# Supplementary material for: High carbon dioxide emissions from Australian estuaries driven by geomorphology and climate
Source: Nat Commun. 2024 May 10;15:3967. doi: 10.1038/s41467-024-48178-4 (PMC11087516; doi:10.1038/s41467-024-48178-4)
Supplement: Supplementary file 4 — Supplementary Data 1 [file 41467_2024_48178_MOESM4_ESM.xlsx]

## Sheet: Study info
Estuary	Coordinates	Survey date	Estuary type	Disturbance	Closed ICOLL?	Water area (km2)
BROKE INLET	-34.934, 116.384	2019-02-27	Lagoon	Low	Closed*	36.2
TERMEIL LAKE	-35.462, 150.387	2017-11-27	Lagoon	Low	Closed*	0.6
MEROO LAKE	-35.487, 150.380	2017-11-27	Lagoon	Low	Closed*	1.1
NOOSA RIVER	-26.380, 153.079	2016-10-13	Lagoon	Moderate		60.9
IRWIN INLET	-35.015, 116.956	2019-02-26	Lagoon	Moderate	Closed*	10.4
WALPOLE/NORNALUP INLET	-35.03, 116.739	2019-02-28	Lagoon	Moderate	Open	15.1
LAKE BROU	-36.127, 150.115	2017-11-22	Lagoon	Moderate	Closed*	2.3
CORUNNA LAKE	-36.274, 150.121	2017-11-22	Lagoon	Moderate	Closed*	2.1
CUTTAGEE LAKE	-36.484, 150.039	2017-11-23	Lagoon	Moderate	Closed*	1.1
WALLAGOOT LAKE	-36.787, 149.945	2017-11-21	Lagoon	Moderate	Closed	3.6
SAINT GEORGES BASIN	-28.872, 153.580	2017-11-28	Lagoon	High		42
CAMDEN HAVEN RIVER	-31.636, 152.834	2017-11-19	Lagoon	High		32.2
WALLIS LAKE	-32.181, 152.503	2017-12-13	Lagoon	High		93.8
HARDY INLET	-34.322, 115.166	2019-03-05	Lagoon	High	Open	12.5
WILSON INLET	-35.008, 117.338	2019-02-28	Lagoon	High	Closed	45.2
CLARENCE RIVER	-29.426, 153.357	2017-11-16	Lagoon	Very high		107.7
SWAN RIVER	-32.030, 115.761	2019-02-28	Lagoon	Very high		37.7
LAKE MACQUARIE	-33.059, 151.615	2017-12-12	Lagoon	Very high		114.1
LESCHENAULT INLET	-33.304, 115.673	2019-03-06	Lagoon	Very high		26.2
DEE WHY LAGOON	-33.747, 151.296	2017-12-10	Lagoon	Very high	Closed*	0.2
CURL CURL/HARBORD LAGOON	-33.766, 151.292	2017-12-10	Lagoon	Very high	Closed*	0.1
JOHNSTONE RIVER	-17.509, 146.066	2014-09-25	Small delta	High		2.4
MAROOCHY RIVER	-26.647, 153.102	2016-10-14	Small delta	High		3.8
MOOLOOLAH RIVER	-26.681, 153.133	2016-10-15	Small delta	High		1.3
CABOOLTURE RIVER	-27.153, 153.044	2016-10-16	Small delta	High		1.8
LOGAN ALBERT RIVER	-27.694, 153.349	11-12/10/2016	Small delta	High		5
NERANG RIVER	-27.975, 153.424	2016-10-28	Small delta	High		4
PINE RIVER	-27.279, 153.063	2016-10-17	Small delta	Very high		4
BRISBANE RIVER	-27.373, 153.166	2016-10-19	Small delta	Very high		18.7
BRUNSWICK RIVER	-28.537, 153.555	2017-11-15	Small delta	Very high		2
RICHMOND RIVER	-28.872, 153.580	2017-11-13	Small delta	Very high		19.7
HASTINGS RIVER	-31.422, 152.906	2017-11-18	Small delta	Very high		27.9
SHOALHAVEN/CROOKHAVEN RIVER	-34.903, 150.754	2017-11-30	Small delta	Very high		28.1
SOUTH ALLIGATOR RIVER	-12.313, 132.435	13-16/11/18	Tidal system	Low		105.2
DALY RIVER	-13.466, 130.376	2018-11-06	Tidal system	Low		68.3
FALSE MOUTH OF ORD	-14.929, 128.337	2018-12-01	Tidal system	Low		200.6
VICTORIA RIVER	-15.399, 130.036	2018-11-23	Tidal system	Low		637.8
DARWIN HARBOUR	-12.463, 130.809	2018-12-03	Tidal system	Moderate		161.3
ORD RIVER	-14.764, 128.307	26-30/11/2018	Tidal system	Moderate		1084.1
NORMAN RIVER	-17.471, 140.831	30-31/10/2018	Tidal system	Moderate		53.3
CONSTANT CREEK	-20.982, 149.031	2014-09-29	Tidal system	Moderate		3.1
CLYDE RIVER/BATEMANS BAY	-35.700, 150.177	25-26/11/2017	Tidal system	Moderate		48.7
FITZROY RIVER	-23.523, 150.875	2014-09-13	Tidal system	High		0.4
MORETON BAY	-27.162, 153.280	2018-10-23	Tidal system	High		1493.7
HAWKESBURY RIVER	-33.563, 151.298	04-09/12/2017	Tidal system	Very high		117.4
BOTANY BAY	-34.000, 151.225	2017-12-01	Tidal system	Very high		38.3
GEORGES RIVER	-34.006, 151.121	2017-12-02	Tidal system	Very high		23.3
