# Supplementary material for: High carbon dioxide emissions from Australian estuaries driven by geomorphology and climate
Source: Nat Commun. 2024 May 10;15:3967. doi: 10.1038/s41467-024-48178-4 (PMC11087516; doi:10.1038/s41467-024-48178-4)
Supplement: Supplementary file 5 — Supplementary Data 2 [file 41467_2024_48178_MOESM5_ESM.xlsx]

## Sheet: Sheet1
				pH						Dissolved oxygen (%sat.)
Estuary name	Estuary type	Disturbance	% cleared land	Mean	Standard deviation	Median	Min	Max	Interquartile range	Mean	Standard deviation	Median	Min	Max	Interquartile range
MEROO	1	1	24	9.2	0.4	9.1	8.5	10	0.2	132.6	17.3	127	101.5	162	24.7
TERMEIL	1	1	31	9.2	0.3	9.3	8.7	9.5	0.5	150	17.8	158.3	120.8	176.3	29.8
BROKE INLET	1	1	0	8.4	0.1	8.4	8.3	8.5	0.1	105.5	6.4	103.6	93.8	115.5	11.8
WALLAGOOT LAKE	1	2	14	8.2	0	8.2	8.2	8.2	0	108.5	2.5	109.6	103.7	112.3	4.2
CORUNNA	1	2	45	7.8	0	7.8	7.8	7.9	0	104.7	2.4	106.2	99.5	106.9	3.6
LAKE BROU	1	2	8	7.8	0.1	7.9	7.7	8	0.2	94.1	11.1	94.8	74.6	113.6	21.6
CUTTAGEE	1	2	5	8.2	0.1	8.2	8.1	8.3	0.1	97.7	3.1	97.6	93.1	106.7	4.4
IRWIN INLET	1	2	38	8	0.4	8	6.9	8.5	0.3	89.7	20.7	91.9	1.2	127.5	12.9
WALPOLE/NORNALUP INLET	1	2	50	8.2	0.1	8.2	8.2	8.6	0.1	111.6	9.1	108.4	101.8	161.5	6.8
NOOSA RIVER	1	2	39	8.9	0.3	8.8	8.6	9.8	0.3	92.7	9.7	90.9	66.3	127.3	5.7
CAMDEN HAVEN RIVER	1	3	26	6.4	1.1	5.8	5.2	8.1	2.3	94.6	1.6	94.6	91.1	98.5	2.7
SAINT GEORGES BASIN	1	3	15	8	0.4	8.2	7.3	8.3	0.6	84.3	19.2	87.7	37.2	103.6	26.9
WALLIS LAKE	1	3	45	8	0.4	8.2	7	8.6	0.7	102.7	9.9	104.6	81.8	133.8	13.9
WILSON INLET	1	3	46	7.8	0.2	7.8	7.5	8.3	0.4	81.8	24.8	92.8	35.5	117.6	52.1
HARDY INLET	1	3	82	8	0.2	8	7.5	8.4	0.2	100.4	10.3	97.6	84.9	141.6	9.5
CLARENCE RIVER	1	4	39	7.7	0.2	7.7	7.5	8.1	0.2	95.5	3.6	95	86.3	109	4.1
CURL CURL	1	4	100	8.3	0	8.3	8.3	8.3	0	164.3	13.9	164.9	139.9	182.6	25.3
DEE WHY	1	4	97	8.3	0	8.3	8.2	8.3	0	126.2	1.4	126.2	124.4	128.7	2.5
LAKE MACQUARIE	1	4	40	8.1	0.2	8.2	7.7	8.3	0.3	98.3	13.5	103.9	63.4	115.9	16.6
LESCHENAULT INLET	1	4	62	8.1	0.2	8.1	7.5	8.6	0.1	120.7	48.7	99.1	91.6	312.6	19.5
SWAN RIVER	1	4	56	7.9	0.2	8.1	7.5	8.3	0.4	101.4	19	97.8	51.6	163	23.6
JOHNSTONE RIVER	2	3	44	7.5	0.3	7.6	6.8	7.7	0.4	96.4	4.2	95.2	92.6	114.3	2.6
LOGAN-ALBERT RIVER	2	3	79	8.6	0.1	8.6	8.3	8.8	0.3	79.9	7.1	79.4	61.9	97.1	12.6
MAROOCHY RIVER	2	3	45	8.5	0.3	8.3	8.1	9	0.7	67.7	14.3	71.4	36.6	84.8	13.7
MOOLOOLAH RIVER	2	3	71	8.7	0.2	8.8	7.8	8.9	0.3	18.8	9.7	17.2	14.9	102.9	3.4
CABOOLTURE RIVER	2	3	78	8.7	0.2	8.7	8	9.2	0.4	101.9	29.7	90.4	73.1	183	35.2
NERANG RIVER	2	3	27	7.6	0.3	7.7	6.9	8	0.5	80.2	10.5	81.2	60.3	97.1	15
RICHMOND RIVER	2	4	56	7.5	0.3	7.5	7	8.1	0.7	85.3	6.5	84	75.3	100.3	6.1
BRUNSWICK RIVER	2	4	71	7.3	0.3	7.4	6.8	7.9	0.5	81.5	14.3	80.2	58.6	106.5	19.3
HASTINGS RIVER	2	4	30	7.5	0.6	7.5	5	8	0.9	92	2.6	91.8	83.2	98.2	3.3
SHOALHAVEN RIVER	2	4	37	8	0.4	7.7	7.5	9.3	0.6	96.4	8.6	98.1	75.9	112.3	14.1
PINE RIVER	2	4	40	8.5	0.5	8.5	6.5	9	0.6	84	7.4	84.5	69.6	97.3	14.8
BRISBANE RIVER	2	4	78	7.7	0.2	7.7	7.5	8.1	0.3	84.5	4.9	86	74.1	104.5	6.6
DALY RIVER	3	1	5	8.1	0.1	8.1	8	8.2	0.1	83.4	1.1	83.2	81.1	86.4	1.3
SOUTH ALLIGATOR RIVER	3	1	5	7.8	0.1	7.7	7.5	8	0.1	87.4	12.4	89.3	0.8	99.6	4.2
VICTORIA RIVER	3	1	5	8.1	0.1	8.1	8	8.2	0.1	102.8	5.8	100.1	94.3	123.3	9.5
FALSE MOUTH OF ORD	3	1	1	8	0	8	7.9	8	0	107.9	4	107	101.2	115.3	7.7
CLYDE RIVER	3	2	4	7.9	0.3	7.8	7.3	8.3	0.4	101.8	8	98.8	92.5	121.5	7.6
NORMAN RIVER	3	2	5	7.9	0	7.9	7.9	8	0	96	4.1	96.7	88.8	104.3	7.6
ORD RIVER	3	2	1	8	0.1	8	7.7	8.2	0.1	96.7	4.5	97.8	78.2	104.4	4.9
DARWIN HARBOUR	3	2	25	7.8	0.1	7.8	7.6	8	0.2	100	6.3	100.3	83.6	110.4	9.4
CONSTANT CREEK	3	2	60	7.3	0.1	7.4	7.1	7.5	0.2	98.4	3.4	98.9	90.6	103.7	4.2
MORETON BAY	3	3	60	8.1	0	8.1	8	8.1	0	102.5	0.5	102.5	101.2	103.6	0.5
FITZROY RIVER	3	3	86	7	0.1	7	6.8	7.3	0.3	89.2	2.4	89.4	81.8	93.7	3.1
BOTANY BAY	3	4	62	8.2	0.2	8.2	7.1	8.5	0.2	102.9	3.9	101.6	96.2	109.2	7.1
GEORGES RIVER	3	4	59	7.9	0.2	7.9	7.6	8.5	0.5	88.3	8.2	90.6	72.7	103.5	12
HAWKESBURY RIVER	3	4	28	7.9	0.2	7.8	7.6	8.2	0.4	89	3.6	89	80.3	99.1	5.5
