# Supplementary material for: High carbon dioxide emissions from Australian estuaries driven by geomorphology and climate
Source: Nat Commun. 2024 May 10;15:3967. doi: 10.1038/s41467-024-48178-4 (PMC11087516; doi:10.1038/s41467-024-48178-4)
Supplement: Supplementary file 6 — Supplementary Data 3 [file 41467_2024_48178_MOESM6_ESM.xlsx]

## Sheet: Sheet1
Estuary type
LA:	Lagoons
SD:	Small deltas
TS:	Tidal systems
Disturbance
A:	Low
B:	Moderate
C:	High
D:	Very high
State	Audit no.	Estuary name	Latitude	Longitude	Estuary type	Disturbance class	Tidal range	Catchment area (km2)	Water area (km2)
NSW	1	CUDGEN LAKE	-28.257	153.586	LA	D	1.1	54	2.43
NSW	2	BRUNSWICK RIVER	-28.538	153.557	SD	D	1.3	198	1.96
NSW	3	BELONGIL CREEK	-28.626	153.592	SD	C	1.3	41	0.15
NSW	4	EVANS RIVER	-29.113	153.438	SD	C	1.2	122	0.77
NSW	5	WOOLI WOOLI RIVER	-29.888	153.268	SD	B	1.4	192	2.07
NSW	6	BOAMBEE CREEK	-30.297	153.138	SD	C	1.3	48	0.28
NSW	7	BONVILLE CREEK	-30.376	153.101	SD	B	1.3	162	1.323
NSW	8	BELLINGER RIVER	-30.5	153.034	SD	C	1.3	1039	6.615
NSW	9	DEEP CREEK	-30.6	153.012	LA	B	1.2	136	0.78
NSW	10	MACLEAY RIVER	-30.874	153.024	SD	D	1.2	11273	19.909
NSW	11	HASTINGS RIVER	-31.426	152.916	SD	D	1.1	3699	27.888
NSW	12	MANNING RIVER	-31.879	152.686	SD	D	1.3	8080	31.575
NSW	13	KHAPPINGHAT CREEK	-32.01	152.565	LA	A	1.2	117	1.31
NSW	14	WALLIS LAKE	-32.174	152.51	LA	C	1.2	1349	93.822
NSW	15	PORT STEPHENS	-32.708	152.19	TS	B	1.3	3041	128.36
NSW	16	HUNTER RIVER	-32.918	151.794	SD	D	1.3	21437	28.42
NSW	17	LAKE MACQUARIE	-33.086	151.662	LA	D	1.1	786	114.1
NSW	18	TUGGERAH LAKES	-33.346	151.502	LA	D	1	822	82.5
NSW	19	PORT JACKSON	-33.828	151.283	TS	D	1.2	589	50.472
NSW	20	BOTANY BAY	-34.003	151.234	TS	D	1.2	1143	38.31
NSW	21	MINNAMURRA RIVER	-34.628	150.861	LA	C	1.2	144	0.87
NSW	22	WOLLUMBOOLA LAKE	-34.94	150.776	LA	B	1.2	34	5.53
NSW	23	JERVIS BAY	-35.107	150.787	TS	B	1.2	376	126.11
NSW	24	CURRAMBEEN CREEK	-35.037	150.671	SD	B	1.2	163	1.2
NSW	25	SAINT GEORGES BASIN	-35.184	150.594	LA	C	1.2	407	41.96
NSW	26	LAKE CONJOLA	-35.269	150.508	LA	C	1.2	146	6.01
NSW	27	BURRILL LAKE	-35.39	150.445	LA	B	1.2	87	4.2
NSW	28	CLYDE RIVER/BATEMANS BAY	-35.747	150.255	TS	B	1.2	1837	48.66
NSW	29	TOMAGA RIVER	-35.837	150.185	SD	B	1.1	125	1.21
NSW	30	MORUYA RIVER	-35.905	150.151	SD	C	1	1499	4.55
NSW	31	TUROSS RIVER	-36.067	150.132	LA	C	1.1	1811	12.95
NSW	32	LAKE BROU	-36.137	150.124	LA	B	1.1	58	2.28
NSW	33	LAKE MUMMUGA	-36.162	150.129	LA	B	1.1	41	1.4
NSW	34	TILBA TILBA LAKE	-36.339	150.1	LA	B	1.1	16	1.01
NSW	35	BERMAGUI RIVER	-36.425	150.065	SD	C	1.1	78	0.87
NSW	36	MURRAH LAGOON	-36.495	150.054	LA	B	1.1	200	0.22
NSW	37	MERIMBULA LAKE	-36.896	149.922	LA	C	1.4	86	4.89
NSW	38	PAMBULA LAKE	-36.948	149.916	SD	B	1.5	289	3.7
NT	39	NT001	-14.884	129.042	TS	A	5.3	100	12.33
NT	40	KEEP RIVER	-14.917	129.181	TS	A	5.2	7495	230.25
NT	41	FITZMAURICE RIVER	-14.794	129.656	TS	A	5.4	8522	186.63
NT	42	NEW MOON INLET	-14.589	129.558	TS	A	5.6	1242	128.95
NT	43	NT007	-14.501	129.478	TS	A	5.7	241	6.97
NT	44	LITTLE MOYLE INLET	-13.782	129.784	TS	A	5.3	1302	6.14
NT	45	NT014	-12.671	130.386	TS	A	5.2	275	11.6
NT	46	BYNOE HARBOUR	-12.56	130.543	TS	A	5.2	1014	206.42
NT	47	WOODS INLET	-12.48	130.76	TS	A	5.4	80	3.49
NT	48	MIDDLE ARM	-12.585	130.875	TS	B	5.4	1027	49.24
NT	49	REICHARDT CREEK	-12.467	130.89	TS	C	5.5	47	2.49
NT	50	LEADERS CREEK	-12.174	131.115	TS	A	4.1	88	1.33
NT	51	ADELAIDE RIVER	-12.204	131.214	TS	B	3.7	7216	53.92
NT	52	WEST ALLIGATOR RIVER	-12.221	132.281	TS	A	3.2	2228	9.43
NT	53	SOUTH ALLIGATOR RIVER	-12.218	132.396	TS	A	3.2	13539	105.2
NT	54	MINIMINI CREEK	-11.754	132.613	TS	A	2.6	351	80.59
NT	55	NT037	-11.515	132.12	TS	A	3.1	29	0.88
NT	56	NT039	-11.423	132.043	TS	A	3	33	0.23
NT	57	SHAMROCK BAY	-11.38	131.933	TS	A	2.8	76	19.52
NT	58	PORT ESSINGTON	-11.17	132.113	TS	A	2.6	698	254.33
NT	59	RAFFLES BAY	-11.225	132.397	TS	A	2.1	213	40.59
NT	60	GOOMADEER RIVER	-11.843	133.823	TS	A	2.7	2156	2.49
NT	61	WURUGOIJ CREEK	-11.905	133.887	TS	A	2.7	367	0.62
NT	62	MAJARI CREEK	-11.913	133.92	TS	A	2.8	120	0.74
NT	63	DJIGAGILA CREEK	-12.134	134.922	TS	A	3.6	978	43.68
NT	64	SLIPPERY CREEK	-12.271	135.963	TS	A	3.8	117	0.38
NT	65	DARWARUNGA RIVER	-12.39	135.976	TS	A	3.6	160	9.06
NT	66	HABGOOD RIVER	-12.441	135.996	TS	A	3.5	784	2.7
NT	67	GOROMURU RIVER	-12.46	136.225	TS	A	3.2	1026	5.35
NT	68	MELVILLE BAY	-12.218	136.659	TS	B	2.1	603	88.77
NT	69	NT079	-12.283	136.911	TS	A	2.2	58	0.19
NT	70	TRIAL BAY	-12.992	136.496	TS	A	1.5	350	7.36
NT	71	LITTLE LAGOON	-13.843	136.795	TS	A	1.2	72	21.22
NT	72	WALKER RIVER	-13.59	135.837	TS	A	1.8	2232	2.85
NT	73	ANGURUKI CREEK	-13.953	135.941	LA	A	1.8	46	1.49
NT	74	HART RIVER	-14.094	135.889	TS	A	2	155	0.1
NT	75	MUNTAK CREEK	-14.17	135.879	TS	A	2.1	78	0.87
NT	76	NT093	-14.691	135.442	TS	A	2.1	98	0.24
NT	77	NYARNPI CREEK	-14.809	135.397	TS	A	2.1	73	0.83
NT	78	NT096	-14.858	135.416	TS	A	2	440	0.2
NT	79	LIMMEN BIGHT RIVER	-15.108	135.721	TS	A	2	22855	62.12
NT	80	ROSIE CREEK	-15.397	136.211	TS	A	2.1	2857	7.04
NT	81	BING BONG CREEK	-15.597	136.324	TS	A	2.2	509	2.06
NT	82	MULE CREEK	-15.638	136.426	TS	A	2.2	242	1.66
NT	83	NT104	-15.906	136.793	TS	A	2.3	116	3.62
NT	84	FAT FELLOWS CREEK	-15.868	136.992	TS	A	2.3	156	8.81
NT	85	NT111	-16.139	137.411	TS	A	2.3	437	2.96
NT	86	NT113	-16.163	137.515	TS	A	2.3	177	5.04
NT	87	NT114	-16.177	137.578	LA	A	2.3	35	0.79
NT	88	NT115	-16.201	137.635	TS	A	2.3	168	0.69
NT	89	NT117	-16.362	137.819	SD	A	2.5	695	0.76
NT	90	APSLEY STRAIT	-11.319	130.37	TS	A	3.4	1790	246.92
NT	91	JOHNSTON RIVER	-11.263	131.182	TS	A	3.1	781	47
NT	92	NT128	-11.267	131.328	TS	A	3	237	0.93
NT	93	BONKALII CREEK	-11.836	131.084	TS	A	3.6	157	1.89
QLD	94	GUM CREEK	-16.618	138.084	TS	A	2.9	357	0.12
QLD	95	TULLY INLET	-16.675	138.16	SD	A	3	4362	1.31
QLD	96	Q006	-16.768	138.43	TS	A	3.3	52	0.41
QLD	97	PASSMORE CREEK	-16.888	138.977	TS	A	3.5	902	11.83
QLD	98	Q013	-16.927	139.034	TS	A	3.6	48	0.92
QLD	99	Q017	-16.667	139.19	TS	B	3.6	23	0.089
QLD	100	BOYORUNGA INLET	-16.71	139.208	TS	A	3.6	158	1.83
QLD	101	BEEBER CREEK	-16.733	139.281	TS	A	3.6	24	0.042
QLD	102	ELIZABETH RIVER	-16.502	139.556	TS	A	3.6	62	1.19
QLD	103	MCKENZIE CREEK	-17.098	139.472	TS	A	3.6	38	0.39
QLD	104	Q030	-17	139.495	TS	A	3.6	25	0.041
QLD	105	MARLESS CREEK	-17.351	139.286	TS	A	3.6	412	0.93
QLD	106	Q034	-17.375	139.34	TS	A	3.6	71	1
QLD	107	CHANNON CREEK	-17.414	139.495	TS	A	3.6	50	0.51
QLD	108	Q037	-17.429	139.505	TS	A	3.6	78	1.2
QLD	109	Q040	-17.487	139.593	TS	A	3.5	17	0.39
QLD	110	ALBERT RIVER	-17.566	139.758	TS	A	3.5	20941	21.98
QLD	111	LEICHHARDT RIVER	-17.575	139.796	TS	A	3.5	32568	21.04
QLD	112	Q045	-17.614	139.91	TS	A	3.5	28	0.24
QLD	113	DISASTER INLET	-17.645	139.939	TS	A	3.5	602	5.19
QLD	114	Q048	-17.711	140.159	TS	A	3.4	18	0.21
QLD	115	Q049	-17.707	140.184	TS	A	3.4	18	0.32
QLD	116	MORNING INLET	-17.706	140.215	TS	A	3.4	1617	1.96
QLD	117	SPRING CREEK	-17.645	140.455	TS	A	3.3	1690	3.41
QLD	118	FLINDERS RIVER/BYNOE RIVER	-17.513	140.732	TS	A	3.3	109460	70.98
QLD	119	NORMAN RIVER	-17.463	140.82	TS	B	3.3	49588	53.26
QLD	120	SMITHBURNE RIVER	-17.049	140.952	TS	A	3.3	1003	14.69
QLD	121	Q061	-16.496	141.297	TS	A	3.3	27	2.74
QLD	122	Q062	-16.496	141.296	TS	A	3.3	61	4.6
QLD	123	STAATEN RIVER	-16.398	141.295	TS	A	3.3	25722	11.51
QLD	124	SALT ARM CREEK	-16.16	141.389	LA	A	3.2	589	0.14
QLD	125	NASSAU RIVER	-15.909	141.394	SD	B	3	5797	17.43
QLD	126	MALAMAN CREEK	-15.033	141.664	TS	A	2.1	1392	0.87
QLD	127	CHAPMAN RIVER	-14.919	141.62	TS	A	2	339	0.48
QLD	128	MOONKAN CREEK	-14.852	141.59	LA	A	2	808	0.44
QLD	129	EDWARD RIVER	-14.771	141.573	TS	A	2	8092	0.53
QLD	130	KIRKE RIVER	-13.932	141.472	LA	A	1.9	1365	41.54
QLD	131	LOVE RIVER	-13.495	141.562	LA	A	1.8	327	12.79
QLD	132	ANDOOM CREEK	-12.587	141.88	TS	B	2.1	172	1.89
QLD	133	PINE RIVER BAY	-12.531	141.708	TS	A	2.1	535	55.65
QLD	134	JANIE CREEK	-12.026	141.823	TS	A	2.2	176	1.4
QLD	135	SKARDON RIVER	-11.757	141.994	TS	A	2.6	353	12.09
QLD	136	JACKSON RIVER	-11.669	142.012	SD	A	2.6	1699	8.27
QLD	137	Q093	-11.126	142.157	TS	A	3	33	4.32
QLD	138	COWAL CREEK	-10.91	142.322	TS	A	2.7	219	0.35
QLD	139	KENNEDY INLET	-10.841	142.571	TS	A	2.6	721	66.18
QLD	140	LOGAN JACK CREEK	-11.22	142.787	TS	A	2.6	126	0.13
QLD	141	OLIVE RIVER	-12.166	143.092	SD	A	2.3	1681	4.66
QLD	142	ROCKY RIVER	-13.777	143.542	TS	A	2	71	0.12
QLD	143	MASSEY CREEK	-13.914	143.605	TS	A	2.1	310	0.27
QLD	144	BREAKFAST CREEK	-13.975	143.628	TS	A	2.1	534	0.4
QLD	145	STEWART RIVER	-14.07	143.692	SD	A	2.1	880	0.43
QLD	146	NORTH KENNEDY RIVER	-14.49	143.947	TS	A	2.1	11854	11.73
QLD	147	NORMANBY RIVER	-14.407	144.144	SD	A	2.1	10880	3.27
QLD	148	MARRETT RIVER	-14.38	144.168	TS	A	2.1	1295	2.19
QLD	149	Q124	-14.307	144.343	TS	A	2	59	0.48
QLD	150	Q128	-14.552	144.684	TS	A	1.9	15	0.15
QLD	151	ROCKY CREEK	-14.597	144.797	TS	A	2	81	0.16
QLD	152	DEAD DOG CREEK	-14.612	144.88	TS	A	2	54	0.45
QLD	153	Q136	-14.798	145.043	TS	A	2	46	0.64
QLD	154	ANNAN RIVER	-15.53	145.271	SD	B	2	992	3.01
QLD	155	NOAH CREEK	-16.143	145.448	SD	A	1.9	33	0.11
QLD	156	MOSSMAN RIVER	-16.434	145.405	TS	B	2	256	0.27
QLD	157	DICKSONS INLET	-16.483	145.459	TS	B	2	17	0.52
QLD	158	MOWBRAY RIVER	-16.545	145.488	SD	B	2	119	0.21
QLD	159	HALF MOON CREEK	-16.801	145.715	TS	NA	2	25	0.081
QLD	160	MUTCHERO INLET/RUSSELL MULGRAVE	-17.224	145.968	SD	C	1.9	1393	3.23
QLD	161	JOHNSTONE RIVER	-17.509	146.066	SD	C	2.1	1674	2.36
QLD	162	MORESBY RIVER	-17.6	146.13	TS	C	2.1	117	5.16
QLD	163	HULL RIVER	-17.992	146.077	SD	B	2.1	155	2.13
QLD	164	MURRAY RIVER	-18.085	146.029	SD	B	2.2	602	2.17
QLD	165	DALLACHY CREEK	-18.164	146.009	TS	A	2.3	99	0.058
QLD	166	WRECK CREEK	-18.191	146.01	TS	A	2.3	20	0.21
QLD	167	MISSIONARY BAY	-18.216	146.177	TS	A	2.3	169	59.99
QLD	168	CORAL CREEK	-18.243	146.23	TS	A	2.3	16	8.216
QLD	169	DEEP CREEK	-18.276	146.225	TS	A	2.3	58	5.13
QLD	170	ZOE BAY	-18.382	146.332	SD	A	2.2	39	0.38
QLD	171	VICTORIA CREEK	-18.619	146.338	SD	C	2.2	78	4.14
QLD	172	PALM CREEK	-18.766	146.286	SD	C	2.3	220	0.52
QLD	173	ORIENT CREEK	-18.808	146.277	SD	C	2.3	19	0.4
QLD	174	FIG TREE CREEK	-18.875	146.283	TS	B	2.3	42	0.2
QLD	175	OLLERA CREEK	-18.965	146.361	SD	B	2.4	74	0.085
QLD	176	ROLLINGSTONE CREEK	-19.008	146.402	SD	B	2.4	115	0.3
QLD	177	LEICHHARDT CREEK	-19.099	146.51	SD	A	2.5	66	0.28
QLD	178	BLACK RIVER	-19.178	146.651	SD	C	2.4	293	0.46
QLD	179	MUD CREEK	-19.521	147.533	SD	B	2.4	36	1.08
QLD	180	ROCKY PONDS CREEK	-19.816	147.666	TS	A	2.3	198	1.37
QLD	181	BRANCH CREEK	-19.925	147.986	LA	A	2.4	147	0.5
QLD	182	EURI CREEK	-19.949	148.162	SD	A	2.3	414	3.08
QLD	183	DON RIVER	-19.962	148.224	SD	C	2.2	1230	0.26
QLD	184	LONGFORD CREEK	-20.163	148.411	TS	A	2.5	325	2.18
QLD	185	GREGORY RIVER	-20.159	148.427	TS	A	2.5	185	3.58
QLD	186	REPULSE CREEK	-20.456	148.797	SD	A	3.1	155	4.78
QLD	187	PROSERPINE RIVER	-20.491	148.729	TS	C	3.1	1095	9.96
QLD	188	DEMPSTER CREEK	-20.671	148.721	TS	A	3.4	119	3.39
QLD	189	MURRAY CREEK	-20.849	148.868	TS	B	3.7	570	13.54
QLD	190	Q221	-20.978	149.059	TS	B	4.2	27	1.322
QLD	191	RELIANCE/LEILA CREEK	-21.001	149.126	TS	B	4.3	88	1.1
QLD	192	LOUISA CREEK	-21.272	149.27	TS	B	4.9	33	0.61
QLD	193	KNOBLER CREEK	-21.663	149.446	TS	B	5	17	0.18
QLD	194	MARION CREEK	-21.729	149.458	TS	B	5.1	107	0.45
QLD	195	BASIN CREEK	-21.749	149.435	SD	B	5.1	110	1.59
QLD	196	WAVERLY CREEK	-22.34	149.669	TS	B	5.9	506	15.42
QLD	197	STYX RIVER	-22.376	149.785	TS	B	5.6	1890	75.93
QLD	198	ROSS CREEK	-22.39	150.22	TS	A	4.9	57	0.21
QLD	199	OYSTER CREEK	-22.506	150.44	TS	A	4.9	108	1.01
QLD	200	GEORGES CREEK	-22.562	150.551	TS	A	4.4	127	3.33
QLD	201	WADALLAH CREEK	-22.48	150.55	TS	A	4.6	22	2.02
QLD	202	ISLAND HEAD CREEK	-22.348	150.654	TS	A	4.5	138	20.2
QLD	203	CORIO BAY	-22.952	150.785	TS	B	3.7	514	13.44
QLD	204	CAUSEWAY LAKE	-23.201	150.793	LA	C	3.6	32	0.88
QLD	205	CAWARRAL CREEK	-23.316	150.793	TS	B	3.7	169	5.61
QLD	206	FITZROY RIVER	-23.523	150.875	TS	C	4	142733	58.85
QLD	207	CURTIS ISLAND CREEK	-23.487	151.114	TS	A	3.5	46	0.4
QLD	208	BOYNE RIVER	-23.859	151.303	TS	C	3	2484	6.6
QLD	209	COLLOSEUM INLET	-23.988	151.435	TS	A	2.8	475	46
QLD	210	PANCAKE CREEK/JENNY LIND CREEK	-24.012	151.732	TS	A	2.5	115	10.34
QLD	211	EURIMBULA CREEK	-24.17	151.843	TS	A	2.5	83	0.53
QLD	212	ROUND HILL CREEK	-24.164	151.877	TS	A	2.5	99	3.33
QLD	213	ELLIOT RIVER	-24.932	152.489	TS	B	2.3	293	1.25
QLD	214	BURRUM RIVER	-25.178	152.621	TS	B	2.4	2368	12.51
QLD	215	GREAT SANDY STRAIT	-25.436	152.971	TS	B	2.7	11636	286.1
QLD	216	MAROOCHY RIVER	-26.647	153.102	SD	C	1.4	688	3.841
QLD	217	MORETON BAY	-27.071	153.284	TS	C	1.6	22807	1493.7
QLD	218	CABOOLTURE RIVER	-27.153	153.044	SD	C	1.6	354	1.77
QLD	219	NUNDAH/CABBAGE TREE CREEK	-27.33	153.088	TS	D	1.8	131	0.41
QLD	220	EPAPAH CREEK	-27.562	153.294	TS	C	1.6	31	0.08
QLD	221	LOGAN ALBERT RIVER	-27.694	153.349	SD	C	1.4	3822	5.01
QLD	222	SOUTHERN MORETON BAY	-27.74	153.447	TS	C	1.3	5872	56.83
QLD	223	TALLEBUDGERA CREEK	-28.095	153.462	SD	C	1.2	97	1.17
QLD	224	CURRUMBIN CREEK	-28.128	153.484	SD	C	1.2	54	0.68
SA	225	PORT RIVER BARKER INLET SYSTEM	-34.761	138.528	TS	D	2.1	229	49.64
SA	226	FISHERMAN CREEK	-33.206	137.848	TS	C	2.2	29	0.75
SA	227	THIRD CREEK	-33.18	137.92	TS	C	2.3	16	0.35
SA	228	SECOND CREEK	-33.158	137.949	TS	D	2.4	16	0.7
SA	229	PORT PIRIE	-33.149	138.016	TS	D	2.4	70	14.65
SA	230	NORTHERN SPENCER GULF	-32.768	137.848	TS	C	2.6	4582	541.94
SA	231	FRANKLIN HARBOUR	-33.731	136.977	TS	D	1.5	351	57.14
SA	232	BAIRD BAY	-33.152	134.36	TS	C	1.2	192	43.66
SA	233	SMOKEY BAY	-32.397	133.915	TS	A	1.3	202	14.17
TAS	234	ROBBINS PASSAGE	-40.73	145.058	TS	C	2	583	228.04*
TAS	235	EAST INLET	-40.789	145.277	TS	B	2.6	36	1.48
TAS	236	CAM RIVER	-41.039	145.84	LA	D	2.5	262	0.11
TAS	237	BLYTHE RIVER	-41.074	145.985	SD	C	2.6	350	0.13
TAS	238	FORTH RIVER	-41.157	146.25	TS	C	2.4	1134	0.61
TAS	239	DON RIVER	-41.16	146.335	SD	D	2.4	135	0.3
TAS	240	MERSEY RIVER	-41.168	146.37	SD	D	2.4	1789	4.61
TAS	241	PORT SORELL	-41.139	146.555	SD	C	2.4	675	18.75
TAS	242	TAMAR RIVER	-41.069	146.776	TS	D	2.4	11392	91.71
TAS	243	BRID RIVER	-41.001	147.398	SD	C	2.2	257	0.2
TAS	244	TOMAHAWK RIVER	-40.865	147.761	SD	C	1.6	228	0.07
TAS	245	RINGAROOMA RIVER	-40.861	147.888	SD	D	1.5	1203	0.49
TAS	246	GREAT SWANPORT	-42.1	148.235	LA	A	1.4	1070	41.61*
TAS	247	SPRING BAY	-42.549	147.923	TS	C	1.1	124	5.11
TAS	248	FREDERICK HENRY BAY	-42.993	147.587	TS	NA	1.2	1896	371.08
TAS	249	BLACKMAN BAY	-42.845	147.886	TS	C	1.2	141	25.85
TAS	250	CARLTON RIVER	-42.877	147.641	SD	C	1.2	136	1.46
TAS	251	PORT ARTHUR	-43.193	147.887	TS	NA	1.2	100	22.08
TAS	252	RALPHS BAY	-42.951	147.41	TS	NA	1.3	116	51.37
TAS	253	ESPERANCE RIVER	-43.341	147.06	TS	B	1.2	339	14.6
TAS	254	SOUTHPORT LAGOON	-43.489	146.982	LA	A	1.2	43	10.06
TAS	255	BATHURST HARBOUR	-43.327	145.984	TS	A	0.6	1147	66.82
TAS	256	PAYNE BAY	-43.298	145.943	TS	A	0.6	1000	42.02
TAS	257	GIBLIN RIVER	-43.067	145.684	SD	A	0.9	350	0.17
TAS	258	MAINWARING RIVER	-42.87	145.436	TS	A	1.1	87	0.093
TAS	259	WANDERER RIVER	-42.733	145.387	SD	A	1.1	351	0.15
TAS	260	MACQUARIE HARBOUR	-42.213	145.219	LA	C	0.9	7049	297.57
TAS	261	LITTLE HENTY RIVER	-41.949	145.196	LA	C	1	359	0.26
TAS	262	PIEMAN RIVER	-41.667	144.924	SD	B	1	3925	3.81
VIC	264	TAMBOON INLET	-37.779	149.148	LA	B	1.1	1216	8.06
VIC	265	YEERUNG RIVER	-37.791	148.775	LA	A	1.1	176	0.15
VIC	266	SNOWY RIVER	-37.802	148.551	LA	C	1.1	15096	9.81
VIC	267	LAKE TYERS	-37.859	148.088	LA	B	0.9	572	13.06
VIC	268	PORT PHILLIP BAY	-38.297	144.632	TS	C	1.2	15709	1897.4
VIC	269	PATTERSON RIVER	-38.074	145.119	SD	C	1.5	684	0.75
VIC	270	YARRA RIVER	-37.852	144.905	SD	C	0.8	5481	3.48
VIC	271	LIMEBURNERS BAY	-38.075	144.401	TS	C	0.9	282	1.19
VIC	272	BARWON RIVER	-38.286	144.501	LA	C	1.1	4496	15
VIC	273	THOMPSON CREEK	-38.305	144.377	LA	C	1	230	0.15
VIC	274	SURREY RIVER	-38.26	141.704	LA	B	0.8	370	0.085
WA	275	STOKES INLET	-33.855	121.136	LA	C	0.7	6384	11.57
WA	276	PRINCESS ROYAL HARBOUR	-35.039	117.919	TS	C	0.6	117	28.54
WA	277	WILSON INLET	-35.026	117.333	LA	C	0.6	2911	45.23
WA	278	PARRY INLET	-35.031	117.162	LA	B	0.5	1352	1.27
WA	279	WARREN RIVER	-34.611	115.829	LA	B	0.4	4236	0.19
WA	280	HARDY INLET	-34.324	115.176	LA	C	0.6	21223	12.53
WA	281	SWAN RIVER	-32.055	115.735	LA	D	0.4	18440	37.65
WA	282	GASCOYNE RIVER	-24.867	113.614	SD	B	0.9	78548	4.04
WA	283	ASHBURTON RIVER	-21.69	114.914	SD	B	1.8	78420	3.78
WA	284	CANE RIVER	-21.546	115.378	TS	B	2.4	4472	0.24
WA	285	MAITLAND RIVER	-20.777	116.514	TS	B	3.6	2123	0.3
WA	286	NICKOL RIVER	-20.712	116.925	TS	B	4	622	0.29
WA	287	LITTLE SHERLOCK RIVER	-20.732	117.431	TS	B	4.5	2165	1.31
WA	288	SHERLOCK RIVER	-20.664	117.652	TS	B	4.9	5168	10.81
WA	289	PEAWAH RIVER	-20.535	117.926	TS	B	4.9	1893	5.56
WA	290	PORT HEDLAND HARBOUR	-20.307	118.575	TS	C	5.9	613	17.05
WA	291	BEEBINGARRA CREEK	-20.327	118.672	TS	B	5.8	483	3.13
WA	292	TABBA TABBA CREEK	-20.265	118.822	TS	B	5.8	621	1.87
WA	293	BEAGLE BAY	-16.942	122.563	TS	A	6.9	1659	8.35
WA	294	TAPPERS INLET	-16.816	122.554	TS	A	7	84	2.8
WA	295	KELK CREEK	-16.738	122.765	TS	A	7.2	563	9.01
WA	296	LOMBADINA CREEK	-16.541	122.819	TS	A	7.1	56	2.26
WA	297	CHILE CREEK	-16.522	122.85	TS	A	7.1	39	1.87
WA	298	GOODENOUGH BAY	-16.779	123.115	TS	A	7.4	161	3.75
WA	299	DISASTER BAY	-16.916	123.156	TS	A	7.7	541	1.23
WA	300	HOON CREEK	-17.109	123.293	TS	A	8.5	976	1.25
WA	301	FRASER RIVER	-17.297	123.397	TS	A	9	2752	3.68
WA	302	FITZROY RIVER	-17.39	123.542	TS	B	9.3	103900	62.21
WA	303	DOCTORS CREEK	-17.185	123.635	TS	A	9.3	287	62.21
WA	304	MEDA RIVER	-16.968	123.817	TS	A	8.8	3467	24.68
WA	305	ROBINSON RIVER	-16.932	123.81	TS	A	8.7	3329	50.02
WA	306	CASCADE BAY	-16.598	123.516	TS	A	7.8	370	60.42
WA	307	YURADDAGI RIVER	-16.222	123.553	TS	A	8.4	73	26.33
WA	308	COPPERMINE CREEK	-16.165	123.57	TS	A	8.5	72	10.55
WA	309	TALBOT BAY	-16.211	123.866	TS	A	8.7	1024	283.24
WA	310	SECURE BAY	-16.416	124.331	TS	A	10.5	1778	72.39
WA	311	WALCOTT INLET	-16.343	124.394	TS	A	10.5	12732	256.92
WA	312	HIGH BLUFF CREEK	-16.241	124.403	TS	A	10	41	1.45
WA	313	SALE RIVER	-15.972	124.597	TS	A	8.7	1438	8.66
WA	314	DECEPTION BAY	-15.631	124.413	TS	A	8.8	241	21.68
WA	315	MT WATERLOO CREEKS	-15.19	124.861	TS	A	7.3	46	4.79
WA	316	UNNAMED EAST OF ROE	-15.151	125.324	TS	A	6.3	171	3.91
WA	317	UNNAMED NORTH OF ROE	-15.088	125.373	TS	A	6.1	71	9.83
WA	318	HUNTER RIVER	-15.042	125.379	TS	A	6	408	19.62
WA	319	SCOTT STRAIGHT CREEKS	-14.979	125.272	TS	A	6.1	29	6.12
WA	320	SCOTT STRAIGHT CREEKS	-14.974	125.234	TS	A	6.2	13	6.32
WA	321	MONTAGUE SOUND CREEKS	-14.537	125.453	TS	A	5.6	184	35.06
WA	322	MITCHELL RIVER	-14.427	125.697	TS	B	5.7	3704	64.92
WA	323	LAWLEY RIVER	-14.632	125.917	TS	A	6	1201	12.64
WA	324	ROCKY COVE	-14.22	126.245	TS	A	3	155	7.53
WA	325	WADE CREEK	-14.22	126.297	TS	A	3.1	524	2.72
WA	326	WOPPINBIE CREEK	-14.15	126.517	TS	A	2.9	222	0.24
WA	327	KING EDWARD RIVER	-14.179	126.587	TS	B	2.8	9002	25.78
WA	328	MISSION COVE	-14.123	126.697	TS	A	2.4	170	4.25
WA	329	DRYSDALE RIVER	-13.947	126.8	TS	C	2.8	15106	41.73
WA	330	BERKELEY RIVER	-14.349	127.781	TS	A	4	5149	6.61
WA	331	BUCKLE HEAD CREEK	-14.451	127.832	TS	B	4.4	115	0.61
WA	332	LYNE RIVER	-14.861	128.15	TS	B	5.2	335	15.65
WA	333	THOMPSON RIVER	-14.898	128.131	TS	A	5.6	167	6.48
WA	334	ORD RIVER	-14.764	128.307	TS	B	6	85213	1084.1
WA	335	FALSE MOUTH OF ORD	-14.851	128.37	TS	A	5.2	2298	200.59
QLD	336	HERBERT RIVER	-18.503	146.273	TS	C			9.48
QLD	337	HERVEY BAY	-24.719	152.71	TS	B			3814.4
QLD	338	NERANG RIVER	-27.975	153.424	SD	C			4
QLD	339	COOMERA RIVER	-27.831	153.396	SD	D			3.62
QLD	340	PIMPAMA RIVER	-27.82	153.396	SD	C			1.76
NSW	341	COBAKI BROADWATER	-28.183	153.551	SD	B			7.615
NSW	342	LAKE AINSWORTH	-28.781	153.594	-	C			0.12
NSW	343	LAKE ARRAGAN AND RIVER	-29.565	153.338	LA	A			0.85
NSW	344	HEARNS LAKE	-30.133	153.201	LA	B			0.12
NSW	345	COFFS HARBOUR CREEK	-30.266	153.139	LA	D			0
NSW	346	SOUTH WEST ROCKS CREEK	-30.883	153.038	TS	D			0.16
NSW	347	SALTWATER LAGOON	-30.884	153.043	LA	C			0.42
NSW	348	KOROGORO CREEK	-31.055	153.054	LA	B			0.16
NSW	349	TILLIGERY CREEK	-32.728	152.046	SD	B			10.727
NSW	350	DEE WHY LAGOON	-33.748	151.304	LA	D			0.24
NSW	351	CURL CURL/HARBORD LAGOON	-33.767	151.298	LA	D			0.13
NSW	352	MANLY LAGOON AND CREEK	-33.788	151.288	LA	D			0.19
NSW	353	WERRI LAGOON	-34.728	150.839	LA	C			0.095
NSW	354	CROOKED RIVER AND LAGOON	-34.772	150.815	LA	B			0.32
NSW	355	BERRARA CREEK	-35.209	150.548	LA	B			0.21
NSW	356	NERRINDILLAH CREEK	-35.229	150.532	LA	B			0.069
NSW	357	MOLLYMOOK CREEK	-35.334	150.475	LA	B			0
NSW	358	ULLADULLA HARBOUR/MILLARDS CREEK	-35.357	150.485	TS	D			0.51
NSW	359	TERMEIL LAKE	-35.462	150.395	LA	A			0.57
NSW	360	KIOLOA LAGOON	-35.549	150.383	LA	B			0.015
NSW	361	CONGO CREEK AND LAGOON	-35.953	150.157	LA	B			0.12
NSW	362	LAKE BRUNDEREE	-36.098	150.132	LA	A			0
NSW	363	BACK LAGOON	-36.883	149.929	LA	C			0.41
SA	364	AMERICAN RIVER	-35.785	137.775	TS	C			17.96
SA	365	ELEANOR RIVER	-35.974	137.202	LA	B			0
SA	366	BREAKNECK RIVER	-35.931	136.58	LA	A			0
SA	367	WILLSON RIVER	-35.864	137.935	LA	B			0.084
SA	368	INMAN RIVER	-35.56	138.616	LA	D			0.13
SA	369	HINDMARSH RIVER	-35.544	138.631	LA	C			0.24
SA	370	ONKAPARINGA RIVER	-35.165	138.47	SD	D			1.14
SA	371	PORT BROUGHTON ESTUARY	-33.598	137.926	TS	D			19.28
SA	372	FIRST CREEK	-33.148	137.976	TS	D			0.1
SA	373	TOD RIVER	-34.592	135.902	SD	D			0.16*
NSW	374	SWAN LAKE	-35.201	150.561	LA	B	1.2	35	4.69
NT	375	NT009	-14.085	129.586	TS	A	5.5	373	8.45
NSW	376	LAKE ILLAWARRA	-34.544	150.873	LA	D	1.2	332	35.81
NT	377	CORRAWARA CREEK	-12.449	130.618	TS	A	5.2	191	0.91
NT	378	NT112	-16.165	137.501	TS	A	2.3	432	0.86
NT	379	ROBINSON INLET	-11.303	131.084	SD	A	3.1	104	5.78
QLD	380	Q031	-17.068	139.557	LA	A	3.6	21	0.015
QLD	381	GIN ARM CREEK	-17.465	139.544	TS	A	3.5	2340	11.65
QLD	382	DUCIE RIVER	-12.046	142.026	TS	A	2.3	3454	19.68
QLD	383	HUMMOCK CREEK	-14.739	144.959	TS	A	2	94	0.17
QLD	384	SAINT LAWRENCE CREEK	-22.284	149.613	TS	B	6.1	469	19.1
QLD	385	RASPBERRY CREEK	-22.487	150.407	TS	A	4.9	64	0.29
QLD	386	BRISBANE RIVER	-27.373	153.166	SD	D	1.8	13643	18.67
TAS	387	LITTLE SWANPORT	-42.312	148	LA	C	1.2	723	4.28
VIC	388	ANDERSON INLET	-38.65	145.721	SD	C	2	1715	12.648
VIC	389	SKELETON CREEK	-37.899	144.8	SD	C	0.9	115	0.59
WA	390	ROBE RIVER	-21.279	115.71	TS	B	2.9	7487	1.89
WA	391	POINT TORMENT CREEKS	-17.003	123.61	TS	A	8.8	49	1.27
WA	392	SADDLE HILL CREEKS	-16.763	123.7	TS	A	8.4	186	5.93
WA	393	MYRIDI BAY	-16.16	123.618	TS	A	8.7	31	2.36
WA	394	THURBURN CREEK	-14.581	127.956	TS	B	4.9	547	1.35
WA	395	NINGBING RANGE CREEKS	-14.795	128.609	TS	A	5.3	176	2.78
NSW	396	KIANGA LAKE	-36.2	150.132	LA	C			0.14
NSW	397	CUDGERA CREEK	-28.36	153.577	LA	B	1.2	55	0.13
NSW	398	MOOBALL CREEK	-28.389	153.57	SD	C	1.2	140	0.37
NSW	399	CLARENCE RIVER	-29.428	153.361	LA	D	1.2	22220	107.7
NSW	400	SANDON RIVER	-29.674	153.331	SD	A	1.3	182	1.39
NSW	401	CORINDI RIVER/RED ROCK RIVER	-29.981	153.232	SD	B	1.4	156	0.65
NSW	402	SMITHS LAKE	-32.393	152.519	LA	B	1.3	46	10.503
NSW	403	HAWKESBURY RIVER	-33.563	151.341	TS	D	1.1	21909	117.37
NSW	404	PORT KEMBLA HARBOUR	-34.47	150.9	TS	D	1.2	15	2.24
NSW	405	WILLINGA LAKE	-35.5	150.391	LA	A	1.2	20	0.35
NSW	406	WAPENGO LAGOON	-36.635	150.021	LA	B	1.1	82	2
NSW	407	CURALO LAGOON	-37.048	149.921	LA	D	1.5	19	0.44
NT	408	MOYLE RIVER	-13.975	129.745	TS	A	5.4	3835	0.78
NT	409	DALY RIVER	-13.312	130.232	TS	A	5.6	53776	68.26
NT	410	FINNIS RIVER	-12.89	130.335	TS	B	5.2	2823	2.47
NT	411	EAST ARM	-12.495	130.888	TS	C	5.5	498	38.38
NT	412	MICKET CREEK	-12.343	130.95	TS	B	5.4	35	0.64
NT	413	TOMMYCUT CREEK	-12.28	131.699	TS	D	3.7	67	0.32
NT	414	SAMPAN CREEK	-12.267	131.775	TS	D	3.6	7073	0.97
NT	415	ILAMARYI RIVER	-11.525	132.521	TS	A	2.6	290	40.21
NT	416	KING RIVER	-11.811	133.541	TS	A	2.4	1110	17.55
NT	417	NT055	-11.967	134.156	TS	A	2.8	125	0.36
NT	418	BLYTH RIVER	-12.055	134.59	TS	A	3.2	7656	17.03
NT	419	ARNHEM BAY	-12.22	136.098	TS	A	4.1	5092	1123.9
NT	420	BARALMINAR RIVER	-12.461	136.031	TS	A	3.4	303	13.02
NT	421	PORT BRADSHAW	-12.564	136.767	TS	A	2.1	623	62.9
NT	422	NT082	-12.7	136.629	LA	A	1.9	214	0.42
NT	423	KOOLATONG RIVER	-13.254	135.946	TS	A	2	2845	2.37
NT	424	ROPER RIVER	-14.756	135.405	TS	A	2.1	84655	57.1*
NT	425	WEARYAN RIVER	-15.911	136.86	TS	A	2.3	3704	7.56
NT	426	KILU-IMPINI CREEK	-11.28	130.516	SD	A	3.2	218	1.79
NT	427	MIRIKAU-YUNGA CREEK	-11.4	130.583	TS	A	2.7	488	14.29
NT	428	NT130	-11.398	131.484	TS	A	2.9	50	0.48
NT	429	TUNGANAPU CREEK	-11.758	130.056	TS	A	3.9	60	2.9
QLD	430	DALMUMEAH CREEK	-16.539	139.632	TS	A	3.6	26	0.26
QLD	431	Q029	-17.024	139.473	TS	A	3.6	38	0.645
QLD	432	DUCK CREEK	-16.802	141.089	TS	A	3.3	858	4.66
QLD	433	TOPSY CREEK	-15.5	141.482	SD	A	2.5	794	2.91
QLD	434	MITCHELL RIVER	-15.068	141.648	TS	B	2.2	65278	8.53
QLD	435	HERSEY CREEK	-14.371	141.555	TS	A	1.9	437	0.15
QLD	436	PORT MUSGRAVE	-11.953	141.924	TS	A	2.3	11211	98.01
QLD	437	MACMILLAN RIVER	-11.973	143.17	TS	A	2.2	55	1.07
QLD	438	Q113	-13.645	143.55	LA	A	2	98	0.12
QLD	439	Q125	-14.272	144.412	TS	A	1.9	313	1.12
QLD	440	WAKOOKA CREEK	-14.487	144.625	TS	A	1.9	252	0.13
QLD	441	Q134	-14.754	144.996	TS	A	2	51	0.27
QLD	442	Q137	-14.799	145.054	TS	A	2	57	2.43
QLD	443	Q138	-14.82	145.106	TS	A	2	14	0.51
QLD	444	MCIVOR RIVER	-15.142	145.236	TS	A	2.1	516	0.9
QLD	445	MACKENZIE CREEK	-16.202	145.445	TS	A	1.9	40	0.17
QLD	446	DAINTREE RIVER	-16.291	145.451	TS	A	1.9	1120	8.785
QLD	447	GENTLE ANNIE CREEK	-18.564	146.344	SD	C	2.2	30	1.72
QLD	448	SLEEPER LOG CREEK	-19.114	146.533	SD	B	2.5	61	0.33
QLD	449	SANDFLY CREEK	-19.289	146.862	TS	C	2.3	113	0.1
QLD	450	NOBBIES INLET	-19.826	147.762	TS	A	2.3	285	6.82
QLD	451	SANDY CREEK	-21.246	149.233	TS	B	4.8	678	11.81
QLD	452	WALTER HALL CREEK	-21.713	149.461	TS	B	5	9	0.23
QLD	453	HERBERT CREEK	-22.393	149.889	TS	B	5.2	2286	174.44
QLD	454	HEAD CREEK	-22.561	150.576	TS	A	4.3	224	16.51
QLD	455	Q257	-22.43	150.538	TS	A	4.9	14	0.83
QLD	456	PORT CLINTON	-22.498	150.762	TS	A	3.9	257	80.09
QLD	457	THE NARROWS	-23.748	151.166	TS	B	3.3	2668	40.25
QLD	458	BAFFLE CREEK	-24.514	152.059	SD	A	2.3	2652	9.95
QLD	459	KOLAN RIVER	-24.651	152.188	SD	C	2.3	2823	5.17
QLD	460	THEODOLITE RIVER /LAGOON CREEK	-25.07	152.551	SD	B	2.3	240	0.25
QLD	461	BRISBANE AIRPORT FLOODWAY/KEDRON BROOK	-27.348	153.111	TS	D	1.8	40	0.84
QLD	462	HILLIARDS CREEK	-27.49	153.266	TS	C	1.7	62	0.35
SA	463	VENUS BAY	-33.229	134.66	TS	B	1.1	1203	70.64
TAS	464	DETENTION RIVER	-40.871	145.449	SD	C	2.5	238	0.074
TAS	465	LEVEN RIVER	-41.168	146.37	SD	D	2.4	655	4.61
TAS	466	PIPERS RIVER	-41.01	147.158	SD	C	2.4	474	0.25
TAS	467	PROSSER RIVER	-42.553	147.881	SD	C	1.1	743	0.19
TAS	468	NELSON BAY RIVER	-41.14	144.679	LA	A	1.8	95	0
VIC	469	BETKA RIVER	-37.585	149.742	LA	A	1	171	0.45
VIC	470	SYDENHAM INLET	-37.781	149.017	LA	B	1.1	1109	13.55
VIC	471	CORNER INLET	-38.781	146.484	TS	B	2.3	2106	377.6
VIC	472	FITZROY RIVER	-38.263	141.85	LA	C	0.8	1467	0.42
WA	473	BEAUFORT INLET	-34.472	118.902	LA	C	0.6	6260	6.81
WA	474	YANYARE RIVER	-20.826	116.44	TS	B	3.5	987	0.4
WA	475	PORT ROBINSON	-20.62	117.092	TS	B	4.3	70	10.02
WA	476	YULE RIVER	-20.371	118.208	TS	B	5.3	10845	2.22
WA	477	PETERMARER CREEK	-20.289	118.756	TS	B	5.8	560	2.45
WA	478	KING SOUND (GOODENOUGH TO CASCADE)	-16.703	123.31	TS	A	8.7	136668	3293.3
WA	479	EAGLE POINT	-16.177	124.431	TS	A	9.7	21	1.54
WA	480	WEDGE HILL CREEKS	-15.885	124.447	TS	A	8.7	234	49.56
WA	481	ROE RIVER	-15.133	125.373	TS	A	6.2	3625	29.85
WA	482	SCOTT STRAIGHT CREEKS	-14.664	125.211	TS	A	5.8	411	23.63
WA	483	MT CONNOR CREEK	-14.535	126.043	TS	A	5.8	100	0.59
WA	484	PAULINE BAY	-14.183	126.345	TS	A	3.1	158	2.18
WA	485	CAPE LONDONDERRY CREEKS	-13.945	127.205	TS	A	2.9	96	2.09
WA	486	NINGBING RANGE CREEKS	-14.833	128.745	TS	A	5.3	355	3.84
NSW	487	TALLOW CREEK	-28.668	153.622	LA	C			0.11
NSW	488	ARRAWARRA/YARRAWARRA CREEK	-30.058	153.197	LA	B			0.093
NSW	489	KILLICK CREEK	-31.251	152.962	LA	C			0
NSW	490	LAKE TAROURGA	-36.115	150.134	LA	A			0.26
NSW	491	BUNGA LAGOON	-36.547	150.055	LA	B			0.1
NT	492	BUFFALO CREEK	-12.338	130.911	TS	C			0.1
SA	493	WESTERN RIVER	-35.676	136.971	LA	B			0
NT	494	CATO RIVER	-12.273	136.351	TS	A	3.1	836	1.73
NT	495	DUDWELL CREEK	-11.369	130.248	TS	A	3.4	193	5.61
QLD	496	Q140	-14.831	145.133	TS	A	2	16	0.56
QLD	497	COOPER CREEK	-16.177	145.441	SD	A	1.9	29	0.19
TAS	498	LITTLE MUSSELROE RIVER	-40.763	148.038	SD	C	1.2	100	0.11
WA	499	HARDING RIVER	-20.675	117.196	TS	B	4.6	1797	2.52
NSW	500	STATION CREEK	-29.951	153.253	LA	A	1.4	22	0.23
NSW	501	CAMDEN HAVEN RIVER	-31.637	152.837	LA	C	0.9	601	32.198
NSW	502	BRISBANE WATER	-33.524	151.334	LA	D	0.8	217	28.898
NSW	503	PORT HACKING	-34.072	151.163	TS	C	1.2	192	11.68
NSW	504	NARRAWALLEE INLET	-35.302	150.475	SD	B	1.2	77	0.34
NSW	505	DURRAS LAKE	-35.639	150.305	LA	A	1.2	81	3.94
NSW	506	WAGONGA INLET	-36.214	150.132	LA	C	1.1	144	5.65
NSW	507	NULLICA RIVER	-37.092	149.872	LA	B	1.5	128	0.28
NSW	508	WONBOYN RIVER	-37.25	149.966	LA	B	1.3	352	3.27
NT	509	PORT KEATS	-14.085	129.551	TS	A	5.5	322	30.52
NT	510	POPHAM BAY	-11.256	131.82	TS	A	2.3	22	11.47
NT	511	MARLIGUR CREEK	-11.728	133.248	TS	A	2.3	310	0.43
NT	512	ALL NIGHT CREEK	-11.787	133.672	TS	A	2.5	44	0.49
NT	513	ANAMAYIRRA CREEK	-12.07	134.475	TS	A	3	231	0.48
NT	514	GLYDE RIVER	-12.261	135.058	TS	A	3.4	10234	5.25
NT	515	HUTCHINSON STRAIT	-12.215	135.24	TS	A	3.3	644	42.89
NT	516	KURALA RIVER	-12.178	135.892	TS	A	3.7	81	6.12
NT	517	ROSE RIVER	-14.285	135.74	TS	A	2.2	3572	5.47
NT	518	MIYANGKALA CREEK	-14.443	135.611	TS	A	2.2	396	0.3
NT	519	SHARK CREEK	-16.085	137.305	TS	A	2.3	83	0.95
NT	520	NT118	-16.39	137.841	TS	A	2.5	271	0.45
NT	521	ANDRANANGOO CREEK	-11.353	130.846	SD	A	2.8	529	1.71
NT	522	PERAKERY CREEK	-11.707	130.151	TS	A	3.8	97	0.25
QLD	523	Q001	-16.567	138.032	TS	A	2.8	64	0.074
QLD	524	MASSACRE INLET	-16.736	138.335	TS	A	3.2	647	1.82
QLD	525	LAGOON CREEK	-16.774	138.461	TS	A	3.3	57	0
QLD	526	Q008	-16.777	138.477	TS	A	3.3	2266	0.33
QLD	527	SYRELL CREEK	-17.003	139.093	TS	A	3.6	344	0.42
QLD	528	KUNGUNMEAH CREEK	-16.689	139.357	TS	A	3.6	63	0.088
QLD	529	Q033	-17.365	139.307	TS	A	3.6	61	0.33
QLD	530	Q039	-17.477	139.579	TS	A	3.5	61	1.36
QLD	531	PASCOE INLET	-17.505	139.606	TS	A	3.5	27959	9.57
QLD	532	WILLIAMS INLET	-17.537	139.647	TS	A	3.5	284	2.33
QLD	533	NORMAN CREEK	-13.048	141.619	TS	A	1.9	231	1.1
QLD	534	NAMALETA CREEK	-11.981	141.946	TS	A	2.3	208	3.48
QLD	535	MACDONALD RIVER	-11.529	142.061	SD	A	2.7	212	5.39
QLD	536	Q100	-11.893	142.918	TS	A	2.4	15	0.51
QLD	537	PASCOE RIVER	-12.495	143.274	SD	A	2.2	2077	3.16
QLD	538	LOCKHARDT RIVER	-12.877	143.371	TS	A	2.1	900	16.42
QLD	539	FIVE-MILE CREEK	-14.091	143.696	TS	A	2.1	32	0.13
QLD	540	BIZANT RIVER	-14.48	144.031	TS	A	2.1	284	3.98
QLD	541	SALTWATER CREEK	-14.465	144.619	LA	A	1.9	106	0.35
QLD	542	HOWICK RIVER	-14.557	144.717	TS	A	1.9	312	0.52
QLD	543	Q139	-14.824	145.113	TS	A	2	253	0.45
QLD	544	LIVERPOOL CREEK	-17.709	146.109	SD	B	2.2	313	0.21
QLD	545	HINCHINBROOK CHANNEL	-18.258	146.053	TS	B	2.3	9455	150.42
QLD	546	Q171	-18.262	146.235	TS	A	2.3	13	3.64
QLD	547	CATTLE CREEK	-18.861	146.275	TS	C	2.3	513	1.9
QLD	548	BLUEWATER CREEK	-19.147	146.593	SD	B	2.5	150	0.14
QLD	549	ROSS RIVER	-19.25	146.829	TS	C	2.3	881	3.29
QLD	550	PLANTATION CREEK	-19.522	147.537	LA	B	2.3	147	3.56
QLD	551	YEATES CREEK	-20.153	148.342	TS	A	2.4	91	0.061
QLD	552	MIRALDA CREEK	-20.122	148.463	TS	A	2.5	57	1.81
QLD	553	PIONEER RIVER	-21.149	149.221	TS	D	4.6	1580	8.57
QLD	554	CASTRADES INLET	-21.37	149.312	TS	B	5.2	45	0.75
QLD	555	ROCKY DAM CREEK	-21.48	149.306	TS	C	5	539	11.98
QLD	556	WEST HILL CREEK	-21.833	149.458	TS	B	5.4	143	2.43
QLD	557	CARMILA CREEK	-21.906	149.464	SD	B	5.7	150	0.36
QLD	558	CLAIRVIEW CREEK	-22.188	149.556	TS	B	6.2	264	3.54
QLD	559	Q245	-22.33	149.914	TS	B	5.3	488	10.03
QLD	560	EAST CREEK	-22.511	150.563	TS	A	4.4	67	11.59
QLD	561	NOOSA RIVER	-26.38	153.079	LA	B	1.4	841	60.91
QLD	562	PINE RIVER	-27.279	153.063	SD	D	1.7	806	4.043
QLD	563	TINGALPA CREEK	-27.468	153.2	SD	D	1.7	150	0.9
TAS	564	MOSQUITO INLET	-40.624	144.952	TS	B	2	41	4.53
TAS	565	WEST INLET	-40.787	145.261	TS	C	2.6	33	2.37
TAS	566	EMU RIVER	-41.042	145.88	LA	D	2.6	285	0.086
TAS	567	DERWENT RIVER	-42.944	147.383	TS	D	1.3	9718	70.53
TAS	569	RECHERCHE BAY	-43.557	146.917	TS	NA	1.2	213	10.07
TAS	570	NEW RIVER	-43.554	146.601	LA	A	1.1	325	12.46
VIC	571	GIPPSLAND LAKES	-37.889	147.971	LA	D	0.9	20449	485.56
VIC	572	JACK SMITH LAKE	-38.497	147.04	LA	A	2	246	10.74
VIC	573	SHALLOW INLET	-38.871	146.184	SD	B	2.1	83	5.03
VIC	574	KOROROIT CREEK	-37.859	144.866	TS	D	0.8	346	0.1
VIC	575	GLENELG RIVER	-38.061	140.984	SD	C	0.9	11841	2.73
WA	576	OYSTER HARBOUR	-35	117.949	LA	D	0.6	3030	18.34
WA	577	IRWIN INLET	-35.021	116.958	LA	B	0.5	344	10.37
WA	578	BROKE INLET	-34.937	116.373	LA	A	0.4	2061	36.23
WA	579	MARGARET RIVER	-33.972	114.986	LA	C	0.7	518	0.25
WA	580	YARDIE CREEK	-22.326	113.811	LA	A	1.7	120	0.08*
WA	581	CONE BAY	-16.507	123.578	TS	A	8.1	296	11.6
WA	582	JINUNGA RIVER	-16.326	123.602	TS	A	8.4	244	49.85
WA	583	SHOAL BAY	-16.346	124.207	TS	A	10.3	174	22.73
WA	584	GEORGE WATER	-15.956	124.589	TS	A	8.6	2824	197.6
WA	585	PRIOR POINT CREEK	-15.727	124.397	TS	A	8.8	138	1.75
WA	586	CAPE TORRENS EMBAYMENT	-15.042	125.093	TS	A	6.6	74	7.91
WA	587	MONTAGUE SOUND CREEKS	-14.412	125.664	TS	A	5.6	30	0.54
WA	588	KING GEORGE RIVER	-13.958	127.33	TS	A	2.9	2776	9.14
QLD	589	COOMBABAH LAKE	-27.87	153.4	TS	D			4.647
NSW	590	LAKE CAKORA/LAGOON	-29.602	153.332	LA	A			0.38
NSW	591	OYSTER CREEK	-30.563	153.017	LA	B			0.12
NSW	592	FAIRY CREEK	-34.409	150.901	LA	C			0.026
NSW	593	BARAGOOT LAKE	-36.471	150.065	LA	B			0.47
SA	594	LAKE GEORGE	-37.477	140.02	LA	D			41.72
SA	595	STUNSAIL BOOM	-36.02	137.016	LA	B			0
SA	596	MIDDLE RIVER	-35.665	137.075	LA	B			0
SA	597	MYPONGA RIVER	-35.373	138.385	LA	D			0.12
QLD	598	CRYSTAL CREEK	-11.087	142.151	TS	A	3.1	353	2.64
WA	599	DOUBTFUL BAY SOUTH	-16.157	124.521	TS	A	9.5	635	11.59
NSW	600	NADGEE LAKE AND INLET	-37.469	149.973	LA	A			1.32
SA	601	CHAPMAN RIVER	-35.786	138.069	LA	B			0.96
NSW	602	NAMBUCCA RIVER	-30.65	153.015	SD	D	1.2	1341	9.264
NSW	603	PITTWATER	-33.58	151.317	TS	C	1.4	70	18.57
NSW	604	NARRABEEN LAGOON	-33.705	151.307	LA	D	1.2	54	2.369
NSW	605	MEROO LAKE	-35.484	150.391	LA	A	1.2	18	1.14
NSW	606	COILA LAKE	-36.048	150.139	LA	C	1.1	70	6.85
NSW	607	CORUNNA LAKE	-36.288	150.133	LA	B	1.1	19	2.05
NSW	608	MIDDLE LAGOON	-36.656	150.008	LA	B	1.2	31	0.56
NSW	609	NELSON LAGOON	-36.691	149.994	LA	B	1.2	18	0.4
NSW	610	WALLAGOOT LAKE	-36.795	149.959	LA	B	1.3	45	3.59
NSW	611	TOWAMBA RIVER	-37.112	149.913	SD	B	1.5	1063	1.51
NSW	612	MERRICA RIVER	-37.297	149.951	LA	A	1.2	70	0.14
NT	613	DARWIN HARBOUR	-12.421	130.802	TS	B	5.5	1990	161.34
NT	614	HOPE INLET	-12.333	131.012	TS	B	5.2	767	18.35
NT	615	EAST ALLIGATOR	-12.098	132.616	TS	A	2.9	9078	92.47
NT	616	NT038	-11.456	132.05	TS	A	3.1	62	0.78
NT	617	BLUE MUD BAY	-11.199	131.851	TS	A	2.4	58	9.63
NT	618	NUNGBALGARRI CREEK	-11.928	134.076	TS	A	2.8	785	1.21
NT	619	LIVERPOOL RIVER	-12.031	134.21	TS	A	2.8	8626	33.8
NT	620	NGANDADAUDA CREEK	-11.995	134.764	TS	A	3.5	183	1.11
NT	621	WOOLEN RIVER	-12.235	135.153	TS	A	3.4	1325	36.65
NT	622	GIDDY RIVER	-12.279	136.665	TS	A	2.1	300	0.61
NT	623	LATRAM RIVER	-12.265	136.746	TS	A	2.1	133	0.17
NT	624	SPILLEN CREEK	-15.039	135.579	TS	A	2	56	0.31
NT	625	ROBINSON RIVER	-16.033	137.266	SD	A	2.3	5766	10.15
NT	626	CURTIS HAVEN	-11.394	130.68	TS	A	2.5	852	76.96
NT	627	JESSIE RIVER	-11.364	131.028	TS	A	3.1	424	18
NT	628	DE VERE CREEK	-11.888	131.018	TS	A	3.8	142	0.56
NT	629	PORT HURD	-11.648	130.195	TS	A	3.7	221	33.95
NT	630	GULLALA CREEK	-11.512	130.197	TS	A	3.5	135	11.11
QLD	631	Q003	-16.649	138.118	TS	A	2.9	63	0.16
QLD	632	MOONLIGHT CREEK	-17.3	139.219	TS	A	3.6	1066	0.36
QLD	633	ACCIDENT INLET	-17.184	140.939	TS	A	3.3	1889	3.8
QLD	634	ARCHER BAY	-13.348	141.651	TS	A	1.7	16310	66.12
QLD	635	PENNEFATHER RIVER	-12.229	141.723	TS	A	2	343	16.4
QLD	636	DOUGHBOY RIVER	-11.457	142.085	TS	A	2.8	515	3.27
QLD	637	JARDINE RIVER	-10.922	142.213	TS	A	3.2	2828	5.26
QLD	638	Q105	-12.346	143.088	TS	A	2.3	20	0.19
QLD	639	GLENNIE INLET	-12.344	143.104	TS	A	2.3	38	0.91
QLD	640	KANGAROO RIVER	-12.347	143.127	TS	A	2.3	109	0.57
QLD	641	HUNTER INLET	-12.347	143.133	TS	A	2.3	28	1.39
QLD	642	CLAUDIE RIVER	-12.84	143.358	SD	A	2.1	379	0.73
QLD	643	STARCKE RIVER	-14.781	145.018	TS	A	2	178	0.58
QLD	644	ENDEAVOUR RIVER	-15.459	145.245	SD	B	2	918	5.13
QLD	645	BAUER INLET	-15.871	145.363	LA	A	2	63	0.086
QLD	646	TRINITY INLET	-16.905	145.785	TS	C	2	330	13.46
QLD	647	MEUNGA CREEK	-18.231	146.019	SD	B	2.3	226	0.15
QLD	648	ALTHAUS CREEK	-19.152	146.601	SD	B	2.5	81	0.29
QLD	649	BURDEKIN RIVER	-19.687	147.611	TS	C	2.3	130475	32
QLD	650	ELLIOT RIVER	-19.879	147.888	SD	A	2.4	478	2.73
QLD	651	THOMPSON CREEK	-20.551	148.675	SD	B	3.2	86	1.05
QLD	652	PLANTATION CREEK	-20.9	148.983	SD	B	3.9	49	0.32
QLD	653	BAKERS CREEK	-21.216	149.187	TS	C	4.7	230	2.14
QLD	654	COCONUT CREEK	-21.544	149.406	TS	B	4.9	16	0.85
QLD	655	FEATHER CREEK	-21.958	149.482	SD	B	6.2	49	0.082
QLD	656	Q246	-22.3	149.916	TS	B	5.4	25	1.05
QLD	657	THIRSTY SOUND	-22.272	149.904	TS	B	5.4	311	63.19
QLD	658	RODD'S HARBOUR	-24.02	151.588	TS	A	2.6	231	43.61
QLD	659	BLACKWATER/MITCHELL CREEK	-24.439	152.011	SD	A	2.4	268	0.39
QLD	660	BURNETT RIVER	-24.755	152.405	TS	D	2.3	33323	9.87
QLD	661	COONAR CREEK	-24.968	152.49	LA	B	2.3	62	0.41
QLD	662	MOOLOOLAH RIVER	-26.681	153.133	SD	C	1.4	215	1.26
QLD	663	BURPENGARY CREEK	-27.162	153.04	TS	C	1.6	108	0.41
SA	664	THE COORONG AND LOWER LAKES	-35.561	138.89	LA	D	1.3	1057783	943.15
SA	665	PORT DAVIS CREEK/BROUGHTON RIVER ESTUARY	-33.249	137.823	TS	C	2.1	5512	0.77
TAS	666	LITTLE FORESTER RIVER	-40.97	147.364	SD	C	2.2	376	0.17
TAS	667	GEORGES BAY	-41.276	148.331	LA	C	1.4	606	16.6
TAS	668	PITT WATER	-42.849	147.615	SD	D	1.2	1029	42.71
TAS	669	SOUTHPORT	-43.447	146.961	LA	B	1.2	200	4.24
TAS	670	LEWIS RIVER	-42.951	145.494	TS	A	1	211	0.087
TAS	671	PEDDER RIVER	-41.405	144.778	LA	A	1.4	133	0.35
VIC	672	LAVERTON CREEK	-37.881	144.807	SD	D	0.9	45	0.18
VIC	673	WERRIBEE RIVER	-37.98	144.688	SD	C	1	1484	0.49
VIC	674	SWAN BAY	-38.231	144.697	TS	C	1.2	192	27.42
VIC	675	AIRE RIVER	-38.807	143.461	LA	C	1	279	1.46
VIC	676	LAKE YAMBUK	-38.337	142.04	LA	B	0.8	1022	0.95
WA	677	WELLSTEAD ESTUARY	-34.392	119.399	LA	C	0.7	1481	3.2
WA	678	VASSE-WONNERUP ESTUARY	-33.619	115.414	LA	D	0.5	725	8.29
WA	679	LESCHENAULT INLET	-33.304	115.672	LA	D	0.5	4552	26.16
WA	680	MURCHISON RIVER	-27.708	114.159	SD	C	0.4	89184	3.04
WA	681	GIRALIA BAY	-22.437	114.346	TS	B	1.6	1214	58.33*
WA	682	YAMMADERRY CREEK	-21.502	115.466	TS	B	2.6	101	7.06
WA	683	GEORGE RIVER	-20.736	117.381	TS	B	4.5	61	2.49
WA	684	TURNER RIVER	-20.35	118.405	TS	B	5.8	4555	0.87
WA	685	RIDLEY RIVER	-20.224	118.853	TS	B	5.8	647	1.49
WA	686	YARDOOGARRA CREEK	-18.224	122.198	TS	A	8.2	18	3.66
WA	687	POINT TORMENT CREEKS	-17.037	123.693	TS	A	9	222	22.64
WA	688	MAY RIVER	-17.074	123.789	TS	A	9	13188	73.43
WA	689	DOUBTFUL BAY EAST	-16.118	124.584	TS	A	9.1	163	10.64
WA	690	SAMPSON INLET	-15.512	124.459	TS	A	8.4	98	22.99
WA	691	BOONGAREE ISLAND CREEK	-15.047	125.136	TS	A	6.5	374	51.32
WA	692	SCOTT STRAIGHT CREEKS	-14.887	125.306	TS	A	5.9	104	2.78
WA	693	SCOTT STRAIGHT CREEKS	-14.865	125.23	TS	A	6	63	3.04
WA	694	MUDGE BAY	-14.569	125.374	TS	A	5.6	60	3.73
WA	695	MONTAGUE SOUND CREEKS	-14.34	125.675	TS	A	5.6	64	1.17
WA	696	MONTAGUE SOUND CREEKS	-14.39	125.658	TS	A	5.6	27	0.99
WA	697	CAPE WHISKEY CREEK	-14.064	127.457	TS	A	3.4	157	0.46
WA	698	NINGBING RANGE CREEKS	-14.777	128.525	TS	A	5.3	81	1.94
QLD	699	MARY RIVER	-25.433	152.926	SD	D			44.92
NSW	700	TERRIGAL LAGOON	-33.444	151.443	LA	C			0.24
NSW	701	COCKRONE LAKE	-33.494	151.428	LA	D			0.28
NSW	702	BELLAMBI CREEK	-34.364	150.92	LA	D			0.031
NSW	703	CANDLAGAN CREEK AND LAGOON	-35.842	150.179	SD	B			0.1
NSW	704	MERINGO CREEK AND LAGOON	-35.978	150.15	LA	B			0.1
NSW	705	TWOFOLD BAY / EDEN	-37.078	149.947	TS	C			29.96
SA	706	GAWLER RIVER	-34.673	138.461	TS	D			0.17
SA	707	LIGHT RIVER DELTA	-34.576	138.369	TS	C			0.06
NT	708	BUCKINGHAM RIVER	-12.267	135.729	TS	A	3.4	1345	24.03
QLD	709	BOHLE RIVER	-19.192	146.7	TS	C	2.4	305	0.79
WA	710	CAPE LONDONDERRY CREEKS	-13.766	126.835	TS	A	3	261	16.59
NSW	711	TWEED RIVER	-28.17	153.556	SD	C	1.2	1126	9.228
NSW	712	RICHMOND RIVER	-28.877	153.592	SD	D	1.2	6878	19.73
NSW	713	WOOLGOOLGA LAKE	-30.099	153.198	LA	D	1.4	36	0.16
NSW	714	MOONEE CREEK AND LAGOON	-30.212	153.16	LA	B	1.3	40	0.32
NSW	715	LAKE CATHIE/INNES	-31.55	152.859	LA	C	1	197	5.98
NSW	716	SHOALHAVEN/CROOKHAVEN RIVER	-34.9	150.763	SD	D	1.2	7326	28.06
NSW	717	TABOURIE LAKE	-35.438	150.411	LA	C	1.2	30	1.57
NSW	718	WALLAGA LAKE	-36.365	150.079	LA	B	1.1	291	7.91
NSW	719	CUTTAGEE LAKE	-36.495	150.054	LA	B	1.1	80	1.14
NSW	720	BEGA RIVER	-36.706	149.984	LA	C	1.2	1956	2.25
NT	721	FORSYTH CREEK	-14.909	129.384	TS	A	5.3	684	19.46
NT	722	VICTORIA RIVER	-14.883	129.5	TS	A	5.3	81216	637.84
NT	723	WEST ARM	-12.547	130.783	TS	A	5.4	179	22.47
NT	724	WILDMAN RIVER	-12.304	132.076	TS	A	3.4	2476	4.37
NT	725	MURGENELLA CREEK	-11.884	132.655	TS	A	2.8	2063	8.17
NT	726	SALTWATER CREEK	-11.862	132.644	TS	A	2.8	262	0.74
NT	727	SILVIO BAY	-11.408	131.993	TS	A	2.9	37	1.07
NT	728	TREPANG BAY	-11.16	131.929	TS	A	2.5	242	82.93
NT	729	PORT BREMER	-11.183	132.254	TS	A	2.4	319	31.67
NT	730	GUDGERAMA CREEK	-12.03	134.254	TS	A	2.8	142	0.11
NT	731	PETER JOHN RIVER	-12.253	136.362	TS	A	3	493	4.38
NT	732	BARUNGBIRINUNG RIVER	-12.204	136.322	TS	A	3.3	48	1.11
NT	733	NT080	-12.346	136.928	TS	A	2.2	56	3.71
NT	734	ANGURUGUBIRA LAKE	-13.967	136.766	LA	A	1.2	251	15.6
NT	735	TOWNS RIVER	-14.904	135.435	TS	A	2	4755	2.5
NT	736	MCARTHUR RIVER	-15.811	136.676	TS	A	2.3	20139	23.08
NT	737	NT106	-15.911	136.901	TS	A	2.3	928	12.33
NT	738	SEVEN EMU CREEK	-16.112	137.353	TS	A	2.3	523	1.53
NT	739	CALVERT RIVER	-16.257	137.743	SD	A	2.4	7536	11.36
NT	740	DONGAU CREEK	-11.297	131.382	TS	A	3	208	0.67
NT	741	SAUNDERS CREEK	-11.591	131.383	TS	A	3.1	50	0.6
QLD	742	EIGHT MILE CREEK	-16.783	138.537	TS	A	3.4	1334	0.03
QLD	743	Q010	-16.771	138.616	TS	A	3.4	61	10.88
QLD	744	CLIFFDALE CREEK	-16.833	138.757	TS	A	3.5	2869	0.065
QLD	745	TOWBULBULAN RIVER	-16.464	139.686	TS	A	3.6	29	2.2
QLD	746	JOHN'S CREEK	-17.395	139.452	TS	A	3.6	113	1.71
QLD	747	Q047	-17.718	140.124	TS	A	3.4	20	0.19
QLD	748	BRANNIGAN CREEK	-17.212	140.922	TS	A	3.3	783	2.45
QLD	749	SNAKE CREEK	-16.691	141.205	TS	A	3.3	244	1.99
QLD	750	GILBERT RIVER	-16.552	141.271	TS	A	3.3	42148	9.84
QLD	751	HORSE CREEK	-15.66	141.436	TS	A	2.7	84	0.4
QLD	752	KENDALL RIVER	-14.163	141.594	SD	A	1.9	9979	7.08
QLD	753	EMBLEY RIVER	-12.664	141.817	TS	B	2.1	2076	106.73
QLD	754	MISSION RIVER	-12.597	141.894	TS	A	2.1	1290	36.11
QLD	755	WENLOCK RIVER	-12.051	141.927	TS	A	2.2	7476	28.88
QLD	756	ESCAPE RIVER	-10.958	142.711	TS	A	2.7	236	38.1
QLD	757	HARMER CREEK	-11.913	142.956	SD	A	2.3	778	0.26
QLD	758	Q102	-11.923	143.062	TS	A	2.3	46	0.22
QLD	759	CHESTER RIVER	-13.702	143.545	TS	A	2	233	0.2
QLD	760	JEANNIE RIVER	-14.656	144.922	SD	A	2	486	0.76
QLD	761	BLOOMFIELD RIVER	-15.922	145.363	SD	A	1.9	591	1.05
QLD	762	SALTWATER CREEK	-16.41	145.41	TS	B	2	102	0.19
QLD	763	BARRON RIVER	-16.863	145.765	SD	C	2	2159	1.54
QLD	764	MARIA CREEK	-17.803	146.093	SD	B	2.1	180	0.47
QLD	765	TULLY RIVER	-18.033	146.054	SD	C	2.1	1441	1.83
QLD	766	CRYSTAL CREEK	-18.928	146.324	SD	B	2.4	119	0.31
QLD	767	O'CONNELL RIVER	-20.571	148.662	TS	B	3.2	859	1.87
QLD	768	HERVEY CREEK	-20.716	148.734	TS	B	3.4	65	0.78
QLD	769	BLACKROCK CREEK	-20.811	148.828	TS	B	3.6	226	6.05
QLD	770	VICTOR CREEK	-20.886	148.935	TS	B	3.8	42	0.75
QLD	771	CONSTANT CREEK	-20.982	149.031	TS	B	4.1	139	3.05
QLD	772	Q223	-21.074	149.212	TS	C	4.6	36	0.51
QLD	773	SARINA INLET	-21.402	149.32	TS	B	5.2	144	8.8
QLD	774	CAPE CREEK	-21.551	149.446	TS	B	4.9	51	5.06
QLD	775	SHOALWATER CREEK	-22.52	150.479	TS	A	4.6	443	6.26
QLD	776	Q256	-22.449	150.536	TS	A	4.8	24	2.43
QLD	777	PUMPKIN CREEK	-23.339	150.798	TS	B	3.7	104	0.055
QLD	778	CALLIOPE RIVER	-23.823	151.218	TS	C	3.2	1834	5.1
QLD	779	AUCKLAND INLET	-23.833	151.252	TS	D	3.2	56	1.02
QLD	780	LITTABELLA CREEK	-24.579	152.108	SD	B	2.3	189	0.88
QLD	781	BEELBI CREEK	-25.249	152.662	TS	B	2.4	155	0.55
QLD	782	PUMICESTONE PASSAGE	-27.076	153.151	TS	C	1.5	702	49.88
SA	783	PORT DOUGLAS/COFFIN BAY	-34.526	135.366	TS	C	1.2	416	117.59
SA	784	BLANCHE PORT	-32.75	134.218	TS	C	1.4	145	28.36
SA	785	TOURVILLE BAY	-32.17	133.495	TS	A	1.4	318	52.6
TAS	786	BLACK RIVER	-40.836	145.316	SD	A	2.6	279	0.17
TAS	787	INGLIS RIVER	-40.987	145.74	SD	D	2.4	497	0.26
TAS	788	GREAT MUSSELROE RIVER	-40.829	148.173	LA	C	1.3	376	3.01
TAS	789	ANSONS BAY	-41.063	148.298	LA	C	1.3	296	4.69
TAS	790	EARLHAM LAGOON	-42.655	147.957	TS	C	1.1	117	0.49
TAS	791	HUON RIVER	-43.281	147.124	TS	C	1.3	3068	70.84
TAS	792	CLOUDY BAY LAGOON	-43.44	147.202	LA	A	1.2	48	5.85
TAS	793	SPERO RIVER	-42.636	145.335	SD	A	1.1	154	0.031
TAS	794	HENTY RIVER	-42.061	145.251	LA	A	1	530	0.59
TAS	795	ARTHUR RIVER	-41.054	144.663	SD	A	1.8	2496	2.06
VIC	796	MALLACOOTA INLET	-37.569	149.763	LA	A	1	1846	33.13
VIC	797	WINGAN INLET	-37.749	149.513	LA	A	1.1	520	1.5
VIC	798	WESTERN PORT BAY	-38.429	145.216	TS	C	2.3	3652	469.45
VIC	799	LITTLE RIVER	-38.005	144.592	TS	C	1.1	890	0.15
WA	800	WALPOLE/NORNALUP INLET	-35.03	116.739	LA	B	0.5	5632	15.09
WA	801	PEEL-HARVEY ESTUARY	-32.526	115.71	LA	D	0.4	10767	131
WA	802	SHARK BAY	-25.404	113.357	TS	B	0.9	49608	9567.1
WA	803	FORTESCUE RIVER	-20.997	116.103	TS	B	3.4	50006	2.053
WA	804	HAMPTON HARBOUR (DAMPIER)	-20.688	116.653	TS	C	3.7	248	10.73
WA	805	JONES RIVER	-20.734	117.356	TS	B	4.5	728	2.78
WA	806	DAMPIER CREEK (BROOME)	-17.961	122.25	TS	B	8.3	111	0.57
WA	807	SADDLE HILL CREEKS	-16.841	123.757	TS	A	8.5	62	3.73
WA	808	SADDLE HILL CREEKS	-16.793	123.721	TS	A	8.4	73	2.17
WA	809	KAMMARGOORH RIVER	-16.394	123.624	TS	A	8.4	272	31.47
WA	810	HANOVER BAY	-15.304	124.775	TS	A	7.6	47	7.02
WA	811	PRINCE REGENT RIVER	-15.246	124.86	TS	A	7.4	4964	425.56
WA	812	CAPE LONDONDERRY CREEKS	-13.746	126.9	TS	A	3.1	134	11.33
WA	813	CAPE LONDONDERRY CREEKS	-13.887	127.081	TS	A	3	668	2.54
WA	814	HELBY RIVER	-14.748	128.182	TS	B	4.9	105	2.06
NSW	815	DALHOUSIE CREEK AND LAGOON	-30.524	153.026	LA	B			0.1
NSW	816	MYALL LAKE AND MYALL RIVER	-32.679	152.145	LA	B			108.79
NSW	817	WAMBERAL LAGOON	-33.431	151.448	LA	D			0.41
NSW	818	AVOCA LAKE	-33.465	151.435	LA	C			0.63
NSW	819	COOKS RIVER	-33.95	151.168	SD	D			1.07
NSW	820	GEORGES RIVER	-33.998	151.156	TS	D			23.34
NSW	821	BELLAMBI LAKE	-34.377	150.921	LA	D			0.027
NSW	822	CULLENDULLA CREEK	-35.703	150.209	SD	B			0.27
NSW	823	NANGUDGA LAKE	-36.261	150.143	LA	B			0.45
QLD	824	CURRIMUNDI CREEK	-26.766	153.135	LA	C	1.4	9	0.32
SA	825	HARRIET RIVER	-35.985	137.179	LA	B			0
QLD	826	HORSE PLACE CREEK	-16.597	139.18	LA	A	3.6	21	1.39*
QLD	827	TOONGOOWAHGUN INLET	-16.639	139.386	TS	A	3.6	153	0.61*
QLD	828	WALBOR INLET	-16.573	139.465	TS	A	3.6	57	0.27*
QLD	829	NGULWONMEAH RIVER	-16.536	139.483	TS	A	3.6	64	0.2*
QLD	830	SANDALWOOD RIVER	-16.467	139.35	TS	A	3.6	102	1.98*
QLD	831	NESBIT RIVER	-13.543	143.586	SD	A	2	682	2.04*
QLD	832	ALLIGATOR CREEK	-19.303	146.927	TS	B	2.3	149	0.99*
QLD	833	CROCODILE CREEK	-19.301	146.952	TS	A	2.3	131	2.76*
QLD	834	HAUGHTON RIVER	-19.416	147.126	TS	C	2.4	2111	14.68*
QLD	835	BARRAMUNDI CREEK	-19.411	147.168	TS	B	2.4	20	9.99*
QLD	836	Q195	-19.422	147.214	TS	B	2.4	32	0.99*
QLD	837	BARRATTA CREEK	-19.433	147.253	TS	C	2.4	1466	6.9*
QLD	838	CANOE PASSAGE	-22.267	150.463	TS	A	5.2	56	33.22*
QLD	839	Q259	-22.315	150.484	TS	A	5.3	17	2.98*
TAS	840	WELCOME INLET	-40.717	144.771	TS	C	1.9	361	3.01*
TAS	841	SCAMANDER RIVER	-41.465	148.264	LA	C	1.5	301	1.78*
TAS	842	HENDERSON LAGOON	-41.508	148.268	LA	C	1.5	57	0.18*
TAS	843	DOUGLAS RIVER	-41.783	148.267	LA	B	1.5	107	0.54*
VIC	844	CURDIES INLET	-38.608	142.883	LA	C	0.9	1006	3.87*
VIC	845	HOPKINS RIVER	-38.399	142.509	SD	C	0.8	8984	2.56*
VIC	846	MOYNE RIVER	-38.384	142.242	LA	C	0.8	687	1.45*
WA	847	CULHAM INLET	-33.922	120.044	LA	D	0.7	2485	13.63*
WA	848	DE GREY RIVER	-19.99	119.16	TS	B	5.9	54752	120.12*
WA	849	PARDOO CREEK	-20.081	119.577	TS	B	5.9	2607	0.69*
WA	850	BANNINGARRA CREEK	-20	119.717	TS	A	5.9	1340	19.39*
WA	851	JAUBERT CREEK	-18.95	121.571	TS	A	7.8	179	1.39*
WA	852	MCKELSON CREEK	-18.817	121.65	TS	A	7.8	211	3.32*
WA	853	PORT SMITH	-18.51	121.795	TS	A	7.8	140	4.19*
WA	854	WILLIES CREEK	-17.767	122.2	TS	A	8.1	84	4.63*
WA	855	CARNOT BAY	-17.151	122.263	TS	A	6.6	1483	16.08*
WA	856	BALDWIN CREEK	-17.017	122.367	TS	A	6.5	74	2.57*
SA	857	CYGNET RIVER	-35.686	137.603	SD	C			0.28*
TAS	858	SEA ELEPHANT RIVER	-39.916	143.987	-	A			0.05*
TAS	859	YARRA CREEK	-40.009	144.108	LA	C			0.05*
TAS	860	ETTRICK RIVER	-40.01	143.97	LA	C			0.05*
TAS	861	SEAL RIVER	-40.07	143.94	-	C			0.05*
TAS	862	NORTH EAST RIVER	-39.789	147.977	LA	A			4.03*
TAS	863	FOOCHOW INLET	-39.899	148.123	LA	A			0.26*
TAS	864	MIDDLE INLET	-39.926	148.154	LA	A			0.04*
TAS	865	PATRIARCH RIVER	-39.958	148.149	LA	A			0.1*
TAS	866	SELLARS LAGOON	-40.03	148.27	LA	A			11.61*
TAS	867	CAMERON INLET	-40.105	148.266	LA	A			13.38*
TAS	868	LOGAN LAGOON	-40.17	148.29	LA	A			8.27*
TAS	869	PATS RIVER	-40.095	148	LA	C			0.05*
TAS	870	MINES CREEK	-39.889	147.872	LA	A			0*
TAS	871	DOVER RIVER	-40.36	148.29	SD	A			0.05*
TAS	872	LEE RIVER	-40.38	148.2	SD	A			0.05*
TAS	873	SHAG LAGOON	-40.162	148.206	-	A			0.14*
TAS	874	MODDER RIVER	-40.425	148.062	LA	A			0.05*
TAS	875	RICES RIVER	-40.413	148.31	LA	A			0.05*
TAS	876	ROCKY HEAD RIVULET	-40.442	148.137	LA	A			0.2*
TAS	877	THIRSTY LAGOON	-40.39	148.438	LA	A			1.8*
WA	878	BARKER INLET	-33.821	121.35	LA	C			1.44
WA	879	TORRADUP RIVER	-33.861	121.016	LA	C			0.47
WA	880	OLDFIELD ESTUARY	-33.888	120.787	LA	C			1.14
WA	881	JERDACUTTUP LAKES	-33.936	120.258	LA	C			23.45
WA	882	HAMERSLEY INLET	-33.969	119.908	LA	C			1.99
WA	883	DEMPSTER INLET	-34.079	119.669	LA	C			2.56
WA	884	FITZGERALD INLET	-34.106	119.634	LA	B			8.36
WA	885	GORDON INLET	-34.29	119.504	LA	C			2.91
WA	886	CHEYNE INLET	-34.603	118.756	LA	C			0.068
WA	887	WAYCHINICUP INLET	-34.899	118.33	TS	C			0.12
WA	888	NORMANS INLET	-34.924	118.217	LA	C			0.13
WA	889	TAYLOR INLET	-34.999	118.063	LA	C			0.48
WA	890	TORBAY INLET	-35.046	117.676	LA	C			2.37
WA	891	GARDENER LAKE	-34.973	118.178	LA	B			2.1
WA	892	DONNELLY INLET	-34.488	115.677	LA	B			0.7
WA	893	TOBYS INLET	-33.632	115.153	LA	C			0.17
WA	894	MOORE RIVER ESTUARY	-31.353	115.499	LA	D			0.46
WA	895	HILL RIVER	-30.387	115.05	LA	C			0
WA	896	IRWIN RIVER	-29.259	114.92	LA	D			0.05*
WA	897	GREENOUGH RIVER	-28.865	114.636	LA	D			0.81
WA	898	BOWES RIVER	-28.412	114.454	LA	C			0.15
WA	899	OAKAJEE RIVER	-28.583	114.582	LA	C			0.23
WA	900	HUTT LAGOON	-28.222	114.305	LA	D			0.19
WA	901	WOORAMEL RIVER	-25.851	114.254	LA	B			0
VIC	902	SHIPWRECK CREEK	-37.649	149.699	LA	A			0
VIC	903	BENEDORE RIVER	-37.7	149.622	LA	A			0.064
VIC	904	RED RIVER	-37.727	149.563	LA	A			0.083
VIC	905	EASBY CREEK	-37.741	149.522	LA	A			0.051
VIC	906	THURRA RIVER	-37.784	149.311	LA	A			0.28
VIC	907	MERRIMAN CREEK	-38.426	147.13	LA	A			1.25
VIC	908	DARBY RIVER	-38.989	146.268	LA	B			0.004
VIC	909	TIDAL RIVER	-39.036	146.312	LA	B			0
VIC	910	POWLETT RIVER	-38.583	145.511	LA	A			0.027
VIC	911	ANGLESEA RIVER	-38.413	144.191	LA	C			0.045
VIC	912	PAINKALAC CREEK/AIREYS INLET	-38.467	144.094	LA	B			0
VIC	913	ERSKINE RIVER	-38.532	143.979	LA	B			0
VIC	914	SAINT GEORGE RIVER	-38.569	143.965	LA	A			0
VIC	915	CUMBERLAND RIVER	-38.576	143.948	LA	B			0
VIC	916	JAMIESON RIVER	-38.596	143.919	LA	B			0
VIC	917	WYE RIVER	-38.635	143.891	LA	B			0
VIC	918	KENNETT RIVER	-38.667	143.862	LA	B			0
VIC	919	GREY RIVER	-38.687	143.839	LA	B			0
VIC	920	SKENES CREEK	-38.725	143.712	LA	C			0
VIC	921	BARHAM RIVER	-38.766	143.668	LA	C			0
VIC	923	GELLIBRAND RIVER	-38.707	143.157	LA	C			0.24
VIC	924	SHERBROOK RIVER	-38.644	143.057	LA	B			0.029
VIC	925	PORT CAMPBELL RIVER	-38.632	142.98	LA	B			0
VIC	926	MERRI RIVER	-38.361	142.478	LA	D			0.1*
NSW	953	JERUSALEM CREEK	-29.208	153.396	LA	A			0.4*
TAS	954	BIG LAGOON	-41.18	148.271	LA	A			0.51*
TAS	955	SLOOP LAGOON	-41.209	148.276	LA	A			0.28*
TAS	956	GRANTS LAGOON	-41.25	148.299	LA	C			0.47*
TAS	957	DUCK BAY	-40.794	145.107	TS	C			18.52*
TAS	958	MONTAGU RIVER	-40.748	144.94	TS	C			0.05*
TAS	959	CRAYFISH CREEK	-40.857	145.398	SD	C			0.04*
TAS	960	HIBBS LAGOON	-42.572	145.302	LA	A			0.54*
TAS	961	FRENEY LAGOON	-43.491	146.229	LA	A			0.71*
TAS	962	LOUISA CREEK	-43.516	146.345	LA	A			0.11*
TAS	963	LOUISA RIVER	-43.526	146.371	LA	A			0.28*
TAS	964	SOUTH CAPE RIVULET	-43.603	146.786	LA	A			0.03*
TAS	965	COCKLE CREEK	-43.582	146.893	LA	A			0.22*
TAS	966	CATAMARAN RIVER	-43.553	146.89	SD	A			0.09*
TAS	967	CROOKES RIVULET	-43.158	146.963	TS	C			0.1*
TAS	968	PORT CYGNET	-43.225	147.079	TS	C			14.23*
TAS	969	GARDEN ISLAND CREEK	-43.25	147.143	LA	C			0.05*
TAS	970	NORTH WEST BAY	-43.072	147.309	TS	D			19.19*
TAS	971	BROWNS RIVER	-42.977	147.329	LA	D			0.1*
TAS	972	PIPECLAY LAGOON	-42.96	147.539	LA	C			5.41*
TAS	973	GRINDSTONE	-42.438	147.997	LA	C			0.18*
TAS	974	LISDILLON LAGOON	-42.291	148.011	LA	C			0.32*
TAS	975	BUXTON RIVER	-42.269	148.015	LA	C			0.12*
TAS	976	STONEY LAGOON	-42.153	148.076	LA	C			0.01*
TAS	977	MEREDITH RIVER	-42.112	148.074	LA	C			0.07*
TAS	978	BRYANS LAGOON	-42.261	148.29	LA	A			0.35*
TAS	979	MULCAHY RIVER	-43.112	145.715	LA	A			0.06*
TAS	980	LAGOON RIVER	-41.51	144.835	LA	A			0.43*
TAS	981	CURRIES RIVER	-41.025	146.949	LA	C			0.04*
NSW	982	KARUAH RIVER	-32.671	151.989	TS	B			11.28*
NSW	983	TOWRADGI CREEK	-34.383	150.915	SD	D			0.04*
WA	984	CHAPMAN RIVER	-28.728	114.619	LA	NA			0.02*
NT	985	KING CREEK	-12.357	131.008	TS	A			0.06*
QLD	986	PORT CURTIS	-23.912	151.374	TS	C			130.02*
VIC	987	SPRING CREEK	-38.341	144.32	LA	C			0.15*
VIC	988	ANDERSON CREEK	-38.755	143.656	LA	B			0.04*
VIC	989	WILD DOG CREEK	-38.734	143.689	LA	B			0.02*
WA	990	SAINT MARYS RIVER	-34.163	119.578	LA	NA			0.38*
SA	991	SOUTH WEST RIVER	-36.016	136.854	LA	B			0.07*
SA	992	WAKEFIELD RIVER	-34.189	138.144	TS	D			0.09*
WA	993	LAKE MACLEOD/CARDABIA CRK/LYNDON/MINILYA	-24.217	113.643	LA	A			0.1*
NT	994	REYNOLDS RIVER	-13.251	130.226	TS	A			0.02*
TAS	995	TEMPLESTOWE LAGOON	-41.727	148.279	LA	C			0.61*
TAS	996	DENISON RIVULET	-41.827	148.23	LA	C			0.01*
TAS	997	SALTWATER LAGOON	-42.04	148.278	LA	A			0.2*
TAS	998	FRESHWATER LAGOON	-42.064	148.299	LA	A			0.22*
TAS	999	YELLOW ROCK RIVER	-39.72	143.91	LA	C			0.02*
SA	1000	PATAWALONGA CREEK	-34.975	138.511	SD	D			0.39*
