# Supplementary material for: High carbon dioxide emissions from Australian estuaries driven by geomorphology and climate
Source: Nat Commun. 2024 May 10;15:3967. doi: 10.1038/s41467-024-48178-4 (PMC11087516; doi:10.1038/s41467-024-48178-4)
Supplement: Supplementary file 8 — Source Data [file 41467_2024_48178_MOESM8_ESM.xlsx]

## Sheet: Notes
Source data
Title: High carbon dioxide emissions from Australian estuaries driven by geomorphology and climate
Description:
This source data file contains the datapoints for parameters and associated parameters used in main text figures and supplementary figures, separated into individual sheets.
Legend:
UID		: Datapoint # across entire dataset
DO		: Dissolved Oxygen
DIC		: Dissolved Inorganic Carbon
DOC		: Dissolved Organic Carbon
k600		: Gas transfer velocity at Schmidt no. 600
Estuary code	Estuary name	Estuary shortname	Estuary type	Disturbance
1	RICHMOND RIVER	Rich	2 - Small deltas	4 - Very high
2	BRUNSWICK RIVER	Brun	2 - Small deltas	4 - Very high
3	CLARENCE RIVER	Clar	1 - Lagoons	4 - Very high
4	HASTINGS RIVER	Hast	2 - Small deltas	4 - Very high
5	CAMDEN HAVEN RIVER	Camd	1 - Lagoons	3 - High
6	WALLAGOOT LAKE	Wala	1 - Lagoons	2 - Moderate
7	CORUNNA	Coru	1 - Lagoons	2 - Moderate
8	LAKE BROU	LBro	1 - Lagoons	2 - Moderate
9	CUTTAGEE	Cutt	1 - Lagoons	2 - Moderate
10	CLYDE RIVER	Clyd	3 - Tidal systems	2 - Moderate
11	MEROO	Mero	1 - Lagoons	1 - Low
12	TERMEIL	Term	1 - Lagoons	1 - Low
13	SAINT GEORGES BASIN	StGe	1 - Lagoons	3 - High
14	SHOALHAVEN RIVER	Shoa	2 - Small deltas	4 - Very high
15	BOTANY BAY	BotB	3 - Tidal systems	4 - Very high
16	GEORGES RIVER	Geor	3 - Tidal systems	4 - Very high
17	HAWKESBURY RIVER	Hawk	3 - Tidal systems	4 - Very high
18	CURL CURL	Curl	1 - Lagoons	4 - Very high
19	DEE WHY	DeeW	1 - Lagoons	4 - Very high
20	LAKE MACQUARIE	LMac	1 - Lagoons	4 - Very high
21	WALLIS LAKE	Wall	1 - Lagoons	3 - High
22	MORETON BAY	More	3 - Tidal systems	3 - High
23	NORMAN RIVER	Norm	3 - Tidal systems	2 - Moderate
24	DALY RIVER	Daly	3 - Tidal systems	1 - Low
25	SOUTH ALLIGATOR RIVER	SAR	3 - Tidal systems	1 - Low
26	VICTORIA RIVER	Vict	3 - Tidal systems	1 - Low
27	ORD RIVER	OrdR	3 - Tidal systems	2 - Moderate
28	FALSE MOUTH OF ORD	FMO	3 - Tidal systems	1 - Low
29	DARWIN HARBOUR	Darw	3 - Tidal systems	2 - Moderate
30	IRWIN INLET	Irwi	1 - Lagoons	2 - Moderate
31	BROKE INLET	Brok	1 - Lagoons	1 - Low
32	WILSON INLET	Wils	1 - Lagoons	3 - High
33	WALPOLE/NORNALUP INLET	Norn	1 - Lagoons	2 - Moderate
34	HARDY INLET	Hard	1 - Lagoons	3 - High
35	LESCHENAULT INLET	Lesc	1 - Lagoons	4 - Very high
36	SWAN RIVER	Swan	1 - Lagoons	4 - Very high
37	FITZROY RIVER	Fitz	3 - Tidal systems	3 - High
38	CONSTANT CREEK	Cons	3 - Tidal systems	2 - Moderate
39	JOHNSTONE RIVER	John	2 - Small deltas	3 - High
40	LOGAN-ALBERT RIVER	Loga	2 - Small deltas	3 - High
41	NOOSA RIVER	Noos	1 - Lagoons	2 - Moderate
42	MAROOCHY RIVER	Maro	2 - Small deltas	3 - High
43	MOOLOOLAH RIVER	Mool	2 - Small deltas	3 - High
44	CABOOLTURE RIVER	Cabo	2 - Small deltas	3 - High
45	PINE RIVER	Pine	2 - Small deltas	4 - Very high
46	BRISBANE RIVER	Bris	2 - Small deltas	4 - Very high
47	NERANG RIVER	Nera	2 - Small deltas	3 - High

## Sheet: Figures 1A,B,C, and E
Estuary code	Estuary	Estuary type	Disturbance	Depth	Water current velocity	Windspeed	Tidal range
				m	m s-1	m s-1	m
1	Rich	2	4	5.2		1.9	1.2
1	Rich	2	4	5.4		3
1	Rich	2	4	4.3		7.4
1	Rich	2	4	6		0.8
1	Rich	2	4	8.2		1.9
1	Rich	2	4	3		4
1	Rich	2	4	3		4.8
1	Rich	2	4	2.8		5.2
2	Brun	2	4	2.5	0.135	4	1.3
2	Brun	2	4	2.7	0.179	1.8
2	Brun	2	4	2.2	0.207	1.1
2	Brun	2	4	1.5	0.251	1.1
2	Brun	2	4	2.4	0.159	2.2
2	Brun	2	4	1.9	0.162	2.3
2	Brun	2	4	0.6	0.156	1.11
3	Clar	1	4	9.5	0.112	1.7	1.2
3	Clar	1	4	7.8	0.06	2.7
3	Clar	1	4	2.9	0.062	1.2
3	Clar	1	4	5.8	0.082	5
3	Clar	1	4	5.3	0.227	7.4
3	Clar	1	4	8.8	0.075	5.8
3	Clar	1	4	5.2	0.224	3.7
3	Clar	1	4		0.211	10.5
4	Hast	2	4	8.9	0.031	3.5	1.1
4	Hast	2	4	5.7	0.045	2.2
4	Hast	2	4	3.8	0.153	1.4
4	Hast	2	4	2.7	0.19	6.6
4	Hast	2	4	2.1	0.186	4.8
4	Hast	2	4	2.3	0.125	1.4
4	Hast	2	4	3.6	0.073	4.4
4	Hast	2	4	1	0.062	3.2
5	Camd	1	3	4.9	0.344	1.4	0.9
5	Camd	1	3	2.7	0.063	0.6
5	Camd	1	3	0.6	0	6.9
6	Wala	1	2	8.4	0.18239	9.3	0
6	Wala	1	2	6.4	0.124224	6.7
6	Wala	1	2	4.6	0.154286	1.1
7	Coru	1	2		0.0532787		0
7	Coru	1	2		0.137056
7	Coru	1	2		0.0310734
8	LBro	1	2	0.9	0.0914894		0
8	LBro	1	2	2.7	0.0988806
8	LBro	1	2	2.3	0.0949074
9	Cutt	1	2	2.8	0.119403		0
9	Cutt	1	2	3.3	0.0924855
9	Cutt	1	2	1.2	0.0462963
10	Clyd	3	2	5	0.159091	1.6	1.2
10	Clyd	3	2	3.5	0.45	2.2
10	Clyd	3	2	7.3	0.509174	1.5
10	Clyd	3	2	11.6	0.401674	3.6
10	Clyd	3	2	5.2	0.275154	1.4
10	Clyd	3	2	7.7	0.1777	0.9
10	Clyd	3	2	2.8		2.5
10	Clyd	3	2	3.9	0.209091	4.3
10	Clyd	3	2	6.7	0.103152	0.7
10	Clyd	3	2	0.7	0.253394	0.5
10	Clyd	3	2	2.9	0.280872	1.3
11	Mero	1	1		0.0324074		0
11	Mero	1	1		0.047619
11	Mero	1	1		0.0583717
12	Term	1	1		0.0204678		0
12	Term	1	1		0.0854271
12	Term	1	1
13	StGe	1	3	1.5	0.109155	1.6	1.2
13	StGe	1	3	2.1	0.0688406	6.9
13	StGe	1	3	8.8	0.115044	2.2
13	StGe	1	3	2.3	0.135294	6.7
13	StGe	1	3	4.8	0.125	5.3
13	StGe	1	3	2.2	0.0744681	3.2
13	StGe	1	3	5.4	0.0318471	0.8
13	StGe	1	3	4.4	0.193483	1.5
14	Shoa	2	4	5.9	0.0769231	1.5	1.2
14	Shoa	2	4	2.8	0.17037	3.1
14	Shoa	2	4	3.5	0.350769	1
14	Shoa	2	4	11.7	0.292804	0.9
14	Shoa	2	4	7.8	0.111111	5.5
14	Shoa	2	4	2.5	0.22739	4.6
14	Shoa	2	4	8.1	0.242784	0.6
14	Shoa	2	4	5.8	0.0792683	2.3
14	Shoa	2	4	2.7	0.108504	1.3
15	BotB	3	4	8.4	0.220339	9.9	1.2
15	BotB	3	4	2.6	0.425532	10
15	BotB	3	4	8.1	0.0572289	2.6
16	Geor	3	4	4.5	1.81863	9.8	1.2
16	Geor	3	4	10	0.271468	2.2
16	Geor	3	4	3.9	0.498113	4.9
16	Geor	3	4	10	0.294355	8.1
16	Geor	3	4	4.3	0.575597	4
16	Geor	3	4	2.9	0.622222	9.5
16	Geor	3	4	2.2	0.686275	4
16	Geor	3	4	1.7	0.156118	4
17	Hawk	3	4	10.7	0.369458	6.4	1.1
17	Hawk	3	4	3.9	0.881857	7
17	Hawk	3	4	13.4	0.978947	7.8
17	Hawk	3	4	7.3	0.934884	5.4
17	Hawk	3	4	20	0.709434	1.7
17	Hawk	3	4	6.6	0.939394	1.8
17	Hawk	3	4	18.5	0.710317	3.4
17	Hawk	3	4	12.4	0.970833	4
17	Hawk	3	4	12.1	0.733161	1.8
17	Hawk	3	4	14.3	0.0512821	0.7
17	Hawk	3	4	17.8	0.302521	1.9
17	Hawk	3	4	8.3	0.798206	1.3
17	Hawk	3	4	13.4	0.141447	1.7
17	Hawk	3	4	6.5	0.708333	1.5
17	Hawk	3	4	23.8	0.548837	1.5
17	Hawk	3	4	5.5	0.65407	4.3
17	Hawk	3	4	10.3	0.442049	1.4
17	Hawk	3	4	7	0.174927	1.8
17	Hawk	3	4	5.5	0.0693548	3
17	Hawk	3	4	2.9	0.184397	1.5
18	Curl	1	4		0.0264901		0
18	Curl	1	4		0.056872
18	Curl	1	4		0.0588235
19	DeeW	1	4		0.0327869		0
19	DeeW	1	4		0.102564
19	DeeW	1	4		0.0990991
20	LMac	1	4	8.3	0.449074	2.8	1.1
20	LMac	1	4	9.9	0.0794393	8.7
20	LMac	1	4	2.4	0.165179	4
20	LMac	1	4	2.4	0.117117	6
20	LMac	1	4	2.1	0.0694444	1.6
20	LMac	1	4	5.6	0.154545	2.2
20	LMac	1	4	10.5	0.248908	10
20	LMac	1	4	9.5		12.3
21	Wall	1	3	3	0.298305	0.9	1.2
21	Wall	1	3	2.1	0.127517	5.9
21	Wall	1	3	2	0.0893617	1.6
21	Wall	1	3	1.5	0.0753425	4.2
21	Wall	1	3	1.8	0.212121	11.3
21	Wall	1	3	2.2	0.160131	12
21	Wall	1	3	4	0.199074	8.3
22	More	3	3	17.8		6.5	1.6
22	More	3	3	13.1		6.1
22	More	3	3	13.3		3.3
22	More	3	3	10.3	0.166667	2.1
22	More	3	3	13.2	0.233716	5.4
23	Norm	3	2	4.8	0.651079	3.5	3.3
23	Norm	3	2	7.1	0.624113	4.8
23	Norm	3	2	7.1	0.585586	5
23	Norm	3	2	4.6	0.710769	6.3
23	Norm	3	2	7.7	0.354167	8.7
23	Norm	3	2	5.6	0.475904	3
23	Norm	3	2	5.9	0.52549	7.5
23	Norm	3	2	5.2	0.561538	2.8
23	Norm	3	2	2.9	0.508961	1.7
23	Norm	3	2	3.6	0.74717	3.8
23	Norm	3	2	4	0.364238	0.9
24	Daly	3	1	2.9	0.909091	0.3	5.6
24	Daly	3	1	2.4	0.899811	1.2
24	Daly	3	1	3	0.781377	3.6
24	Daly	3	1	4.2	0.976471	1.6
25	SAR	3	1	27.1		3.7	3.2
25	SAR	3	1	27		2.4
25	SAR	3	1	6.6		0.9
25	SAR	3	1	3.5		2.4
25	SAR	3	1	3.6		1
26	Vict	3	1	9.73	0.172078	6.4	5.3
26	Vict	3	1	9.2	0.146789	0.9
26	Vict	3	1	9.3	1.13378	4
26	Vict	3	1	14.6	0.575301	1.2
26	Vict	3	1	16.7	0.584775	0.2
26	Vict	3	1	7	1.5915	0.6
26	Vict	3	1	6	1.36032	6.8
26	Vict	3	1	7.9	0.570815	3.2
26	Vict	3	1	6.3	0.541985	1.5
26	Vict	3	1	3.3	0.342742	1.7
26	Vict	3	1	3	0.515021	2.5
26	Vict	3	1	3	0.58156	1.6
26	Vict	3	1	2	0.236311	1.1
27	OrdR	3	2	6.4	1.30738	0.5	6
27	OrdR	3	2	2.1	0.718593	4.1
27	OrdR	3	2	3.8	0.529412	7.1
27	OrdR	3	2	5.9	0.114478	3.1
27	OrdR	3	2	4.8	0.10567	6.5
27	OrdR	3	2	3.2	0.398734	2.6
27	OrdR	3	2	6.2	0.169811	5.4
27	OrdR	3	2	7	0.383523	1.8
27	OrdR	3	2	5.5	0.288571	4.2
27	OrdR	3	2	3.9	0.175373	4.1
27	OrdR	3	2	3.5	0.141509	1.1
27	OrdR	3	2	3.7	0.0482315	3.3
27	OrdR	3	2	3.3	0.18662	5.5
27	OrdR	3	2	24.5	0.207836	1.2
27	OrdR	3	2	25	1.2146	4
27	OrdR	3	2	3.5	0.965969	3.7
27	OrdR	3	2	3.5	1.14113	3.1
27	OrdR	3	2	6	1.75137	4.1
27	OrdR	3	2	6	1.31359	1.8
27	OrdR	3	2	5.4	1.6129	3.7
27	OrdR	3	2	6	1.63158	6.3
27	OrdR	3	2	2.6	0.971311	6.6
28	FMO	3	1	20.1	0.787946	0.5	5.2
28	FMO	3	1	54	1.38043	2.4
28	FMO	3	1	31.4	1.14139	5
28	FMO	3	1	17	0.717718
28	FMO	3	1	53	2.16279
28	FMO	3	1	40	1.88889	3.2
28	FMO	3	1	6.2	1.28065	3.2
28	FMO	3	1	9.5	0.585859	2.8
28	FMO	3	1		1.25439	2.4
28	FMO	3	1	36.5	2.42347	1.2
28	FMO	3	1	14.3	0.393365	1.9
28	FMO	3	1	6	0.409253	6.2
28	FMO	3	1	6.4	0.65098	4.4
28	FMO	3	1	2	0.048583	3.5
28	FMO	3	1	3.8	0.545082	1.5
28	FMO	3	1	1.4	0.136546	4.9
29	Darw	3	2	10.3	0.271394	2.4	5.5
29	Darw	3	2	8.8	0.272727	8
29	Darw	3	2	7	0.119171	2.2
30	Irwi	1	2	2	0.0879121	6.94444	0
30	Irwi	1	2	0.5	0.0820106	4.78395
30	Irwi	1	2	1.7	0.0875	5.14403
30	Irwi	1	2	4		0.823045
30	Irwi	1	2	2.5	0.0349127	3.08642
31	Brok	1	1	1.8	0.131514	10.0309	0
31	Brok	1	1	4	0.0763359	5.65844
31	Brok	1	1	1.8	0.100478	10.3395
31	Brok	1	1	1.4	0.1875	9.3107
31	Brok	1	1	1	0.095	7.92181
32	Wils	1	3	1.4	0.0650155	2.21193	0
32	Wils	1	3	2.5	0.0965909	5.91564
32	Wils	1	3	2.4	0.040678	2.26337
32	Wils	1	3	2	0.00684932	1.95473
32	Wils	1	3	2.1		1.08025
32	Wils	1	3	1.4	0.161905	8.95062
32	Wils	1	3
33	Norn	1	2	0.8	0.241993	9.67078	0
33	Norn	1	2	2.3	0.22905	10.1852
33	Norn	1	2	2.2		8.17901
33	Norn	1	2	2		8.07613
34	Hard	1	3	1		15.7922	0.6
34	Hard	1	3	1	0.151515	11.9342
34	Hard	1	3	4.5	0.140741	9.61934
34	Hard	1	3	4.3	0.140143	10.9568
34	Hard	1	3	3.5	0.125561	4.83539
34	Hard	1	3	11.7	0.0352113	4.98971
34	Hard	1	3	5.1	0.183267	5.29835
34	Hard	1	3	5.2	0.0589391	3.13786
34	Hard	1	3	1.2	0.0887372	8.48765
35	Lesc	1	4	4	0.476834	10.751	0.5
35	Lesc	1	4	1.2	0.0997506	5.40123
35	Lesc	1	4	1.5	0.137097	11.4712
35	Lesc	1	4	0.8	0.11349	5.04115
35	Lesc	1	4	1.5	0.215447	5.50412
35	Lesc	1	4	1	0.00617284	1.38889
35	Lesc	1	4	2	0.0363392	1.33745
35	Lesc	1	4	1	0.0705563	1.85185
36	Swan	1	4	5.3	0.368321	1.59465	0.4
36	Swan	1	4	14	0.0491329	2.98354
36	Swan	1	4	3.7	0.228395	3.54938
36	Swan	1	4	3.7	0.0714286	1.80041
36	Swan	1	4	1.4	0.170787	2.57202
36	Swan	1	4	3.3	0.115385	3.85802
36	Swan	1	4	2.5	0.0497238	0.874486
37	Fitz	3	3			6.08379	4
37	Fitz	3	3			7.12204
37	Fitz	3	3			7.35428
37	Fitz	3	3			7.7907
38	Cons	3	2			4.54918	4.1
38	Cons	3	2			4.56284
38	Cons	3	2			5.04098
39	John	2	3			3.24259	2.1
39	John	2	3			3.9071
39	John	2	3			3.99362
39	John	2	3			3.85246
40	Loga	2	3	5.1541	0.257602	2.1235	1.4
40	Loga	2	3	4.19167	1.14346	4.67322
40	Loga	2	3	5.15574	0.482631	2.41437
40	Loga	2	3	4.6	0.302584	4.45556
40	Loga	2	3	5.45246	0.304974	1.91777
40	Loga	2	3	3.84262	0.227174	3.00909
40	Loga	2	3	4.54918	0.250936	3.24615
40	Loga	2	3	4.67049	0.316689	5.4021
40	Loga	2	3	6.19836	0.414215	3.77216
40	Loga	2	3	4.29672	0.353131	2.84352
40	Loga	2	3	4.88197	0.270816	2.01115
40	Loga	2	3	3.66557	0.21261	2.01426
41	Noos	1	2	1.7	0.333015	6.30996	1.4
41	Noos	1	2	2.66885	0.369178	4.81134
41	Noos	1	2	4.32787	0.273212	3.87254
41	Noos	1	2	4.10328	0.214056	2.30697
41	Noos	1	2	0.644262	0.0307092	2.60276
41	Noos	1	2	1.29231	0.0252285	7.60979
42	Maro	2	3	2.1663	0.191346	8.6541	1.4
42	Maro	2	3	2.31521	0.189694	10.1673
42	Maro	2	3	4.2	0.289166	8.24273
42	Maro	2	3	3.95902	0.242158	4.43359
42	Maro	2	3	3.19508	0.0743192	5.84411
43	Mool	2	3	3.06721	0.163733	5.62717	1.4
43	Mool	2	3	2.5459	0.0685545	4.61617
43	Mool	2	3	1.83182	0.215212	3.83424
44	Cabo	2	3	3.17049	0.362348	7.35902	1.6
44	Cabo	2	3	4.45246	0.55755	4.91393
44	Cabo	2	3	3.91311	0.441071	5.17969
44	Cabo	2	3	2.88361	0.199325	4.27619
45	Pine	2	4	3.99344	0.22268	8.21531	1.7
45	Pine	2	4	4.88934	0.414574	5.38006
45	Pine	2	4	2.935	0.258595	7.1447
46	Bris	2	4	13.2918	0.207531	6.00811	1.8
46	Bris	2	4	13.3754	0.288343	5.45853
46	Bris	2	4	13.6377	0.690827	4.75122
46	Bris	2	4	12.7787	1.01344	4.93019
46	Bris	2	4	12.3623	0.851733	5.22665
46	Bris	2	4	13.4794	0.192772	7.84481
46	Bris	2	4	11.8277	0.281101	3.45944
46	Bris	2	4	13.4	0.498388	5.16502
46	Bris	2	4	10.6512	0.270818	5.39685
46	Bris	2	4	8.3178	0.18273	5.3133
46	Bris	2	4	8.13042	0.260533	5.18314
47	Nera	2	3	5.41778	0.419632	4.97308	1.8
47	Nera	2	3	3.04531	0.787595	4.97308
47	Nera	2	3	2.08333	0.642105	4.97308
47	Nera	2	3	2.97424	0.234847	4.97308
47	Nera	2	3	1.74	0.46289	4.97308

## Sheet: Figures 1F
Estuary code	Estuary	Estuary type	Disturbance	Temperature
				°C
1	Rich	2	4	21.42
1	Rich	2	4	21.42
1	Rich	2	4	21.43
1	Rich	2	4	21.44
1	Rich	2	4	21.44
1	Rich	2	4	21.44
1	Rich	2	4	21.44
1	Rich	2	4	21.43
1	Rich	2	4	21.43
1	Rich	2	4	21.42
1	Rich	2	4	21.42
1	Rich	2	4	21.4
1	Rich	2	4	21.39
1	Rich	2	4	21.39
1	Rich	2	4	21.4
1	Rich	2	4	21.4
1	Rich	2	4	21.44
1	Rich	2	4	21.45
1	Rich	2	4	21.46
1	Rich	2	4	21.46
1	Rich	2	4	21.46
1	Rich	2	4	21.46
1	Rich	2	4	21.46
1	Rich	2	4	21.46
1	Rich	2	4	21.46
1	Rich	2	4	21.45
1	Rich	2	4	21.2
1	Rich	2	4	21.16
1	Rich	2	4	21.19
1	Rich	2	4	21.44
1	Rich	2	4	21.44
1	Rich	2	4	21.52
1	Rich	2	4	21.54
1	Rich	2	4	21.54
1	Rich	2	4	21.59
1	Rich	2	4	21.62
1	Rich	2	4	21.63
1	Rich	2	4	21.6
1	Rich	2	4	21.38
1	Rich	2	4	21.45
1	Rich	2	4	21.63
1	Rich	2	4	21.46
1	Rich	2	4	21.41
1	Rich	2	4	21.4
1	Rich	2	4	21.5
1	Rich	2	4	21.5
1	Rich	2	4	21.48
1	Rich	2	4	21.5
1	Rich	2	4	21.44
1	Rich	2	4	21.52
1	Rich	2	4	21.48
1	Rich	2	4	21.55
1	Rich	2	4	21.64
1	Rich	2	4	21.8
1	Rich	2	4	22.05
1	Rich	2	4	21.93
1	Rich	2	4	22.07
1	Rich	2	4	22.05
1	Rich	2	4	22.09
1	Rich	2	4	22.12
1	Rich	2	4	22.01
1	Rich	2	4	21.84
1	Rich	2	4	21.83
1	Rich	2	4	21.97
1	Rich	2	4	21.99
1	Rich	2	4	21.89
1	Rich	2	4	22.12
1	Rich	2	4	22.17
1	Rich	2	4	22.23
1	Rich	2	4	22.39
1	Rich	2	4	22.41
1	Rich	2	4	22.48
1	Rich	2	4	22.48
1	Rich	2	4	22.63
1	Rich	2	4	22.54
1	Rich	2	4	22.52
1	Rich	2	4	22.53
1	Rich	2	4	22.52
1	Rich	2	4	22.52
1	Rich	2	4	22.45
1	Rich	2	4	22.51
1	Rich	2	4	22.52
1	Rich	2	4	22.53
1	Rich	2	4	22.57
1	Rich	2	4	22.61
1	Rich	2	4	22.63
1	Rich	2	4	22.64
1	Rich	2	4	22.66
1	Rich	2	4	22.69
1	Rich	2	4	22.7
1	Rich	2	4	22.7
1	Rich	2	4	22.68
1	Rich	2	4	22.62
1	Rich	2	4	22.61
1	Rich	2	4	22.61
1	Rich	2	4	22.74
1	Rich	2	4	22.77
1	Rich	2	4	22.76
1	Rich	2	4	22.74
1	Rich	2	4	22.73
1	Rich	2	4	22.68
1	Rich	2	4	22.67
1	Rich	2	4	22.64
1	Rich	2	4	22.62
1	Rich	2	4	22.6
1	Rich	2	4	22.59
1	Rich	2	4	22.62
1	Rich	2	4	22.66
1	Rich	2	4	22.7
1	Rich	2	4	22.82
1	Rich	2	4	22.84
1	Rich	2	4	22.93
1	Rich	2	4	23.02
1	Rich	2	4	23.03
1	Rich	2	4	23.04
1	Rich	2	4	23.08
1	Rich	2	4	23.06
1	Rich	2	4	22.98
1	Rich	2	4	22.98
1	Rich	2	4	22.98
1	Rich	2	4	22.96
1	Rich	2	4	22.97
1	Rich	2	4	22.98
1	Rich	2	4	22.99
1	Rich	2	4	23.04
1	Rich	2	4	23.03
1	Rich	2	4	23.02
1	Rich	2	4	23
1	Rich	2	4	23.02
1	Rich	2	4	23.02
1	Rich	2	4	23.02
1	Rich	2	4	23.01
1	Rich	2	4	23.01
1	Rich	2	4	23.03
1	Rich	2	4	23.02
1	Rich	2	4	23.02
1	Rich	2	4	23.12
1	Rich	2	4	23.13
1	Rich	2	4	23.1
1	Rich	2	4	23.1
1	Rich	2	4	23.15
1	Rich	2	4	23.21
1	Rich	2	4	23.25
1	Rich	2	4	23.24
1	Rich	2	4	23.31
1	Rich	2	4	23.35
1	Rich	2	4	23.41
1	Rich	2	4	23.43
1	Rich	2	4	23.45
1	Rich	2	4	23.48
1	Rich	2	4	23.58
1	Rich	2	4	23.45
1	Rich	2	4	23.36
1	Rich	2	4	23.55
1	Rich	2	4	23.5
1	Rich	2	4	23.47
1	Rich	2	4	23.51
1	Rich	2	4	23.53
1	Rich	2	4	23.5
1	Rich	2	4	23.48
1	Rich	2	4	23.48
1	Rich	2	4	23.49
1	Rich	2	4	23.47
1	Rich	2	4	23.4
1	Rich	2	4	23.44
1	Rich	2	4	23.52
1	Rich	2	4	23.65
1	Rich	2	4	23.68
1	Rich	2	4	23.58
1	Rich	2	4	23.57
1	Rich	2	4	23.57
1	Rich	2	4	23.47
1	Rich	2	4	23.48
1	Rich	2	4	23.44
1	Rich	2	4	23.5
1	Rich	2	4	23.49
1	Rich	2	4	23.46
1	Rich	2	4	23.45
1	Rich	2	4	23.43
1	Rich	2	4	23.43
1	Rich	2	4	23.49
1	Rich	2	4	23.49
1	Rich	2	4	23.45
1	Rich	2	4	23.51
1	Rich	2	4	23.45
1	Rich	2	4	23.33
1	Rich	2	4	23.33
1	Rich	2	4	23.41
1	Rich	2	4	23.47
1	Rich	2	4	23.5
1	Rich	2	4	23.49
1	Rich	2	4	23.54
1	Rich	2	4	23.53
1	Rich	2	4	23.42
1	Rich	2	4	23.42
1	Rich	2	4	23.4
1	Rich	2	4	23.45
1	Rich	2	4	23.47
1	Rich	2	4	23.43
1	Rich	2	4	23.41
1	Rich	2	4	23.47
1	Rich	2	4	23.54
1	Rich	2	4	23.44
1	Rich	2	4	23.36
1	Rich	2	4	23.31
1	Rich	2	4	23.63
1	Rich	2	4	23.7
1	Rich	2	4	23.73
1	Rich	2	4	23.56
1	Rich	2	4	23.84
1	Rich	2	4	23.94
1	Rich	2	4	24.11
1	Rich	2	4	24.17
1	Rich	2	4	24.14
1	Rich	2	4	24.13
1	Rich	2	4	24.07
1	Rich	2	4	24.01
1	Rich	2	4	24
1	Rich	2	4	23.94
1	Rich	2	4	24.1
1	Rich	2	4	24.15
1	Rich	2	4	24.29
1	Rich	2	4	24.17
1	Rich	2	4	24.46
1	Rich	2	4	24.54
1	Rich	2	4	24.27
1	Rich	2	4	23.95
1	Rich	2	4	23.83
1	Rich	2	4	23.89
1	Rich	2	4	24
1	Rich	2	4	24
1	Rich	2	4	24.16
1	Rich	2	4	24.05
1	Rich	2	4	24.24
2	Brun	2	4	23.15
2	Brun	2	4	23.14
2	Brun	2	4	23.17
2	Brun	2	4	23.19
2	Brun	2	4	23.19
2	Brun	2	4	23.2
2	Brun	2	4	23.2
2	Brun	2	4	23.19
2	Brun	2	4	23.19
2	Brun	2	4	23.2
2	Brun	2	4	23.22
2	Brun	2	4	23.23
2	Brun	2	4	23.24
2	Brun	2	4	23.27
2	Brun	2	4	23.3
2	Brun	2	4	23.31
2	Brun	2	4	23.32
2	Brun	2	4	23.36
2	Brun	2	4	23.37
2	Brun	2	4	23.36
2	Brun	2	4	23.35
2	Brun	2	4	23.35
2	Brun	2	4	23.37
2	Brun	2	4	23.39
2	Brun	2	4	23.45
2	Brun	2	4	23.54
2	Brun	2	4	23.55
2	Brun	2	4	23.54
2	Brun	2	4	23.58
2	Brun	2	4	23.62
2	Brun	2	4	23.84
2	Brun	2	4	23.84
2	Brun	2	4	23.85
2	Brun	2	4	23.79
2	Brun	2	4	23.79
2	Brun	2	4	23.82
2	Brun	2	4	23.82
2	Brun	2	4	23.73
2	Brun	2	4	23.61
2	Brun	2	4	23.7
2	Brun	2	4	23.68
2	Brun	2	4	23.78
2	Brun	2	4	24
2	Brun	2	4	24.1
2	Brun	2	4	24.16
2	Brun	2	4	24.22
2	Brun	2	4	24.21
2	Brun	2	4	24.35
2	Brun	2	4	24.49
2	Brun	2	4	24.49
2	Brun	2	4	24.37
2	Brun	2	4	24.27
2	Brun	2	4	24.27
2	Brun	2	4	24.36
2	Brun	2	4	24.34
2	Brun	2	4	24.42
2	Brun	2	4	24.39
2	Brun	2	4	24.36
2	Brun	2	4	24.37
2	Brun	2	4	24.42
2	Brun	2	4	24.44
2	Brun	2	4	24.42
2	Brun	2	4	24.56
2	Brun	2	4	24.56
2	Brun	2	4	24.62
2	Brun	2	4	24.59
2	Brun	2	4	24.57
2	Brun	2	4	24.59
2	Brun	2	4	24.6
2	Brun	2	4	24.56
2	Brun	2	4	24.56
2	Brun	2	4	24.58
2	Brun	2	4	24.51
2	Brun	2	4	24.5
2	Brun	2	4	24.38
2	Brun	2	4	24.46
2	Brun	2	4	24.45
2	Brun	2	4	24.52
2	Brun	2	4	24.55
2	Brun	2	4	24.56
2	Brun	2	4	24.58
2	Brun	2	4	24.6
2	Brun	2	4	24.6
2	Brun	2	4	24.6
2	Brun	2	4	24.56
2	Brun	2	4	24.54
2	Brun	2	4	24.53
2	Brun	2	4	24.46
2	Brun	2	4	24.15
2	Brun	2	4	24.4
2	Brun	2	4	24.41
2	Brun	2	4	24.39
2	Brun	2	4	24.41
2	Brun	2	4	24.43
2	Brun	2	4	24.43
2	Brun	2	4	24.42
2	Brun	2	4	24.38
2	Brun	2	4	24.37
2	Brun	2	4	24.33
2	Brun	2	4	24.27
2	Brun	2	4	24.18
2	Brun	2	4	24.16
2	Brun	2	4	24.1
2	Brun	2	4	24.09
2	Brun	2	4	23.97
2	Brun	2	4	23.8
2	Brun	2	4	23.82
2	Brun	2	4	23.9
2	Brun	2	4	23.93
2	Brun	2	4	23.96
2	Brun	2	4	23.93
2	Brun	2	4	23.89
2	Brun	2	4	23.89
2	Brun	2	4	23.9
2	Brun	2	4	23.89
2	Brun	2	4	23.9
2	Brun	2	4	23.78
2	Brun	2	4	23.76
2	Brun	2	4	23.71
2	Brun	2	4	23.61
2	Brun	2	4	23.58
2	Brun	2	4	23.56
2	Brun	2	4	23.42
2	Brun	2	4	23.51
2	Brun	2	4	23.54
2	Brun	2	4	23.52
2	Brun	2	4	23.6
2	Brun	2	4	23.62
2	Brun	2	4	23.69
3	Clar	1	4	20.67
3	Clar	1	4	20.66
3	Clar	1	4	20.84
3	Clar	1	4	20.81
3	Clar	1	4	20.89
3	Clar	1	4	20.35
3	Clar	1	4	20.46
3	Clar	1	4	20.46
3	Clar	1	4	20.45
3	Clar	1	4	20.6
3	Clar	1	4	20.6
3	Clar	1	4	20.66
3	Clar	1	4	20.43
3	Clar	1	4	20.44
3	Clar	1	4	20.17
3	Clar	1	4	19.91
3	Clar	1	4	19.89
3	Clar	1	4	19.87
3	Clar	1	4	19.88
3	Clar	1	4	19.85
3	Clar	1	4	19.85
3	Clar	1	4	19.81
3	Clar	1	4	19.83
3	Clar	1	4	19.86
3	Clar	1	4	19.89
3	Clar	1	4	20.36
3	Clar	1	4	20.12
3	Clar	1	4	20.07
3	Clar	1	4	20.07
3	Clar	1	4	20.07
3	Clar	1	4	20.07
3	Clar	1	4	20.08
3	Clar	1	4	21.01
3	Clar	1	4	20.93
3	Clar	1	4	20.74
3	Clar	1	4	20.68
3	Clar	1	4	20.9
3	Clar	1	4	20.95
3	Clar	1	4	20.83
3	Clar	1	4	20.71
3	Clar	1	4	20.62
3	Clar	1	4	20.59
3	Clar	1	4	20.63
3	Clar	1	4	20.68
3	Clar	1	4	20.75
3	Clar	1	4	20.79
3	Clar	1	4	20.79
3	Clar	1	4	20.79
3	Clar	1	4	20.84
3	Clar	1	4	20.84
3	Clar	1	4	20.84
3	Clar	1	4	20.83
3	Clar	1	4	20.84
3	Clar	1	4	20.82
3	Clar	1	4	20.81
3	Clar	1	4	20.81
3	Clar	1	4	20.82
3	Clar	1	4	20.84
3	Clar	1	4	20.86
3	Clar	1	4	20.89
3	Clar	1	4	20.9
3	Clar	1	4	20.95
3	Clar	1	4	20.94
3	Clar	1	4	21.06
3	Clar	1	4	21.38
3	Clar	1	4	21.74
3	Clar	1	4	22.09
3	Clar	1	4	22.83
3	Clar	1	4	23.02
3	Clar	1	4	23.14
3	Clar	1	4	23.42
3	Clar	1	4	23.42
3	Clar	1	4	23.57
3	Clar	1	4	23.57
3	Clar	1	4	23.57
3	Clar	1	4	23.59
3	Clar	1	4	23.59
3	Clar	1	4	23.62
3	Clar	1	4	23.61
3	Clar	1	4	23.57
3	Clar	1	4	23.61
3	Clar	1	4	23.48
3	Clar	1	4	23.28
3	Clar	1	4	23.3
3	Clar	1	4	23.36
3	Clar	1	4	23.42
3	Clar	1	4	23.45
3	Clar	1	4	23.45
3	Clar	1	4	23.42
3	Clar	1	4	23.42
3	Clar	1	4	23.4
3	Clar	1	4	23.47
3	Clar	1	4	23.49
3	Clar	1	4	23.54
3	Clar	1	4	23.57
3	Clar	1	4	23.58
3	Clar	1	4	23.6
3	Clar	1	4	23.65
3	Clar	1	4	23.65
3	Clar	1	4	23.63
3	Clar	1	4	23.6
3	Clar	1	4	23.59
3	Clar	1	4	23.63
3	Clar	1	4	23.64
3	Clar	1	4	23.73
3	Clar	1	4	23.73
3	Clar	1	4	23.97
3	Clar	1	4	23.93
3	Clar	1	4	23.91
3	Clar	1	4	23.85
3	Clar	1	4	23.85
3	Clar	1	4	23.65
3	Clar	1	4	23.65
3	Clar	1	4	23.65
3	Clar	1	4	23.7
3	Clar	1	4	23.7
3	Clar	1	4	23.71
3	Clar	1	4	23.72
3	Clar	1	4	23.71
3	Clar	1	4	23.7
3	Clar	1	4	23.68
3	Clar	1	4	23.7
3	Clar	1	4	23.82
3	Clar	1	4	23.83
3	Clar	1	4	23.74
3	Clar	1	4	23.78
3	Clar	1	4	23.94
3	Clar	1	4	23.94
3	Clar	1	4	23.94
3	Clar	1	4	23.85
3	Clar	1	4	23.71
3	Clar	1	4	23.68
3	Clar	1	4	23.7
3	Clar	1	4	23.77
3	Clar	1	4	23.79
3	Clar	1	4	23.86
3	Clar	1	4	23.98
3	Clar	1	4	24.16
3	Clar	1	4	24.05
3	Clar	1	4	23.91
3	Clar	1	4	23.97
3	Clar	1	4	24.05
3	Clar	1	4	24.07
3	Clar	1	4	24.03
3	Clar	1	4	23.96
3	Clar	1	4	23.99
3	Clar	1	4	23.95
3	Clar	1	4	23.93
3	Clar	1	4	23.95
3	Clar	1	4	24.04
3	Clar	1	4	24.06
3	Clar	1	4	24.09
3	Clar	1	4	23.85
3	Clar	1	4	23.85
3	Clar	1	4	23.87
3	Clar	1	4	23.91
3	Clar	1	4	23.92
3	Clar	1	4	23.91
3	Clar	1	4	23.96
3	Clar	1	4	24.02
3	Clar	1	4	24.07
3	Clar	1	4	24.11
3	Clar	1	4	24.17
3	Clar	1	4	24.14
3	Clar	1	4	24.07
3	Clar	1	4	24.06
3	Clar	1	4	24.06
3	Clar	1	4	24.09
3	Clar	1	4	24.16
3	Clar	1	4	24.12
3	Clar	1	4	24.08
3	Clar	1	4	24.07
3	Clar	1	4	24.12
3	Clar	1	4	24.14
3	Clar	1	4	24.16
3	Clar	1	4	24.2
3	Clar	1	4	24.21
3	Clar	1	4	24.23
3	Clar	1	4	24.26
3	Clar	1	4	24.24
3	Clar	1	4	24.45
3	Clar	1	4	24.39
3	Clar	1	4	24.26
3	Clar	1	4	24.26
3	Clar	1	4	24.24
3	Clar	1	4	24.25
3	Clar	1	4	24.25
3	Clar	1	4	24.29
3	Clar	1	4	24.32
3	Clar	1	4	24.28
3	Clar	1	4	24.28
3	Clar	1	4	24.3
3	Clar	1	4	24.31
3	Clar	1	4	24.29
3	Clar	1	4	24.27
3	Clar	1	4	24.37
3	Clar	1	4	24.42
3	Clar	1	4	24.47
3	Clar	1	4	24.47
3	Clar	1	4	24.38
3	Clar	1	4	24.5
3	Clar	1	4	24.44
3	Clar	1	4	24.46
3	Clar	1	4	24.48
3	Clar	1	4	24.55
3	Clar	1	4	24.47
3	Clar	1	4	24.43
3	Clar	1	4	24.39
3	Clar	1	4	24.36
3	Clar	1	4	24.54
3	Clar	1	4	24.59
3	Clar	1	4	24.62
3	Clar	1	4	24.64
3	Clar	1	4	24.71
3	Clar	1	4	24.76
3	Clar	1	4	24.74
3	Clar	1	4	24.71
3	Clar	1	4	24.65
3	Clar	1	4	24.75
3	Clar	1	4	24.78
3	Clar	1	4	24.78
3	Clar	1	4	24.82
3	Clar	1	4	24.81
3	Clar	1	4	24.88
3	Clar	1	4	24.91
3	Clar	1	4	24.87
3	Clar	1	4	24.91
3	Clar	1	4	24.96
3	Clar	1	4	25.17
3	Clar	1	4	25.05
3	Clar	1	4	24.98
3	Clar	1	4	24.97
3	Clar	1	4	24.97
3	Clar	1	4	24.97
3	Clar	1	4	24.95
3	Clar	1	4	24.94
3	Clar	1	4	24.99
3	Clar	1	4	24.98
3	Clar	1	4	25.06
3	Clar	1	4	25.15
3	Clar	1	4	25.08
3	Clar	1	4	25.03
3	Clar	1	4	25
3	Clar	1	4	24.98
3	Clar	1	4	24.93
3	Clar	1	4	24.8
3	Clar	1	4	24.76
3	Clar	1	4	24.76
3	Clar	1	4	24.74
3	Clar	1	4	24.75
3	Clar	1	4	24.75
3	Clar	1	4	24.77
3	Clar	1	4	24.77
3	Clar	1	4	24.81
3	Clar	1	4	24.85
3	Clar	1	4	24.89
3	Clar	1	4	24.82
3	Clar	1	4	24.73
3	Clar	1	4	24.69
3	Clar	1	4	24.69
3	Clar	1	4	24.66
3	Clar	1	4	24.77
3	Clar	1	4	24.84
3	Clar	1	4	24.85
3	Clar	1	4	24.86
3	Clar	1	4	24.87
3	Clar	1	4	24.88
3	Clar	1	4	24.87
3	Clar	1	4	24.87
3	Clar	1	4	24.87
3	Clar	1	4	24.87
3	Clar	1	4	24.9
3	Clar	1	4	24.98
3	Clar	1	4	25
3	Clar	1	4	25.02
3	Clar	1	4	25.1
3	Clar	1	4	25.14
3	Clar	1	4	25.18
3	Clar	1	4	25.16
3	Clar	1	4	25.22
3	Clar	1	4	25.54
3	Clar	1	4	25.8
3	Clar	1	4	24.8
3	Clar	1	4	24.76
3	Clar	1	4	25.11
3	Clar	1	4	25.4
3	Clar	1	4	25.51
3	Clar	1	4	25.11
3	Clar	1	4	24.99
3	Clar	1	4	24.91
3	Clar	1	4	24.91
3	Clar	1	4	24.9
3	Clar	1	4	24.92
3	Clar	1	4	24.92
3	Clar	1	4	25.01
3	Clar	1	4	25.11
3	Clar	1	4	25.23
3	Clar	1	4	25.28
3	Clar	1	4	25.28
3	Clar	1	4	25.44
3	Clar	1	4	25.62
3	Clar	1	4	25.31
3	Clar	1	4	25.29
3	Clar	1	4	25.38
3	Clar	1	4	25.44
3	Clar	1	4	25.45
3	Clar	1	4	25.35
3	Clar	1	4	25.41
3	Clar	1	4	25.51
3	Clar	1	4	25.55
3	Clar	1	4	25.57
3	Clar	1	4	25.56
3	Clar	1	4	25.52
3	Clar	1	4	25.45
3	Clar	1	4	25.29
3	Clar	1	4	25.28
3	Clar	1	4	25.29
3	Clar	1	4	25.32
3	Clar	1	4	25.3
3	Clar	1	4	25.25
3	Clar	1	4	25.17
3	Clar	1	4	25.17
3	Clar	1	4	25.18
3	Clar	1	4	25.2
3	Clar	1	4	25.22
3	Clar	1	4	25.17
3	Clar	1	4	25.11
3	Clar	1	4	25.09
3	Clar	1	4	25.15
3	Clar	1	4	25.16
3	Clar	1	4	25.15
3	Clar	1	4	25.14
3	Clar	1	4	25.16
3	Clar	1	4	25.19
3	Clar	1	4	25.22
3	Clar	1	4	25.25
3	Clar	1	4	25.31
3	Clar	1	4	25.3
3	Clar	1	4	25.34
3	Clar	1	4	25.33
3	Clar	1	4	25.31
3	Clar	1	4	25.26
3	Clar	1	4	25.26
3	Clar	1	4	25.26
3	Clar	1	4	25.27
3	Clar	1	4	25.29
3	Clar	1	4	25.28
3	Clar	1	4	25.23
3	Clar	1	4	25.2
3	Clar	1	4	25.18
3	Clar	1	4	25.29
3	Clar	1	4	25.45
3	Clar	1	4	25.4
3	Clar	1	4	25.54
3	Clar	1	4	25.37
3	Clar	1	4	25.33
3	Clar	1	4	25.3
3	Clar	1	4	25.28
3	Clar	1	4	25.28
3	Clar	1	4	25.32
3	Clar	1	4	25.34
3	Clar	1	4	25.34
3	Clar	1	4	25.28
3	Clar	1	4	25.26
3	Clar	1	4	25.24
3	Clar	1	4	25.23
3	Clar	1	4	25.27
3	Clar	1	4	25.31
3	Clar	1	4	25.37
3	Clar	1	4	25.39
4	Hast	2	4	16.03
4	Hast	2	4	16.04
4	Hast	2	4	16
4	Hast	2	4	15.98
4	Hast	2	4	15.98
4	Hast	2	4	16.03
4	Hast	2	4	16.03
4	Hast	2	4	16.03
4	Hast	2	4	16.04
4	Hast	2	4	16.07
4	Hast	2	4	16.08
4	Hast	2	4	16.11
4	Hast	2	4	16.12
4	Hast	2	4	16.1
4	Hast	2	4	16.08
4	Hast	2	4	16
4	Hast	2	4	15.99
4	Hast	2	4	16.03
4	Hast	2	4	16.06
4	Hast	2	4	16.05
4	Hast	2	4	16.06
4	Hast	2	4	16.05
4	Hast	2	4	16.04
4	Hast	2	4	16.06
4	Hast	2	4	16.06
4	Hast	2	4	16.13
4	Hast	2	4	16.19
4	Hast	2	4	16.2
4	Hast	2	4	16.17
4	Hast	2	4	16.15
4	Hast	2	4	16.12
4	Hast	2	4	16.14
4	Hast	2	4	16.2
4	Hast	2	4	16.39
4	Hast	2	4	18.42
4	Hast	2	4	18.49
4	Hast	2	4	18.06
4	Hast	2	4	18.04
4	Hast	2	4	17.95
4	Hast	2	4	17.66
4	Hast	2	4	17.52
4	Hast	2	4	17.4
4	Hast	2	4	17.6
4	Hast	2	4	17.75
4	Hast	2	4	17.76
4	Hast	2	4	17.79
4	Hast	2	4	17.66
4	Hast	2	4	17.68
4	Hast	2	4	17.64
4	Hast	2	4	17.61
4	Hast	2	4	17.5
4	Hast	2	4	17.47
4	Hast	2	4	17.92
4	Hast	2	4	17.84
4	Hast	2	4	17.91
4	Hast	2	4	18.36
4	Hast	2	4	18.36
4	Hast	2	4	18.22
4	Hast	2	4	18.06
4	Hast	2	4	17.95
4	Hast	2	4	17.88
4	Hast	2	4	17.79
4	Hast	2	4	17.84
4	Hast	2	4	17.99
4	Hast	2	4	17.9
4	Hast	2	4	17.89
4	Hast	2	4	17.9
4	Hast	2	4	17.65
4	Hast	2	4	17.41
4	Hast	2	4	17.39
4	Hast	2	4	17.59
4	Hast	2	4	17.66
4	Hast	2	4	17.79
4	Hast	2	4	17.91
4	Hast	2	4	18.08
4	Hast	2	4	18.24
4	Hast	2	4	18.67
4	Hast	2	4	18.98
4	Hast	2	4	19.06
4	Hast	2	4	19.52
4	Hast	2	4	20.71
4	Hast	2	4	21.05
4	Hast	2	4	21.31
4	Hast	2	4	21.25
4	Hast	2	4	21.42
4	Hast	2	4	21.56
4	Hast	2	4	21.7
4	Hast	2	4	21.63
4	Hast	2	4	21.63
4	Hast	2	4	21.64
4	Hast	2	4	21.73
4	Hast	2	4	21.88
4	Hast	2	4	22.05
4	Hast	2	4	22.22
4	Hast	2	4	22.25
4	Hast	2	4	22.33
4	Hast	2	4	22.4
4	Hast	2	4	22.48
4	Hast	2	4	22.49
4	Hast	2	4	22.54
4	Hast	2	4	22.74
4	Hast	2	4	23.12
4	Hast	2	4	23.2
4	Hast	2	4	23.37
4	Hast	2	4	23.39
4	Hast	2	4	23.34
4	Hast	2	4	23.37
4	Hast	2	4	23.3
4	Hast	2	4	23.3
4	Hast	2	4	23.34
4	Hast	2	4	23.38
4	Hast	2	4	23.38
4	Hast	2	4	23.46
4	Hast	2	4	23.46
4	Hast	2	4	23.45
4	Hast	2	4	23.44
4	Hast	2	4	23.47
4	Hast	2	4	23.35
4	Hast	2	4	23.43
4	Hast	2	4	23.52
4	Hast	2	4	23.53
4	Hast	2	4	23.56
4	Hast	2	4	23.57
4	Hast	2	4	23.58
4	Hast	2	4	23.59
4	Hast	2	4	23.58
4	Hast	2	4	23.59
4	Hast	2	4	23.61
4	Hast	2	4	23.56
4	Hast	2	4	23.59
4	Hast	2	4	23.67
4	Hast	2	4	23.7
4	Hast	2	4	23.69
4	Hast	2	4	23.76
4	Hast	2	4	23.8
4	Hast	2	4	23.81
4	Hast	2	4	23.78
4	Hast	2	4	23.79
4	Hast	2	4	23.85
4	Hast	2	4	23.93
4	Hast	2	4	23.92
4	Hast	2	4	23.96
4	Hast	2	4	24.01
4	Hast	2	4	24.02
4	Hast	2	4	24.03
4	Hast	2	4	24.03
4	Hast	2	4	23.86
4	Hast	2	4	24
4	Hast	2	4	24.04
4	Hast	2	4	24.13
4	Hast	2	4	24.1
4	Hast	2	4	24.1
4	Hast	2	4	24.08
4	Hast	2	4	24.08
4	Hast	2	4	24.09
4	Hast	2	4	24.08
4	Hast	2	4	24.1
4	Hast	2	4	24.69
4	Hast	2	4	24.69
4	Hast	2	4	24.7
4	Hast	2	4	24.75
4	Hast	2	4	24.77
4	Hast	2	4	24.77
4	Hast	2	4	24.76
4	Hast	2	4	24.81
4	Hast	2	4	24.86
4	Hast	2	4	24.86
4	Hast	2	4	24.79
4	Hast	2	4	24.79
4	Hast	2	4	24.88
4	Hast	2	4	24.92
4	Hast	2	4	24.97
4	Hast	2	4	24.93
4	Hast	2	4	24.95
4	Hast	2	4	24.92
4	Hast	2	4	24.97
4	Hast	2	4	25
4	Hast	2	4	25.01
4	Hast	2	4	24.99
4	Hast	2	4	24.99
4	Hast	2	4	24.96
4	Hast	2	4	24.94
4	Hast	2	4	24.95
4	Hast	2	4	24.93
4	Hast	2	4	24.97
4	Hast	2	4	24.95
4	Hast	2	4	24.92
4	Hast	2	4	24.9
4	Hast	2	4	24.89
4	Hast	2	4	24.87
4	Hast	2	4	24.89
4	Hast	2	4	25.02
4	Hast	2	4	24.98
4	Hast	2	4	24.95
4	Hast	2	4	24.95
4	Hast	2	4	24.96
4	Hast	2	4	24.96
4	Hast	2	4	24.97
4	Hast	2	4	25.01
4	Hast	2	4	24.97
4	Hast	2	4	25.07
4	Hast	2	4	25.15
4	Hast	2	4	25.17
4	Hast	2	4	25.11
4	Hast	2	4	25.08
4	Hast	2	4	25.08
4	Hast	2	4	25.08
4	Hast	2	4	25.05
4	Hast	2	4	25.05
4	Hast	2	4	25.08
4	Hast	2	4	25.07
4	Hast	2	4	25.07
4	Hast	2	4	25.07
4	Hast	2	4	25.06
4	Hast	2	4	25.06
4	Hast	2	4	25.03
4	Hast	2	4	24.99
4	Hast	2	4	24.99
4	Hast	2	4	24.94
4	Hast	2	4	24.94
4	Hast	2	4	24.9
4	Hast	2	4	24.87
4	Hast	2	4	24.81
4	Hast	2	4	24.84
4	Hast	2	4	24.87
4	Hast	2	4	24.85
4	Hast	2	4	24.6
4	Hast	2	4	24.57
4	Hast	2	4	24.58
4	Hast	2	4	24.59
4	Hast	2	4	24.51
4	Hast	2	4	24.58
4	Hast	2	4	24.61
4	Hast	2	4	24.54
4	Hast	2	4	24.48
4	Hast	2	4	24.46
4	Hast	2	4	24.44
4	Hast	2	4	24.32
4	Hast	2	4	24.54
4	Hast	2	4	24.51
4	Hast	2	4	24.5
4	Hast	2	4	24.55
4	Hast	2	4	24.53
4	Hast	2	4	24.61
4	Hast	2	4	24.64
4	Hast	2	4	24.56
4	Hast	2	4	24.59
4	Hast	2	4	24.92
4	Hast	2	4	24.97
4	Hast	2	4	24.94
4	Hast	2	4	24.9
4	Hast	2	4	24.78
4	Hast	2	4	24.66
4	Hast	2	4	24.56
4	Hast	2	4	24.46
4	Hast	2	4	24.4
4	Hast	2	4	24.43
4	Hast	2	4	24.36
4	Hast	2	4	23.78
4	Hast	2	4	24.38
5	Camd	1	3	16.16
5	Camd	1	3	16.16
5	Camd	1	3	16.16
5	Camd	1	3	16.17
5	Camd	1	3	16.17
5	Camd	1	3	16.18
5	Camd	1	3	16.19
5	Camd	1	3	16.22
5	Camd	1	3	16.24
5	Camd	1	3	16.27
5	Camd	1	3	16.3
5	Camd	1	3	16.34
5	Camd	1	3	16.44
5	Camd	1	3	16.46
5	Camd	1	3	16.45
5	Camd	1	3	16.39
5	Camd	1	3	16.38
5	Camd	1	3	16.38
5	Camd	1	3	16.4
5	Camd	1	3	16.41
5	Camd	1	3	16.43
5	Camd	1	3	16.47
5	Camd	1	3	16.49
5	Camd	1	3	16.52
5	Camd	1	3	16.52
5	Camd	1	3	16.5
5	Camd	1	3	16.48
5	Camd	1	3	16.47
5	Camd	1	3	16.48
5	Camd	1	3	16.49
5	Camd	1	3	16.5
5	Camd	1	3	16.51
5	Camd	1	3	16.87
5	Camd	1	3	16.9
5	Camd	1	3	16.85
5	Camd	1	3	16.96
5	Camd	1	3	18.27
5	Camd	1	3	18.08
5	Camd	1	3	17.82
5	Camd	1	3	17.71
5	Camd	1	3	17.59
5	Camd	1	3	17.48
5	Camd	1	3	17.41
5	Camd	1	3	17.48
5	Camd	1	3	17.78
5	Camd	1	3	17.99
5	Camd	1	3	18.27
5	Camd	1	3	19.31
5	Camd	1	3	19.2
5	Camd	1	3	19.04
5	Camd	1	3	18.99
5	Camd	1	3	19.08
5	Camd	1	3	19.2
5	Camd	1	3	19.34
5	Camd	1	3	19.73
5	Camd	1	3	19.73
5	Camd	1	3	19.73
5	Camd	1	3	20.29
5	Camd	1	3	20.29
5	Camd	1	3	20.29
5	Camd	1	3	20.3
5	Camd	1	3	20.27
5	Camd	1	3	20.27
5	Camd	1	3	20.81
5	Camd	1	3	21.22
5	Camd	1	3	21.24
5	Camd	1	3	21.27
5	Camd	1	3	21.46
5	Camd	1	3	21.61
5	Camd	1	3	21.76
5	Camd	1	3	21.94
5	Camd	1	3	22.03
5	Camd	1	3	22.23
5	Camd	1	3	22.4
5	Camd	1	3	22.37
5	Camd	1	3	22.3
5	Camd	1	3	22.11
5	Camd	1	3	21.97
5	Camd	1	3	21.96
5	Camd	1	3	21.97
5	Camd	1	3	21.97
5	Camd	1	3	21.98
5	Camd	1	3	21.98
5	Camd	1	3	22.02
5	Camd	1	3	22.15
5	Camd	1	3	22.16
5	Camd	1	3	22.3
5	Camd	1	3	22.4
5	Camd	1	3	22.56
5	Camd	1	3	22.61
5	Camd	1	3	22.62
5	Camd	1	3	22.65
5	Camd	1	3	22.69
5	Camd	1	3	22.73
5	Camd	1	3	22.8
5	Camd	1	3	22.89
5	Camd	1	3	22.96
5	Camd	1	3	22.95
5	Camd	1	3	22.95
5	Camd	1	3	22.97
5	Camd	1	3	23
5	Camd	1	3	23.03
5	Camd	1	3	23.09
5	Camd	1	3	22.94
5	Camd	1	3	22.94
5	Camd	1	3	22.94
5	Camd	1	3	22.96
5	Camd	1	3	22.96
5	Camd	1	3	22.97
5	Camd	1	3	22.97
5	Camd	1	3	22.97
5	Camd	1	3	22.99
5	Camd	1	3	23.01
6	Wala	1	2	22.11
6	Wala	1	2	22.09
6	Wala	1	2	21.92
6	Wala	1	2	22.03
6	Wala	1	2	22.03
6	Wala	1	2	22.03
6	Wala	1	2	22.06
6	Wala	1	2	22.05
6	Wala	1	2	22.06
6	Wala	1	2	22.05
6	Wala	1	2	22.06
6	Wala	1	2	22.05
6	Wala	1	2	22.06
6	Wala	1	2	22.07
6	Wala	1	2	22.06
6	Wala	1	2	22.07
6	Wala	1	2	22.09
6	Wala	1	2	22.07
6	Wala	1	2	22.07
6	Wala	1	2	22.08
6	Wala	1	2	22.09
6	Wala	1	2	22.11
6	Wala	1	2	22.13
6	Wala	1	2	22.19
6	Wala	1	2	22.23
6	Wala	1	2	22.23
6	Wala	1	2	22.24
6	Wala	1	2	22.23
6	Wala	1	2	22.23
6	Wala	1	2	22.3
6	Wala	1	2	22.34
6	Wala	1	2	22.34
6	Wala	1	2	22.36
6	Wala	1	2	22.36
6	Wala	1	2	22.39
6	Wala	1	2	22.39
6	Wala	1	2	22.38
6	Wala	1	2	22.34
6	Wala	1	2	22.34
6	Wala	1	2	22.4
6	Wala	1	2	22.47
6	Wala	1	2	22.49
6	Wala	1	2	22.53
6	Wala	1	2	22.55
6	Wala	1	2	22.6
6	Wala	1	2	22.58
6	Wala	1	2	22.57
6	Wala	1	2	22.57
6	Wala	1	2	22.76
6	Wala	1	2	22.78
6	Wala	1	2	22.73
6	Wala	1	2	22.67
6	Wala	1	2	22.64
6	Wala	1	2	22.64
6	Wala	1	2	22.63
7	Coru	1	2	23.87
7	Coru	1	2	23.87
7	Coru	1	2	23.87
7	Coru	1	2	23.8805
7	Coru	1	2	23.8909
7	Coru	1	2	23.9014
7	Coru	1	2	23.9118
7	Coru	1	2	23.9223
7	Coru	1	2	23.9327
7	Coru	1	2	23.9432
7	Coru	1	2	23.9536
7	Coru	1	2	23.9641
7	Coru	1	2	23.9745
7	Coru	1	2	23.985
7	Coru	1	2	23.9955
7	Coru	1	2	24.0059
7	Coru	1	2	24.0164
7	Coru	1	2	24.0268
7	Coru	1	2	24.0373
7	Coru	1	2	24.0477
7	Coru	1	2	24.0582
7	Coru	1	2	24.0686
7	Coru	1	2	24.0791
7	Coru	1	2	24.0895
7	Coru	1	2	24.1
7	Coru	1	2	24.1105
7	Coru	1	2	24.1209
7	Coru	1	2	24.1314
7	Coru	1	2	24.1418
7	Coru	1	2	24.1523
7	Coru	1	2	24.1627
7	Coru	1	2	24.1732
7	Coru	1	2	24.1836
7	Coru	1	2	24.1941
7	Coru	1	2	24.2045
7	Coru	1	2	24.215
7	Coru	1	2	24.2448
7	Coru	1	2	24.2746
7	Coru	1	2	24.3044
7	Coru	1	2	24.3342
7	Coru	1	2	24.364
7	Coru	1	2	24.3938
7	Coru	1	2	24.4237
7	Coru	1	2	24.4535
7	Coru	1	2	24.4833
7	Coru	1	2	24.5131
7	Coru	1	2	24.5429
7	Coru	1	2	24.5727
7	Coru	1	2	24.6025
7	Coru	1	2	24.6323
7	Coru	1	2	24.6621
7	Coru	1	2	24.6919
7	Coru	1	2	24.7217
7	Coru	1	2	24.7515
7	Coru	1	2	24.7813
7	Coru	1	2	24.8112
7	Coru	1	2	24.841
7	Coru	1	2	24.8708
7	Coru	1	2	24.9006
7	Coru	1	2	24.9304
7	Coru	1	2	24.9602
7	Coru	1	2	24.99
7	Coru	1	2	24.99
7	Coru	1	2	24.99
7	Coru	1	2	24.99
7	Coru	1	2	24.99
7	Coru	1	2	24.99
7	Coru	1	2	24.99
7	Coru	1	2	24.99
7	Coru	1	2	24.99
7	Coru	1	2	24.99
8	LBro	1	2	23.36
8	LBro	1	2	23.36
8	LBro	1	2	23.6
8	LBro	1	2	23.62
8	LBro	1	2	23.59
8	LBro	1	2	23.59
8	LBro	1	2	23.61
8	LBro	1	2	23.58
8	LBro	1	2	23.55
8	LBro	1	2	23.58
8	LBro	1	2	23.52
8	LBro	1	2	23.63
8	LBro	1	2	23.65
8	LBro	1	2	23.65
8	LBro	1	2	23.57
8	LBro	1	2	23.84
8	LBro	1	2	23.86
8	LBro	1	2	24.06
8	LBro	1	2	24.26
8	LBro	1	2	24.71
8	LBro	1	2	24.99
8	LBro	1	2	24.98
8	LBro	1	2	24.69
8	LBro	1	2	24.43
8	LBro	1	2	24.35
8	LBro	1	2	24.37
8	LBro	1	2	24.36
8	LBro	1	2	24.37
8	LBro	1	2	24.36
8	LBro	1	2	24.35
8	LBro	1	2	24.39
8	LBro	1	2	24.41
8	LBro	1	2	24.41
8	LBro	1	2	24.44
8	LBro	1	2	24.49
8	LBro	1	2	24.42
8	LBro	1	2	24.38
8	LBro	1	2	24.38
8	LBro	1	2	24.44
8	LBro	1	2	24.58
8	LBro	1	2	24.62
8	LBro	1	2	24.74
8	LBro	1	2	24.67
8	LBro	1	2	24.72
8	LBro	1	2	25.05
8	LBro	1	2	25.13
8	LBro	1	2	25.32
8	LBro	1	2	25.18
8	LBro	1	2	24.98
8	LBro	1	2	24.94
8	LBro	1	2	24.94
8	LBro	1	2	24.94
8	LBro	1	2	24.94
8	LBro	1	2	24.94
8	LBro	1	2	24.97
8	LBro	1	2	24.97
8	LBro	1	2	24.97
8	LBro	1	2	24.97
9	Cutt	1	2	23.95
9	Cutt	1	2	23.95
9	Cutt	1	2	24.04
9	Cutt	1	2	24.04
9	Cutt	1	2	24.06
9	Cutt	1	2	24.06
9	Cutt	1	2	24.07
9	Cutt	1	2	24.07
9	Cutt	1	2	24.08
9	Cutt	1	2	24.09
9	Cutt	1	2	24.06
9	Cutt	1	2	24.07
9	Cutt	1	2	24.06
9	Cutt	1	2	24.05
9	Cutt	1	2	24.13
9	Cutt	1	2	24.2
9	Cutt	1	2	24.1
9	Cutt	1	2	24.24
9	Cutt	1	2	24.27
9	Cutt	1	2	24.15
9	Cutt	1	2	24.12
9	Cutt	1	2	24.1
9	Cutt	1	2	24.15
9	Cutt	1	2	24.18
9	Cutt	1	2	24.19
9	Cutt	1	2	24.18
9	Cutt	1	2	24.17
9	Cutt	1	2	24.19
9	Cutt	1	2	24.2
9	Cutt	1	2	24.2
9	Cutt	1	2	24.19
9	Cutt	1	2	24.17
9	Cutt	1	2	24.14
9	Cutt	1	2	24.27
9	Cutt	1	2	24.32
9	Cutt	1	2	24.73
9	Cutt	1	2	24.77
9	Cutt	1	2	24.65
9	Cutt	1	2	24.62
9	Cutt	1	2	24.66
9	Cutt	1	2	24.45
9	Cutt	1	2	24.44
9	Cutt	1	2	24.42
9	Cutt	1	2	24.48
9	Cutt	1	2	24.58
9	Cutt	1	2	24.73
9	Cutt	1	2	24.79
9	Cutt	1	2	24.79
9	Cutt	1	2	24.79
9	Cutt	1	2	24.31
9	Cutt	1	2	24.31
9	Cutt	1	2	24.31
9	Cutt	1	2	24.31
9	Cutt	1	2	24.31
9	Cutt	1	2	24.31
9	Cutt	1	2	24.31
9	Cutt	1	2	24.31
9	Cutt	1	2	24.31
9	Cutt	1	2	24.31
9	Cutt	1	2	24.31
10	Clyd	3	2	20.04
10	Clyd	3	2	19.86
10	Clyd	3	2	19.86
10	Clyd	3	2	19.74
10	Clyd	3	2	19.74
10	Clyd	3	2	19.77
10	Clyd	3	2	19.85
10	Clyd	3	2	19.81
10	Clyd	3	2	19.91
10	Clyd	3	2	20.02
10	Clyd	3	2	20
10	Clyd	3	2	19.95
10	Clyd	3	2	19.83
10	Clyd	3	2	19.77
10	Clyd	3	2	19.77
10	Clyd	3	2	19.86
10	Clyd	3	2	19.84
10	Clyd	3	2	19.95
10	Clyd	3	2	19.88
10	Clyd	3	2	19.9
10	Clyd	3	2	19.9
10	Clyd	3	2	19.83
10	Clyd	3	2	20.01
10	Clyd	3	2	20.05
10	Clyd	3	2	20.09
10	Clyd	3	2	20.46
10	Clyd	3	2	20.48
10	Clyd	3	2	20.44
10	Clyd	3	2	19.98
10	Clyd	3	2	19.94
10	Clyd	3	2	20.26
10	Clyd	3	2	20.34
10	Clyd	3	2	20.17
10	Clyd	3	2	20.21
10	Clyd	3	2	20.23
10	Clyd	3	2	20.14
10	Clyd	3	2	20.2
10	Clyd	3	2	20.27
10	Clyd	3	2	20.4
10	Clyd	3	2	20.67
10	Clyd	3	2	20.84
10	Clyd	3	2	21.1
10	Clyd	3	2	21.55
10	Clyd	3	2	21.74
10	Clyd	3	2	21.62
10	Clyd	3	2	21.55
10	Clyd	3	2	21.87
10	Clyd	3	2	22.06
10	Clyd	3	2	21.62
10	Clyd	3	2	21.62
10	Clyd	3	2	21.62
10	Clyd	3	2	21.7
10	Clyd	3	2	21.78
10	Clyd	3	2	22.35
10	Clyd	3	2	22.56
10	Clyd	3	2	22.85
10	Clyd	3	2	23.16
10	Clyd	3	2	23.44
10	Clyd	3	2	23.67
10	Clyd	3	2	23.69
10	Clyd	3	2	23.33
10	Clyd	3	2	23.21
10	Clyd	3	2	23.06
10	Clyd	3	2	23.09
10	Clyd	3	2	22.94
10	Clyd	3	2	23.36
10	Clyd	3	2	23.45
10	Clyd	3	2	23.61
10	Clyd	3	2	23.78
10	Clyd	3	2	23.69
10	Clyd	3	2	23.59
10	Clyd	3	2	23.65
10	Clyd	3	2	23.65
10	Clyd	3	2	23.78
10	Clyd	3	2	24.03
10	Clyd	3	2	24.04
10	Clyd	3	2	24.23
10	Clyd	3	2	24.14
10	Clyd	3	2	24.13
10	Clyd	3	2	24.33
10	Clyd	3	2	24.65
10	Clyd	3	2	24.71
10	Clyd	3	2	24.87
10	Clyd	3	2	24.87
10	Clyd	3	2	24.87
10	Clyd	3	2	24.87
10	Clyd	3	2	24.78
10	Clyd	3	2	24.78
10	Clyd	3	2	24.75
10	Clyd	3	2	24.8
10	Clyd	3	2	24.85
10	Clyd	3	2	24.85
10	Clyd	3	2	24.84
10	Clyd	3	2	24.83
10	Clyd	3	2	24.83
10	Clyd	3	2	24.82
10	Clyd	3	2	24.81
10	Clyd	3	2	24.77
10	Clyd	3	2	24.67
10	Clyd	3	2	24.72
10	Clyd	3	2	24.76
10	Clyd	3	2	24.77
10	Clyd	3	2	24.8
10	Clyd	3	2	24.84
10	Clyd	3	2	24.83
10	Clyd	3	2	24.78
10	Clyd	3	2	24.59
10	Clyd	3	2	24.54
10	Clyd	3	2	24.67
10	Clyd	3	2	24.87
10	Clyd	3	2	25.06
10	Clyd	3	2	25.15
10	Clyd	3	2	25.24
10	Clyd	3	2	25.3
10	Clyd	3	2	25.42
10	Clyd	3	2	25.48
10	Clyd	3	2	25.58
10	Clyd	3	2	25.71
10	Clyd	3	2	25.85
10	Clyd	3	2	25.85
10	Clyd	3	2	25.77
10	Clyd	3	2	25.62
10	Clyd	3	2	25.4
10	Clyd	3	2	25.3
10	Clyd	3	2	25.15
10	Clyd	3	2	25.2
10	Clyd	3	2	25.17
10	Clyd	3	2	25.12
10	Clyd	3	2	25.15
10	Clyd	3	2	25.16
10	Clyd	3	2	25.14
10	Clyd	3	2	25.09
10	Clyd	3	2	25.08
10	Clyd	3	2	25.04
10	Clyd	3	2	25.01
10	Clyd	3	2	25
10	Clyd	3	2	25.02
10	Clyd	3	2	25.07
10	Clyd	3	2	25.11
10	Clyd	3	2	25.11
10	Clyd	3	2	24.94
10	Clyd	3	2	24.8
10	Clyd	3	2	24.81
10	Clyd	3	2	25.03
10	Clyd	3	2	25.16
10	Clyd	3	2	25.3
10	Clyd	3	2	25.38
10	Clyd	3	2	25.4
10	Clyd	3	2	25.37
10	Clyd	3	2	25.38
10	Clyd	3	2	25.44
10	Clyd	3	2	25.47
10	Clyd	3	2	25.5
10	Clyd	3	2	25.56
10	Clyd	3	2	25.64
10	Clyd	3	2	25.74
10	Clyd	3	2	25.61
10	Clyd	3	2	25.61
10	Clyd	3	2	25.68
10	Clyd	3	2	25.68
10	Clyd	3	2	25.68
10	Clyd	3	2	25.66
10	Clyd	3	2	25.66
10	Clyd	3	2	25.69
10	Clyd	3	2	25.67
10	Clyd	3	2	25.64
10	Clyd	3	2	25.64
10	Clyd	3	2	25.69
10	Clyd	3	2	25.69
10	Clyd	3	2	25.68
10	Clyd	3	2	25.67
10	Clyd	3	2	25.65
10	Clyd	3	2	25.63
10	Clyd	3	2	25.67
10	Clyd	3	2	25.86
10	Clyd	3	2	26.02
10	Clyd	3	2	25.81
10	Clyd	3	2	25.65
10	Clyd	3	2	25.57
10	Clyd	3	2	25.54
10	Clyd	3	2	25.62
10	Clyd	3	2	25.66
10	Clyd	3	2	25.7
10	Clyd	3	2	25.7
10	Clyd	3	2	25.69
10	Clyd	3	2	25.69
10	Clyd	3	2	25.7
10	Clyd	3	2	25.68
10	Clyd	3	2	25.69
10	Clyd	3	2	25.68
10	Clyd	3	2	25.56
10	Clyd	3	2	25.3
10	Clyd	3	2	25.26
10	Clyd	3	2	25.39
10	Clyd	3	2	25.4
10	Clyd	3	2	25.37
10	Clyd	3	2	25.44
10	Clyd	3	2	25.73
10	Clyd	3	2	25.88
10	Clyd	3	2	25.99
10	Clyd	3	2	25.98
10	Clyd	3	2	25.93
10	Clyd	3	2	25.88
10	Clyd	3	2	25.91
10	Clyd	3	2	25.84
10	Clyd	3	2	25.81
10	Clyd	3	2	25.81
10	Clyd	3	2	25.75
10	Clyd	3	2	25.61
10	Clyd	3	2	25.52
10	Clyd	3	2	25.41
10	Clyd	3	2	25.43
10	Clyd	3	2	25.43
10	Clyd	3	2	25.38
10	Clyd	3	2	25.41
10	Clyd	3	2	25.39
10	Clyd	3	2	25.35
10	Clyd	3	2	25.22
10	Clyd	3	2	25.47
10	Clyd	3	2	25.54
10	Clyd	3	2	25.58
10	Clyd	3	2	25.65
10	Clyd	3	2	25.68
10	Clyd	3	2	25.7
10	Clyd	3	2	25.7
10	Clyd	3	2	25.72
10	Clyd	3	2	25.72
10	Clyd	3	2	25.75
10	Clyd	3	2	25.75
10	Clyd	3	2	25.74
10	Clyd	3	2	25.73
10	Clyd	3	2	25.74
10	Clyd	3	2	25.74
10	Clyd	3	2	25.73
10	Clyd	3	2	25.67
10	Clyd	3	2	25.68
10	Clyd	3	2	25.66
10	Clyd	3	2	25.65
10	Clyd	3	2	25.62
10	Clyd	3	2	25.58
10	Clyd	3	2	25.58
10	Clyd	3	2	25.58
10	Clyd	3	2	25.56
10	Clyd	3	2	25.56
10	Clyd	3	2	25.58
10	Clyd	3	2	25.6
10	Clyd	3	2	25.63
10	Clyd	3	2	25.64
10	Clyd	3	2	25.61
10	Clyd	3	2	25.58
10	Clyd	3	2	25.51
10	Clyd	3	2	25.56
10	Clyd	3	2	25.57
10	Clyd	3	2	25.55
10	Clyd	3	2	25.52
10	Clyd	3	2	25.51
10	Clyd	3	2	25.52
10	Clyd	3	2	25.54
10	Clyd	3	2	25.53
10	Clyd	3	2	25.53
10	Clyd	3	2	25.54
10	Clyd	3	2	25.57
10	Clyd	3	2	25.59
10	Clyd	3	2	25.6
10	Clyd	3	2	25.61
10	Clyd	3	2	25.62
10	Clyd	3	2	25.63
10	Clyd	3	2	25.64
10	Clyd	3	2	25.64
10	Clyd	3	2	25.64
10	Clyd	3	2	25.59
10	Clyd	3	2	25.59
10	Clyd	3	2	25.59
10	Clyd	3	2	25.59
10	Clyd	3	2	25.59
10	Clyd	3	2	25.59
10	Clyd	3	2	25.59
10	Clyd	3	2	25.48
10	Clyd	3	2	25.48
10	Clyd	3	2	25.48
10	Clyd	3	2	25.48
10	Clyd	3	2	25.48
10	Clyd	3	2	25.48
10	Clyd	3	2	25.51
10	Clyd	3	2	26.53
10	Clyd	3	2	26.55
10	Clyd	3	2	26.53
10	Clyd	3	2	26.46
10	Clyd	3	2	26.4
10	Clyd	3	2	26.44
10	Clyd	3	2	26.36
10	Clyd	3	2	26.04
10	Clyd	3	2	26.06
10	Clyd	3	2	26.06
10	Clyd	3	2	26.06
10	Clyd	3	2	26.06
10	Clyd	3	2	26.1
10	Clyd	3	2	26.12
10	Clyd	3	2	26.12
10	Clyd	3	2	26.1
10	Clyd	3	2	26.08
10	Clyd	3	2	26.07
10	Clyd	3	2	26.06
10	Clyd	3	2	26.05
10	Clyd	3	2	26.02
10	Clyd	3	2	26.04
10	Clyd	3	2	26.05
10	Clyd	3	2	26.05
10	Clyd	3	2	26.04
10	Clyd	3	2	26.06
10	Clyd	3	2	26.1
10	Clyd	3	2	26.14
10	Clyd	3	2	26.18
10	Clyd	3	2	26.2
10	Clyd	3	2	26.19
10	Clyd	3	2	26.28
10	Clyd	3	2	26.33
10	Clyd	3	2	26.39
10	Clyd	3	2	26.44
10	Clyd	3	2	26.06
10	Clyd	3	2	26.14
10	Clyd	3	2	26.3
10	Clyd	3	2	26.33
10	Clyd	3	2	26.3
10	Clyd	3	2	26.68
10	Clyd	3	2	26.81
10	Clyd	3	2	26.9
10	Clyd	3	2	26.87
10	Clyd	3	2	26.79
10	Clyd	3	2	26.71
10	Clyd	3	2	26.66
10	Clyd	3	2	26.62
10	Clyd	3	2	26.62
10	Clyd	3	2	26.26
10	Clyd	3	2	25.97
10	Clyd	3	2	26.14
10	Clyd	3	2	26.34
10	Clyd	3	2	26.33
10	Clyd	3	2	26.56
10	Clyd	3	2	26.62
10	Clyd	3	2	26.65
10	Clyd	3	2	26.64
10	Clyd	3	2	26.59
10	Clyd	3	2	26.6
10	Clyd	3	2	26.77
10	Clyd	3	2	26.93
10	Clyd	3	2	27.04
10	Clyd	3	2	27.09
10	Clyd	3	2	26.73
10	Clyd	3	2	26.67
10	Clyd	3	2	27.09
10	Clyd	3	2	27.09
10	Clyd	3	2	27.09
10	Clyd	3	2	27.14
10	Clyd	3	2	27.14
10	Clyd	3	2	27.13
10	Clyd	3	2	27.02
10	Clyd	3	2	27.04
10	Clyd	3	2	27.05
10	Clyd	3	2	27.06
10	Clyd	3	2	27.11
10	Clyd	3	2	27.1
10	Clyd	3	2	27.04
10	Clyd	3	2	27.02
10	Clyd	3	2	26.92
10	Clyd	3	2	26.87
10	Clyd	3	2	26.97
10	Clyd	3	2	26.92
10	Clyd	3	2	26.81
10	Clyd	3	2	26.98
10	Clyd	3	2	27.06
10	Clyd	3	2	27.01
10	Clyd	3	2	26.99
10	Clyd	3	2	27.04
10	Clyd	3	2	27
10	Clyd	3	2	26.96
10	Clyd	3	2	27.03
10	Clyd	3	2	27.11
10	Clyd	3	2	27.08
10	Clyd	3	2	27.03
10	Clyd	3	2	27.07
10	Clyd	3	2	26.97
10	Clyd	3	2	26.86
10	Clyd	3	2	26.58
10	Clyd	3	2	26.68
10	Clyd	3	2	26.71
10	Clyd	3	2	26.74
10	Clyd	3	2	26.74
10	Clyd	3	2	26.76
10	Clyd	3	2	26.73
10	Clyd	3	2	26.52
10	Clyd	3	2	26.59
10	Clyd	3	2	26.61
10	Clyd	3	2	26.59
10	Clyd	3	2	26.45
10	Clyd	3	2	26.11
10	Clyd	3	2	26.28
10	Clyd	3	2	26.5
10	Clyd	3	2	26.5
10	Clyd	3	2	26.35
10	Clyd	3	2	26.35
11	Mero	1	1	26.97
11	Mero	1	1	27
11	Mero	1	1	26.98
11	Mero	1	1	26.98
11	Mero	1	1	26.96
11	Mero	1	1	26.95
11	Mero	1	1	26.94
11	Mero	1	1	26.97
11	Mero	1	1	27.01
11	Mero	1	1	26.88
11	Mero	1	1	26.8
11	Mero	1	1	26.74
11	Mero	1	1	26.72
11	Mero	1	1	26.64
11	Mero	1	1	26.34
11	Mero	1	1	26.06
11	Mero	1	1	26.02
11	Mero	1	1	26
11	Mero	1	1	25.97
11	Mero	1	1	26.01
11	Mero	1	1	26.1
11	Mero	1	1	26.11
11	Mero	1	1	26.14
11	Mero	1	1	26.14
11	Mero	1	1	26.14
11	Mero	1	1	26.11
11	Mero	1	1	26.03
11	Mero	1	1	26.14
11	Mero	1	1	26.04
11	Mero	1	1	26.07
11	Mero	1	1	26.11
11	Mero	1	1	26.08
11	Mero	1	1	26.12
11	Mero	1	1	26.35
11	Mero	1	1	26.45
11	Mero	1	1	26.37
11	Mero	1	1	26.46
11	Mero	1	1	26.43
11	Mero	1	1	26.46
11	Mero	1	1	26.45
11	Mero	1	1	26.45
11	Mero	1	1	26.43
11	Mero	1	1	26.37
11	Mero	1	1	26.37
11	Mero	1	1	26.36
11	Mero	1	1	26.36
11	Mero	1	1	26.35
11	Mero	1	1	26.37
11	Mero	1	1	26.36
11	Mero	1	1	26.49
11	Mero	1	1	26.49
11	Mero	1	1	26.35
11	Mero	1	1	26.36
12	Term	1	1	27.39
12	Term	1	1	27.39
12	Term	1	1	27.39
12	Term	1	1	27.39
12	Term	1	1	27.42
12	Term	1	1	27.44
12	Term	1	1	27.4
12	Term	1	1	27.39
12	Term	1	1	27.39
12	Term	1	1	27.44
12	Term	1	1	27.5
12	Term	1	1	27.88
12	Term	1	1	27.46
12	Term	1	1	27.59
12	Term	1	1	27.14
12	Term	1	1	27.07
12	Term	1	1	27.84
12	Term	1	1	27.75
12	Term	1	1	27.7
12	Term	1	1	27.92
12	Term	1	1	27.98
12	Term	1	1	27.9554
12	Term	1	1	27.9307
12	Term	1	1	27.9061
12	Term	1	1	27.8814
12	Term	1	1	27.8568
12	Term	1	1	27.8321
12	Term	1	1	27.8075
12	Term	1	1	27.7829
12	Term	1	1	27.7582
12	Term	1	1	27.7336
12	Term	1	1	27.7089
12	Term	1	1	27.6843
12	Term	1	1	27.6596
12	Term	1	1	27.635
12	Term	1	1	27.6104
12	Term	1	1	27.5857
12	Term	1	1	27.5611
12	Term	1	1	27.5364
12	Term	1	1	27.5118
12	Term	1	1	27.4871
12	Term	1	1	27.4625
12	Term	1	1	27.4379
12	Term	1	1	27.4132
12	Term	1	1	27.3886
12	Term	1	1	27.3639
12	Term	1	1	27.29
12	Term	1	1	27.25
12	Term	1	1	27.33
12	Term	1	1	27.4
12	Term	1	1	27.57
12	Term	1	1	27.57
12	Term	1	1	27.66
12	Term	1	1	27.66
13	StGe	1	3	16.47
13	StGe	1	3	16.45
13	StGe	1	3	16.41
13	StGe	1	3	16.41
13	StGe	1	3	16.41
13	StGe	1	3	16.49
13	StGe	1	3	16.49
13	StGe	1	3	16.47
13	StGe	1	3	16.44
13	StGe	1	3	16.42
13	StGe	1	3	16.42
13	StGe	1	3	16.43
13	StGe	1	3	16.43
13	StGe	1	3	16.43
13	StGe	1	3	16.42
13	StGe	1	3	16.43
13	StGe	1	3	16.54
13	StGe	1	3	16.58
13	StGe	1	3	16.6
13	StGe	1	3	16.69
13	StGe	1	3	16.72
13	StGe	1	3	16.72
13	StGe	1	3	16.8
13	StGe	1	3	16.89
13	StGe	1	3	17.03
13	StGe	1	3	17.12
13	StGe	1	3	17.17
13	StGe	1	3	17.53
13	StGe	1	3	17.73
13	StGe	1	3	17.93
13	StGe	1	3	17.96
13	StGe	1	3	17.97
13	StGe	1	3	18.24
13	StGe	1	3	18.4
13	StGe	1	3	18.57
13	StGe	1	3	18.92
13	StGe	1	3	19.16
13	StGe	1	3	19.36
13	StGe	1	3	19.56
13	StGe	1	3	20.13
13	StGe	1	3	20.33
13	StGe	1	3	20.55
13	StGe	1	3	20.84
13	StGe	1	3	21.14
13	StGe	1	3	21.56
13	StGe	1	3	21.85
13	StGe	1	3	21.89
13	StGe	1	3	21.93
13	StGe	1	3	22.01
13	StGe	1	3	22
13	StGe	1	3	21.98
13	StGe	1	3	22.33
13	StGe	1	3	22.25
13	StGe	1	3	22.15
13	StGe	1	3	22.14
13	StGe	1	3	22.12
13	StGe	1	3	22.32
13	StGe	1	3	22.89
13	StGe	1	3	23.22
13	StGe	1	3	23.39
13	StGe	1	3	23.5
13	StGe	1	3	23.51
13	StGe	1	3	23.5
13	StGe	1	3	23.49
13	StGe	1	3	23.48
13	StGe	1	3	23.47
13	StGe	1	3	23.47
13	StGe	1	3	23.45
13	StGe	1	3	23.44
13	StGe	1	3	23.42
13	StGe	1	3	23.41
13	StGe	1	3	23.38
13	StGe	1	3	23.38
13	StGe	1	3	23.41
13	StGe	1	3	23.43
13	StGe	1	3	23.45
13	StGe	1	3	23.46
13	StGe	1	3	23.47
13	StGe	1	3	23.44
13	StGe	1	3	23.44
13	StGe	1	3	23.44
13	StGe	1	3	23.44
13	StGe	1	3	23.41
13	StGe	1	3	23.42
13	StGe	1	3	23.41
13	StGe	1	3	23.4
13	StGe	1	3	23.34
13	StGe	1	3	23.35
13	StGe	1	3	23.35
13	StGe	1	3	23.33
13	StGe	1	3	23.31
13	StGe	1	3	23.3
13	StGe	1	3	23.3
13	StGe	1	3	23.3
13	StGe	1	3	23.3
13	StGe	1	3	23.29
13	StGe	1	3	23.32
13	StGe	1	3	23.38
13	StGe	1	3	23.43
13	StGe	1	3	23.45
13	StGe	1	3	23.45
13	StGe	1	3	23.45
13	StGe	1	3	23.44
13	StGe	1	3	23.42
13	StGe	1	3	23.39
13	StGe	1	3	23.4
13	StGe	1	3	23.45
13	StGe	1	3	23.54
13	StGe	1	3	23.61
13	StGe	1	3	23.63
13	StGe	1	3	23.67
13	StGe	1	3	23.68
13	StGe	1	3	23.67
13	StGe	1	3	23.67
13	StGe	1	3	23.66
13	StGe	1	3	23.64
13	StGe	1	3	23.64
13	StGe	1	3	23.64
13	StGe	1	3	23.68
13	StGe	1	3	23.74
13	StGe	1	3	23.89
13	StGe	1	3	23.97
13	StGe	1	3	24.01
13	StGe	1	3	24.01
13	StGe	1	3	24.01
13	StGe	1	3	24.01
13	StGe	1	3	23.99
13	StGe	1	3	23.99
13	StGe	1	3	24
13	StGe	1	3	24
13	StGe	1	3	24.01
13	StGe	1	3	24
13	StGe	1	3	24
13	StGe	1	3	23.98
13	StGe	1	3	23.98
13	StGe	1	3	23.99
13	StGe	1	3	24
13	StGe	1	3	24
13	StGe	1	3	24.01
13	StGe	1	3	24.03
[truncated: 11,133 more rows]

## Sheet: Figure 2 and 3
UID	Estuary code	Estuary name	Estuary type	Disturbance	pCO2	Water-air CO2 flux
					µatm	mmol CO2-C m-2 d-1
1	1	Rich	2	4	380.925	-0.71499
2	1	Rich	2	4	378.073	-0.803694
3	1	Rich	2	4	376.46	-0.858983
4	1	Rich	2	4	375.854	-0.887479
5	1	Rich	2	4	374.655	-0.933129
6	1	Rich	2	4	373.709	-0.972848
7	1	Rich	2	4	373.103	-1.00333
8	1	Rich	2	4	373.144	-1.01489
9	1	Rich	2	4	372.853	-1.03666
10	1	Rich	2	4	372.818	-1.05102
11	1	Rich	2	4	372.567	-1.07178
12	1	Rich	2	4	372.336	-1.09266
13	1	Rich	2	4	372.125	-1.11256
14	1	Rich	2	4	371.794	-1.13703
15	1	Rich	2	4	371.796	-1.15015
16	1	Rich	2	4	371.51	-1.17391
17	1	Rich	2	4	370.918	-1.20782
18	1	Rich	2	4	370.765	-1.22732
19	1	Rich	2	4	370.691	-1.24481
20	1	Rich	2	4	370.488	-1.26658
21	1	Rich	2	4	370.684	-1.27504
22	1	Rich	2	4	370.487	-1.29763
23	1	Rich	2	4	370.357	-1.31746
24	1	Rich	2	4	370.376	-1.33225
25	1	Rich	2	4	370.583	-1.34063
26	1	Rich	2	4	374.997	-1.19197
27	1	Rich	2	4	387.024	-0.77346
28	1	Rich	2	4	393.074	-0.547426
29	1	Rich	2	4	386.618	-0.806012
30	1	Rich	2	4	382.369	-0.961857
31	1	Rich	2	4	381.623	-1.00342
32	1	Rich	2	4	382.298	-0.99036
33	1	Rich	2	4	382.698	-0.988019
34	1	Rich	2	4	382.317	-1.01576
35	1	Rich	2	4	381.756	-1.05006
36	1	Rich	2	4	389.338	-0.741681
37	1	Rich	2	4	399.286	-0.368399
38	1	Rich	2	4	404.525	-0.130654
39	1	Rich	2	4	420.043	0.760181
40	1	Rich	2	4	440.15	2.15173
41	1	Rich	2	4	445.168	2.69222
42	1	Rich	2	4	452.019	3.46264
43	1	Rich	2	4	455.185	4.01697
44	1	Rich	2	4	466.116	5.33248
45	1	Rich	2	4	462.326	5.40886
46	1	Rich	2	4	464.196	5.85406
47	1	Rich	2	4	474.123	7.5333
48	1	Rich	2	4	489.323	9.92048
49	1	Rich	2	4	499.501	11.975
50	1	Rich	2	4	498.879	12.6725
51	1	Rich	2	4	497.517	13.2223
52	1	Rich	2	4	503.844	13.658
53	1	Rich	2	4	531.711	17.0422
54	1	Rich	2	4	567.827	21.4481
55	1	Rich	2	4	600.484	24.9587
56	1	Rich	2	4	613.21	25.5636
57	1	Rich	2	4	612.377	24.3511
58	1	Rich	2	4	611.652	23.2395
59	1	Rich	2	4	611.333	22.2169
60	1	Rich	2	4	597.38	19.7979
61	1	Rich	2	4	580.425	17.1108
62	1	Rich	2	4	568.905	15.2501
63	1	Rich	2	4	562.56	13.9381
64	1	Rich	2	4	579.014	14.819
65	1	Rich	2	4	573.095	13.6197
66	1	Rich	2	4	584.598	13.7751
67	1	Rich	2	4	605.994	14.862
68	1	Rich	2	4	626.286	15.5971
69	1	Rich	2	4	646.674	16.2272
70	1	Rich	2	4	648.514	15.5189
71	1	Rich	2	4	628.12	13.4077
72	1	Rich	2	4	601.465	11.0333
73	1	Rich	2	4	575.669	9.00047
74	1	Rich	2	4	727.76	16.4299
75	1	Rich	2	4	778.25	18.0703
76	1	Rich	2	4	816.048	18.7851
77	1	Rich	2	4	859.132	19.5205
78	1	Rich	2	4	886.984	19.5142
79	1	Rich	2	4	905.813	18.9982
80	1	Rich	2	4	933.968	18.8109
81	1	Rich	2	4	959.021	18.4519
82	1	Rich	2	4	979.592	17.8662
83	1	Rich	2	4	984.529	16.8026
84	1	Rich	2	4	981.492	15.5401
85	1	Rich	2	4	970.247	14.1474
86	1	Rich	2	4	971.029	13.1302
87	1	Rich	2	4	999.926	12.8406
88	1	Rich	2	4	1047.03	12.9469
89	1	Rich	2	4	1085.07	13.8647
90	1	Rich	2	4	1105.55	14.4174
91	1	Rich	2	4	1114.05	14.6944
92	1	Rich	2	4	1117.76	14.875
93	1	Rich	2	4	1119.36	15.0155
94	1	Rich	2	4	1117.86	15.0899
95	1	Rich	2	4	1115.72	15.1481
96	1	Rich	2	4	1112.26	15.16
97	1	Rich	2	4	1109.79	15.2028
98	1	Rich	2	4	1105.76	15.2139
99	1	Rich	2	4	1103.45	15.27
100	1	Rich	2	4	1101.3	15.3289
101	1	Rich	2	4	1100.51	15.4169
102	1	Rich	2	4	1099.19	15.4942
103	1	Rich	2	4	1098.16	15.5781
104	1	Rich	2	4	1097.9	15.6762
105	1	Rich	2	4	1097.19	15.7642
106	1	Rich	2	4	1100.9	15.9579
107	1	Rich	2	4	1109.61	16.2669
108	1	Rich	2	4	1111.09	16.4171
109	1	Rich	2	4	1100.59	16.2719
110	1	Rich	2	4	1092.96	16.1505
111	1	Rich	2	4	1121.37	16.9391
112	1	Rich	2	4	1157.05	17.9552
113	1	Rich	2	4	1176.82	18.5983
114	1	Rich	2	4	1182.32	18.8644
115	1	Rich	2	4	1185.09	19.0472
116	1	Rich	2	4	1184.52	19.1577
117	1	Rich	2	4	1166.54	18.8413
118	1	Rich	2	4	1139.41	18.2964
119	1	Rich	2	4	1195.38	19.8321
120	1	Rich	2	4	1225.23	20.7875
121	1	Rich	2	4	1242.57	21.3689
122	1	Rich	2	4	1248.28	21.6593
123	1	Rich	2	4	1257.89	22.0524
124	1	Rich	2	4	1268.17	22.4723
125	1	Rich	2	4	1274.22	22.7866
126	1	Rich	2	4	1244.69	22.1586
127	1	Rich	2	4	1065.85	17.5446
128	1	Rich	2	4	1069.72	17.7562
129	1	Rich	2	4	1163.98	20.3989
130	1	Rich	2	4	1209.97	21.776
131	1	Rich	2	4	1230.68	22.4797
132	1	Rich	2	4	1242.33	22.943
133	1	Rich	2	4	1251.99	23.355
134	1	Rich	2	4	1259.42	23.7265
135	1	Rich	2	4	1261.63	23.9323
136	1	Rich	2	4	1282.08	24.6544
137	1	Rich	2	4	1328.16	26.2086
138	1	Rich	2	4	1374.51	27.7459
139	1	Rich	2	4	1428.71	29.5179
140	1	Rich	2	4	1502.54	31.8925
141	1	Rich	2	4	1562.99	33.9057
142	1	Rich	2	4	1598.71	35.1525
143	1	Rich	2	4	1576.37	34.5138
144	1	Rich	2	4	1600.49	35.3588
145	1	Rich	2	4	1639.71	36.9292
146	1	Rich	2	4	1713.64	39.4467
147	1	Rich	2	4	1751.2	40.9214
148	1	Rich	2	4	1772.31	41.8251
149	1	Rich	2	4	1791.76	42.726
150	1	Rich	2	4	1798.65	43.2614
151	1	Rich	2	4	1792.95	43.4041
152	1	Rich	2	4	1796.52	43.7274
153	1	Rich	2	4	1806.96	44.3434
154	1	Rich	2	4	1827.19	45.307
155	1	Rich	2	4	1882.6	47.3459
156	1	Rich	2	4	1947.2	49.7303
157	1	Rich	2	4	1989.32	51.4958
158	1	Rich	2	4	2011.84	52.536
159	1	Rich	2	4	2023.9	53.2134
160	1	Rich	2	4	2036.84	53.9364
161	1	Rich	2	4	2049.78	54.6618
162	1	Rich	2	4	2062.72	55.3843
163	1	Rich	2	4	2075.66	56.1411
164	1	Rich	2	4	2088.6	56.9609
165	1	Rich	2	4	2101.54	57.8021
166	1	Rich	2	4	2114.47	58.6556
167	1	Rich	2	4	2127.41	59.633
168	1	Rich	2	4	2140.35	60.5618
169	1	Rich	2	4	2153.29	61.4143
170	1	Rich	2	4	2166.23	62.2434
171	1	Rich	2	4	2179.17	63.2374
172	1	Rich	2	4	2192.11	64.3423
173	1	Rich	2	4	2205.04	65.4474
174	1	Rich	2	4	2217.98	66.5584
175	1	Rich	2	4	2227.87	67.673
176	1	Rich	2	4	2244.57	68.9191
177	1	Rich	2	4	2258.22	70.1012
178	1	Rich	2	4	2266.78	71.1152
179	1	Rich	2	4	2275.14	72.1771
180	1	Rich	2	4	2285.14	73.2557
181	1	Rich	2	4	2293	74.333
182	1	Rich	2	4	2307.83	75.6559
183	1	Rich	2	4	2320.48	76.9005
184	1	Rich	2	4	2307.75	77.2333
185	1	Rich	2	4	2295.02	77.482
186	1	Rich	2	4	2282.29	77.68
187	1	Rich	2	4	2269.56	77.8714
188	1	Rich	2	4	2256.83	78.0938
189	1	Rich	2	4	2244.1	78.3754
190	1	Rich	2	4	2231.37	78.6033
191	1	Rich	2	4	2280.76	81.55
192	1	Rich	2	4	2335.13	84.7889
193	1	Rich	2	4	2382.42	87.7112
194	1	Rich	2	4	2428.96	90.6527
195	1	Rich	2	4	2465.54	93.1955
196	1	Rich	2	4	2496.52	95.5114
197	1	Rich	2	4	2515.75	97.3538
198	1	Rich	2	4	2525.29	98.7432
199	1	Rich	2	4	2530.66	99.9521
200	1	Rich	2	4	2533.05	101.046
201	1	Rich	2	4	2523.31	101.725
202	1	Rich	2	4	2519.49	102.627
203	1	Rich	2	4	2532.85	104.068
204	1	Rich	2	4	2546.21	105.685
205	1	Rich	2	4	2559.58	107.358
206	1	Rich	2	4	2572.94	109.302
207	1	Rich	2	4	2586.3	111.112
208	1	Rich	2	4	2599.66	112.828
209	1	Rich	2	4	2613.02	114.863
210	1	Rich	2	4	2626.39	116.862
211	1	Rich	2	4	2639.75	118.873
212	1	Rich	2	4	2653.11	120.71
213	1	Rich	2	4	2666.47	122.518
214	1	Rich	2	4	2679.84	124.286
215	1	Rich	2	4	2719.56	127.661
216	1	Rich	2	4	2768.74	131.655
217	1	Rich	2	4	2806.91	135.152
218	1	Rich	2	4	2822.71	137.345
219	1	Rich	2	4	2821.88	138.587
220	1	Rich	2	4	2845.57	141.561
221	1	Rich	2	4	2886.76	145.486
222	1	Rich	2	4	2884.74	146.949
223	1	Rich	2	4	2915.1	149.912
224	1	Rich	2	4	2916.56	151.99
225	1	Rich	2	4	2928.41	154.188
226	1	Rich	2	4	2953.66	157.167
227	1	Rich	2	4	2975.06	159.95
228	1	Rich	2	4	3085.54	168.441
229	1	Rich	2	4	3106.29	171.543
230	1	Rich	2	4	3107.54	173.293
231	1	Rich	2	4	3107.22	174.936
232	1	Rich	2	4	3124.68	177.793
233	1	Rich	2	4	3153.7	181.389
234	1	Rich	2	4	3151.34	183.008
236	2	Brun	2	4	373.115	-2.33345
237	2	Brun	2	4	373.08	-2.29239
238	2	Brun	2	4	371.082	-2.38034
239	2	Brun	2	4	369.257	-2.45186
240	2	Brun	2	4	369.46	-2.39103
241	2	Brun	2	4	368.598	-2.39813
242	2	Brun	2	4	368.056	-2.38595
243	2	Brun	2	4	368.103	-2.33461
244	2	Brun	2	4	368.192	-2.28451
245	2	Brun	2	4	368.395	-2.22816
246	2	Brun	2	4	369.805	-2.10467
247	2	Brun	2	4	369.913	-2.05798
248	2	Brun	2	4	370.675	-1.97503
249	2	Brun	2	4	371.877	-1.87239
250	2	Brun	2	4	371.585	-1.85111
251	2	Brun	2	4	372.693	-1.7572
252	2	Brun	2	4	376.618	-1.52609
253	2	Brun	2	4	379.274	-1.36542
254	2	Brun	2	4	384.671	-1.0786
255	2	Brun	2	4	388.521	-0.875164
256	2	Brun	2	4	391.762	-0.708054
257	2	Brun	2	4	395.536	-0.522569
258	2	Brun	2	4	400.459	-0.292284
259	2	Brun	2	4	409.321	0.101818
260	2	Brun	2	4	422.545	0.669747
261	2	Brun	2	4	434.278	1.15795
262	2	Brun	2	4	445.604	1.60866
263	2	Brun	2	4	462.371	2.27052
264	2	Brun	2	4	492.423	3.52087
265	2	Brun	2	4	535.176	5.26973
266	2	Brun	2	4	539.448	5.46222
267	2	Brun	2	4	566.077	6.51772
268	2	Brun	2	4	598.277	7.65723
269	2	Brun	2	4	588.102	7.35478
270	2	Brun	2	4	600.123	7.79406
271	2	Brun	2	4	610.623	8.13853
272	2	Brun	2	4	607.441	7.96301
273	2	Brun	2	4	576.169	6.6328
274	2	Brun	2	4	573.189	6.45744
275	2	Brun	2	4	568.628	6.26769
276	2	Brun	2	4	588.869	7.01044
277	2	Brun	2	4	639.374	8.96117
278	2	Brun	2	4	693.466	11.0953
279	2	Brun	2	4	603.377	7.60341
280	2	Brun	2	4	542.775	5.25218
281	2	Brun	2	4	690.817	10.9591
282	2	Brun	2	4	800.383	15.1111
283	2	Brun	2	4	895.184	18.7019
284	2	Brun	2	4	955.031	21.161
285	2	Brun	2	4	961.22	21.501
286	2	Brun	2	4	955.05	21.3102
287	2	Brun	2	4	969.368	21.9326
288	2	Brun	2	4	991.678	22.9835
289	2	Brun	2	4	1006.19	23.7047
290	2	Brun	2	4	1014.33	24.1478
291	2	Brun	2	4	1020.49	24.528
292	2	Brun	2	4	1019.71	24.6226
293	2	Brun	2	4	1050.95	26.0597
294	2	Brun	2	4	1056.47	26.4459
295	2	Brun	2	4	1092.34	28.1196
296	2	Brun	2	4	1119.04	29.4007
297	2	Brun	2	4	1138.14	30.3833
298	2	Brun	2	4	1208.85	33.625
299	2	Brun	2	4	1273.79	36.5853
300	2	Brun	2	4	1337.38	39.6331
301	2	Brun	2	4	1394.44	42.3774
302	2	Brun	2	4	1446.19	44.8851
303	2	Brun	2	4	1468.27	46.2107
304	2	Brun	2	4	1464.08	46.3653
305	2	Brun	2	4	1466.61	46.8333
306	2	Brun	2	4	1565.95	51.7527
307	2	Brun	2	4	1608.52	53.7548
308	2	Brun	2	4	1606.26	53.7652
309	2	Brun	2	4	1691.71	57.7555
310	2	Brun	2	4	1785.58	61.6206
311	2	Brun	2	4	1783.3	62.2381
312	2	Brun	2	4	1839.67	64.9985
313	2	Brun	2	4	1918.76	68.9062
314	2	Brun	2	4	1977.14	71.9847
315	2	Brun	2	4	2043.13	75.7066
316	2	Brun	2	4	2106.76	79.4103
317	2	Brun	2	4	2171.43	83.1346
318	2	Brun	2	4	2208.27	85.9282
319	2	Brun	2	4	2205.82	87.0065
320	2	Brun	2	4	2202.16	88.299
321	2	Brun	2	4	2200	88.5444
322	2	Brun	2	4	2366.4	97.1294
323	2	Brun	2	4	2497.84	104.144
324	2	Brun	2	4	2522.76	105.57
325	2	Brun	2	4	2493.27	104.458
326	2	Brun	2	4	2501	105.187
327	2	Brun	2	4	2650.04	112.982
328	2	Brun	2	4	2735.08	117.587
329	2	Brun	2	4	2819.93	122.234
330	2	Brun	2	4	2891.9	126.467
331	2	Brun	2	4	2951.2	130.201
332	2	Brun	2	4	3028.36	134.773
333	2	Brun	2	4	3067.66	137.818
334	2	Brun	2	4	3069.72	138.644
335	2	Brun	2	4	3066.97	139.803
336	2	Brun	2	4	3060.6	140.506
337	2	Brun	2	4	3229.44	150.393
338	2	Brun	2	4	3380.62	156.119
339	2	Brun	2	4	3376.61	153.735
340	2	Brun	2	4	3350	150.762
341	2	Brun	2	4	3371.97	149.69
342	2	Brun	2	4	3524.15	154.997
343	2	Brun	2	4	3695.9	161.482
344	2	Brun	2	4	3781.02	163.76
345	2	Brun	2	4	3825.62	163.975
346	2	Brun	2	4	3862.85	164.125
347	2	Brun	2	4	3879.89	163.483
348	2	Brun	2	4	3886.75	162.804
349	2	Brun	2	4	3880.77	161.967
350	2	Brun	2	4	3878.83	162.558
351	2	Brun	2	4	3873.88	162.989
352	2	Brun	2	4	3939.22	167.316
353	2	Brun	2	4	3997.99	172.428
354	2	Brun	2	4	4003.6	172.775
355	2	Brun	2	4	4000.7	173.066
356	2	Brun	2	4	3995.61	172.846
357	2	Brun	2	4	4097.21	177.739
358	2	Brun	2	4	4222.23	184.163
359	2	Brun	2	4	4289.71	187.244
360	2	Brun	2	4	4320.91	188.629
361	2	Brun	2	4	4337.85	189.421
362	2	Brun	2	4	4341.33	190.22
363	2	Brun	2	4	4339.56	189.704
364	2	Brun	2	4	4336.14	189.571
365	3	Clar	1	4	395.119	-0.44526
366	3	Clar	1	4	393.912	-0.491909
367	3	Clar	1	4	393.108	-0.5234
368	3	Clar	1	4	392.329	-0.553926
369	3	Clar	1	4	391.925	-0.570471
370	3	Clar	1	4	393.666	-0.505879
371	3	Clar	1	4	394.627	-0.470749
372	3	Clar	1	4	397.049	-0.379689
373	3	Clar	1	4	398.669	-0.318608
374	3	Clar	1	4	397.917	-0.348246
375	3	Clar	1	4	397.745	-0.355714
376	3	Clar	1	4	397.485	-0.366663
377	3	Clar	1	4	398.97	-0.310053
378	3	Clar	1	4	400.724	-0.243083
379	3	Clar	1	4	403.464	-0.137387
380	3	Clar	1	4	406.711	-0.0112618
381	3	Clar	1	4	409.299	0.0898281
382	3	Clar	1	4	409.915	0.114176
383	3	Clar	1	4	409.929	0.115018
384	3	Clar	1	4	409.996	0.117952
385	3	Clar	1	4	411.837	0.190947
386	3	Clar	1	4	412.371	0.212508
387	3	Clar	1	4	412.544	0.219937
388	3	Clar	1	4	413.647	0.264477
389	3	Clar	1	4	413.526	0.260312
390	3	Clar	1	4	413.277	0.251966
391	3	Clar	1	4	413.161	0.247072
392	3	Clar	1	4	412.752	0.231192
393	3	Clar	1	4	412.578	0.224795
394	3	Clar	1	4	412.432	0.219468
395	3	Clar	1	4	412.02	0.203352
396	3	Clar	1	4	411.944	0.200843
397	3	Clar	1	4	411.313	0.176668
398	3	Clar	1	4	411.4	0.180449
399	3	Clar	1	4	411.467	0.183147
400	3	Clar	1	4	411.529	0.186271
401	3	Clar	1	4	412.371	0.2218
402	3	Clar	1	4	412.592	0.231602
403	3	Clar	1	4	412.682	0.2356
404	3	Clar	1	4	412.723	0.237874
405	3	Clar	1	4	412.258	0.219052
406	3	Clar	1	4	411.663	0.194764
407	3	Clar	1	4	409.574	0.107775
408	3	Clar	1	4	406.769	-0.00967389
409	3	Clar	1	4	404.072	-0.123115
410	3	Clar	1	4	402.145	-0.204713
411	3	Clar	1	4	401.266	-0.242389
412	3	Clar	1	4	401.096	-0.250302
413	3	Clar	1	4	401.113	-0.250586
414	3	Clar	1	4	401.012	-0.255677
415	3	Clar	1	4	401.049	-0.254775
416	3	Clar	1	4	401.219	-0.247884
417	3	Clar	1	4	400.896	-0.262446
418	3	Clar	1	4	400.985	-0.259232
419	3	Clar	1	4	401.066	-0.256411
420	3	Clar	1	4	401.014	-0.259353
421	3	Clar	1	4	400.089	-0.300211
422	3	Clar	1	4	398.858	-0.354846
423	3	Clar	1	4	398.192	-0.384962
424	3	Clar	1	4	397.831	-0.401785
425	3	Clar	1	4	398.293	-0.382696
426	3	Clar	1	4	398.892	-0.357491
427	3	Clar	1	4	399.075	-0.350621
428	3	Clar	1	4	399.006	-0.354899
429	3	Clar	1	4	398.737	-0.368721
430	3	Clar	1	4	398.662	-0.373694
431	3	Clar	1	4	402.359	-0.209351
432	3	Clar	1	4	404.114	-0.131699
433	3	Clar	1	4	404.028	-0.136154
434	3	Clar	1	4	403.947	-0.140366
435	3	Clar	1	4	404.309	-0.125052
436	3	Clar	1	4	430.373	1.27715
437	3	Clar	1	4	454.689	2.56897
438	3	Clar	1	4	468.075	2.74045
439	3	Clar	1	4	476.352	3.06744
440	3	Clar	1	4	483.041	3.31796
441	3	Clar	1	4	486.663	3.42474
442	3	Clar	1	4	487.261	3.39751
443	3	Clar	1	4	487.148	3.33955
444	3	Clar	1	4	486.973	3.29669
445	3	Clar	1	4	486.725	3.24126
446	3	Clar	1	4	474.751	2.69752
447	3	Clar	1	4	468.842	2.40837
448	3	Clar	1	4	468.858	2.38653
449	3	Clar	1	4	468.785	2.35658
450	3	Clar	1	4	468.17	2.31751
451	3	Clar	1	4	465.188	2.17049
452	3	Clar	1	4	462.696	2.04248
453	3	Clar	1	4	461.427	1.96797
454	3	Clar	1	4	458.146	1.8156
455	3	Clar	1	4	456.348	1.72642
456	3	Clar	1	4	456.545	1.71291
457	3	Clar	1	4	456.259	1.67859
458	3	Clar	1	4	456.179	1.65084
459	3	Clar	1	4	455.642	1.61036
460	3	Clar	1	4	455.437	1.57921
461	3	Clar	1	4	455.268	1.54968
462	3	Clar	1	4	455.232	1.52787
463	3	Clar	1	4	455.26	1.50642
464	3	Clar	1	4	452.885	1.41094
465	3	Clar	1	4	451.15	1.33771
466	3	Clar	1	4	450.908	1.31096
467	3	Clar	1	4	448.409	1.21886
468	3	Clar	1	4	446.624	1.15029
469	3	Clar	1	4	446.278	1.12532
470	3	Clar	1	4	452.57	1.28886
471	3	Clar	1	4	457.704	1.42386
472	3	Clar	1	4	458.872	1.43577
473	3	Clar	1	4	458.859	1.48069
474	3	Clar	1	4	458.821	1.52586
475	3	Clar	1	4	459.244	1.58694
476	3	Clar	1	4	460.132	1.66495
477	3	Clar	1	4	459.993	1.71281
478	3	Clar	1	4	460.026	1.76783
479	3	Clar	1	4	459.97	1.82137
480	3	Clar	1	4	459.715	1.86768
481	3	Clar	1	4	457.965	1.85699
482	3	Clar	1	4	454.795	1.79031
483	3	Clar	1	4	451.564	1.7176
484	3	Clar	1	4	449.368	1.67929
485	3	Clar	1	4	448.95	1.7126
486	3	Clar	1	4	448.265	1.73471
487	3	Clar	1	4	447.738	1.75422
488	3	Clar	1	4	447.767	1.80245
489	3	Clar	1	4	447.87	1.85572
490	3	Clar	1	4	447.835	1.90925
491	3	Clar	1	4	440.899	1.64054
492	3	Clar	1	4	438.415	1.57311
493	3	Clar	1	4	438.335	1.61771
494	3	Clar	1	4	438.407	1.66847
495	3	Clar	1	4	438.522	1.72238
496	3	Clar	1	4	443.619	2.05873
497	3	Clar	1	4	449.579	2.46203
498	3	Clar	1	4	453.597	2.77063
499	3	Clar	1	4	459.165	3.18906
500	3	Clar	1	4	466.627	3.74723
501	3	Clar	1	4	475.947	4.46666
502	3	Clar	1	4	480.355	4.93352
503	3	Clar	1	4	480.299	5.04826
504	3	Clar	1	4	480.42	5.18513
505	3	Clar	1	4	480.322	5.32998
506	3	Clar	1	4	492.989	6.40961
507	3	Clar	1	4	498.662	7.01397
508	3	Clar	1	4	498.611	7.17336
509	3	Clar	1	4	498.52	7.31212
510	3	Clar	1	4	500.736	7.68028
511	3	Clar	1	4	504.82	8.21291
512	3	Clar	1	4	508.143	8.69775
513	3	Clar	1	4	513.113	9.34864
514	3	Clar	1	4	518.011	10.0159
515	3	Clar	1	4	521.681	10.5997
516	3	Clar	1	4	522.338	10.8359
517	3	Clar	1	4	521.303	10.9059
518	3	Clar	1	4	520.704	11.0148
519	3	Clar	1	4	520.194	11.1272
520	3	Clar	1	4	518.709	11.1412
521	3	Clar	1	4	516.792	11.0912
522	3	Clar	1	4	516.363	11.201
523	3	Clar	1	4	516.673	11.4019
524	3	Clar	1	4	518.051	11.7245
525	3	Clar	1	4	520.163	12.1318
526	3	Clar	1	4	523.118	12.6394
527	3	Clar	1	4	525.139	13.0465
528	3	Clar	1	4	526.593	13.3923
529	3	Clar	1	4	525.847	13.4592
530	3	Clar	1	4	523.274	13.3539
531	3	Clar	1	4	521.406	13.3183
532	3	Clar	1	4	523.474	13.7489
533	3	Clar	1	4	524.984	14.1484
534	3	Clar	1	4	524.485	14.2318
535	3	Clar	1	4	525.212	14.5086
536	3	Clar	1	4	526.775	14.9005
537	3	Clar	1	4	504.51	12.2954
538	3	Clar	1	4	438.202	3.99508
539	3	Clar	1	4	459.765	6.84899
540	3	Clar	1	4	491.804	11.1564
541	3	Clar	1	4	510.376	13.7713
542	3	Clar	1	4	523.149	15.6758
543	3	Clar	1	4	533.905	17.3786
544	3	Clar	1	4	544.604	19.0939
545	3	Clar	1	4	557.325	21.1633
546	3	Clar	1	4	567.337	22.951
547	3	Clar	1	4	570.805	23.799
548	3	Clar	1	4	573.959	24.5777
549	3	Clar	1	4	579.528	25.7322
550	3	Clar	1	4	579.302	26.0049
551	3	Clar	1	4	587.541	27.582
552	3	Clar	1	4	591.102	28.5224
553	3	Clar	1	4	591.486	28.9552
554	3	Clar	1	4	602.155	31.0175
555	3	Clar	1	4	604.795	31.822
556	3	Clar	1	4	604.657	32.2402
557	3	Clar	1	4	611.328	33.7187
558	3	Clar	1	4	619.103	35.4353
559	3	Clar	1	4	626.585	37.1351
560	3	Clar	1	4	639.095	39.7929
561	3	Clar	1	4	644.242	40.3034
562	3	Clar	1	4	645.865	40.1917
563	3	Clar	1	4	646.129	39.8186
564	3	Clar	1	4	645.306	39.4384
565	3	Clar	1	4	644.837	38.7968
566	3	Clar	1	4	647.44	38.7204
567	3	Clar	1	4	648.83	38.6128
568	3	Clar	1	4	648.481	38.1925
569	3	Clar	1	4	648.195	37.7801
570	3	Clar	1	4	648.03	37.2503
571	3	Clar	1	4	654.751	37.871
572	3	Clar	1	4	664.307	38.945
573	3	Clar	1	4	671.543	39.6218
574	3	Clar	1	4	675.655	39.9163
575	3	Clar	1	4	680.655	40.2686
576	3	Clar	1	4	685.817	40.584
577	3	Clar	1	4	687.54	40.4133
578	3	Clar	1	4	687.084	39.9483
579	3	Clar	1	4	686.769	39.5124
580	3	Clar	1	4	686.355	39.0567
581	3	Clar	1	4	698.1	40.2677
582	3	Clar	1	4	706.881	41.0477
583	3	Clar	1	4	706.393	40.6694
584	3	Clar	1	4	706.035	40.1521
585	3	Clar	1	4	705.703	39.6276
586	3	Clar	1	4	740.164	43.6976
587	3	Clar	1	4	780.193	48.3906
588	3	Clar	1	4	804.101	50.9284
589	3	Clar	1	4	826.302	53.2531
590	3	Clar	1	4	844.171	54.9103
591	3	Clar	1	4	850.186	55.0404
592	3	Clar	1	4	849.16	54.3161
593	3	Clar	1	4	848.336	53.6632
594	3	Clar	1	4	847.955	53.1174
595	3	Clar	1	4	847.242	52.6715
596	3	Clar	1	4	837.431	51.0906
597	3	Clar	1	4	831.84	50.0235
598	3	Clar	1	4	831.427	49.574
599	3	Clar	1	4	830.01	49.0346
600	3	Clar	1	4	829.434	48.575
601	3	Clar	1	4	819.433	47.0345
602	3	Clar	1	4	811.1	45.6965
603	3	Clar	1	4	809.207	45.1093
604	3	Clar	1	4	812.775	45.1674
605	3	Clar	1	4	810.524	44.5407
606	3	Clar	1	4	811.774	44.3237
607	3	Clar	1	4	814.251	44.2408
608	3	Clar	1	4	813.87	44.055
609	3	Clar	1	4	813.559	43.713
610	3	Clar	1	4	813.21	43.2512
611	3	Clar	1	4	836.985	45.3886
612	3	Clar	1	4	855.726	47.0229
613	3	Clar	1	4	855.075	46.582
614	3	Clar	1	4	854.534	46.1527
615	3	Clar	1	4	854.046	45.7421
616	3	Clar	1	4	866.188	46.6744
617	3	Clar	1	4	875.246	47.2489
618	3	Clar	1	4	879.021	47.3045
619	3	Clar	1	4	882.349	47.2581
620	3	Clar	1	4	896.011	48.2023
621	3	Clar	1	4	915.854	49.7683
622	3	Clar	1	4	924.567	50.2725
623	3	Clar	1	4	924.063	49.8785
624	3	Clar	1	4	923.49	49.4223
625	3	Clar	1	4	922.87	48.9727
626	3	Clar	1	4	935.743	49.9297
627	3	Clar	1	4	945.007	50.5017
628	3	Clar	1	4	944.274	50.1034
629	3	Clar	1	4	943.587	49.6648
630	3	Clar	1	4	942.87	49.2216
631	3	Clar	1	4	944.374	48.9586
632	3	Clar	1	4	946.525	48.7521
633	3	Clar	1	4	955.667	49.172
634	3	Clar	1	4	966.592	49.738
635	3	Clar	1	4	974.804	50.0592
636	3	Clar	1	4	976.861	49.8341
637	3	Clar	1	4	978.458	49.5887
638	3	Clar	1	4	977.759	49.1457
639	3	Clar	1	4	977.183	48.7066
640	3	Clar	1	4	974.51	48.1027
641	3	Clar	1	4	968.026	47.202
642	3	Clar	1	4	954.853	45.7492
643	3	Clar	1	4	934.962	43.745
644	3	Clar	1	4	911.668	41.5335
645	3	Clar	1	4	895.97	39.9392
646	3	Clar	1	4	878.077	39.1334
647	3	Clar	1	4	866.333	39.9537
648	3	Clar	1	4	860.795	38.6998
649	3	Clar	1	4	852.368	38.5931
650	3	Clar	1	4	839.31	38.086
651	3	Clar	1	4	841.166	38.8
652	3	Clar	1	4	854.761	40.5444
653	3	Clar	1	4	865.772	42.1492
654	3	Clar	1	4	886.543	44.7199
655	3	Clar	1	4	915.479	48.1281
656	3	Clar	1	4	938.865	51.0934
657	3	Clar	1	4	953.115	53.255
658	3	Clar	1	4	953.889	54.1323
659	3	Clar	1	4	928.318	52.3531
660	3	Clar	1	4	890.168	49.2759
661	3	Clar	1	4	866.505	47.5655
662	3	Clar	1	4	835.793	45.0267
663	3	Clar	1	4	785.448	40.3155
664	3	Clar	1	4	748.309	36.897
665	3	Clar	1	4	743.112	36.851
666	3	Clar	1	4	759.176	39.1484
667	3	Clar	1	4	738.946	37.4195
668	3	Clar	1	4	717.328	35.4945
669	3	Clar	1	4	726.816	37.1109
670	3	Clar	1	4	740.473	39.2474
671	3	Clar	1	4	758.019	41.8967
672	3	Clar	1	4	763.46	43.1556
673	3	Clar	1	4	757.239	43.019
674	3	Clar	1	4	757.475	43.6508
675	3	Clar	1	4	772.985	46.2562
676	3	Clar	1	4	781.67	48.0889
677	3	Clar	1	4	777.96	48.2789
678	3	Clar	1	4	754.498	45.9335
679	3	Clar	1	4	728.444	43.1169
680	3	Clar	1	4	697.003	39.4385
681	3	Clar	1	4	663.516	35.3597
682	3	Clar	1	4	641.827	32.8112
683	3	Clar	1	4	644.363	33.6175
684	3	Clar	1	4	662.975	36.7233
685	3	Clar	1	4	684.114	40.2471
686	3	Clar	1	4	697.353	42.7061
687	3	Clar	1	4	707.481	44.7648
688	3	Clar	1	4	718.922	47.0692
689	3	Clar	1	4	750.247	52.4586
690	3	Clar	1	4	789.04	59.1367
691	3	Clar	1	4	811.973	63.4773
692	3	Clar	1	4	815.029	64.7767
693	3	Clar	1	4	811.932	65.1128
694	3	Clar	1	4	815.759	66.5705
695	3	Clar	1	4	824.769	68.8589
696	3	Clar	1	4	809.845	67.2208
697	3	Clar	1	4	790.342	64.7694
698	3	Clar	1	4	776.69	63.2338
699	3	Clar	1	4	766.817	62.3051
700	3	Clar	1	4	762.459	62.2956
701	3	Clar	1	4	777.392	65.694
702	3	Clar	1	4	786.111	68.0447
703	3	Clar	1	4	789.352	69.4438
704	3	Clar	1	4	789.417	70.2827
705	3	Clar	1	4	690.078	52.6404
706	3	Clar	1	4	622.532	40.549
707	3	Clar	1	4	726.325	60.7837
708	3	Clar	1	4	793.354	74.4048
709	3	Clar	1	4	835.685	83.5131
710	3	Clar	1	4	860.58	89.3794
711	3	Clar	1	4	893.698	96.9986
712	3	Clar	1	4	921.695	103.745
713	3	Clar	1	4	939.648	108.588
714	3	Clar	1	4	939.262	109.751
715	3	Clar	1	4	917.74	106.603
716	3	Clar	1	4	918.138	107.936
717	3	Clar	1	4	900.924	105.491
718	3	Clar	1	4	908.722	108.354
719	3	Clar	1	4	917.442	111.399
720	3	Clar	1	4	928.761	115.128
721	3	Clar	1	4	927.122	116.055
722	3	Clar	1	4	922.343	116.349
723	3	Clar	1	4	913.212	115.593
724	3	Clar	1	4	912.443	116.712
725	3	Clar	1	4	918.28	119.398
726	3	Clar	1	4	922.485	121.692
727	3	Clar	1	4	922.504	123.058
728	3	Clar	1	4	918.118	123.418
729	3	Clar	1	4	906.876	122.015
730	3	Clar	1	4	868.578	113.911
731	3	Clar	1	4	829.923	105.526
732	3	Clar	1	4	799.214	98.9288
733	3	Clar	1	4	792.641	98.3209
734	3	Clar	1	4	811.811	104.302
735	4	Hast	2	4	426.327	1.09615
736	4	Hast	2	4	432.273	1.42903
737	4	Hast	2	4	440.892	1.90962
738	4	Hast	2	4	446.195	2.20038
739	4	Hast	2	4	437.464	1.70402
740	4	Hast	2	4	423.614	0.925311
741	4	Hast	2	4	413.355	0.352371
742	4	Hast	2	4	407.771	0.04258
743	4	Hast	2	4	404.94	-0.113395
744	4	Hast	2	4	403.229	-0.206898
745	4	Hast	2	4	404.004	-0.163665
746	4	Hast	2	4	408.623	0.0883218
747	4	Hast	2	4	404.847	-0.116719
748	4	Hast	2	4	410.547	0.191557
749	4	Hast	2	4	412.035	0.270899
750	4	Hast	2	4	416.059	0.486031
751	4	Hast	2	4	416.17	0.490123
752	4	Hast	2	4	416.608	0.511272
753	4	Hast	2	4	417.359	0.549141
754	4	Hast	2	4	424.054	0.9008
755	4	Hast	2	4	427.354	1.07019
756	4	Hast	2	4	425.907	0.990347
757	4	Hast	2	4	426.23	1.0026
758	4	Hast	2	4	423.614	0.863126
759	4	Hast	2	4	419.228	0.632569
760	4	Hast	2	4	417.109	0.520894
761	4	Hast	2	4	422.063	0.773168
762	4	Hast	2	4	426.36	0.990163
763	4	Hast	2	4	427.1	1.02637
764	4	Hast	2	4	426.856	1.00887
765	4	Hast	2	4	424.463	0.883479
766	4	Hast	2	4	425.986	0.956954
767	4	Hast	2	4	428.618	1.08519
768	4	Hast	2	4	427.127	1.00597
769	4	Hast	2	4	435.193	1.39337
770	4	Hast	2	4	454.493	2.33763
771	4	Hast	2	4	461.544	2.67613
772	4	Hast	2	4	464.22	2.7964
773	4	Hast	2	4	465.404	2.84248
774	4	Hast	2	4	463.73	2.75179
775	4	Hast	2	4	456.128	2.37404
776	4	Hast	2	4	450.277	2.08455
777	4	Hast	2	4	446.076	1.8744
778	4	Hast	2	4	445.284	1.82117
779	4	Hast	2	4	444.333	1.78311
780	4	Hast	2	4	443.064	1.71561
781	4	Hast	2	4	439.753	1.5496
782	4	Hast	2	4	439.917	1.55095
783	4	Hast	2	4	442.896	1.68479
784	4	Hast	2	4	444.757	1.76309
785	4	Hast	2	4	444.318	1.73659
786	4	Hast	2	4	442.837	1.66017
787	4	Hast	2	4	442.56	1.64143
788	4	Hast	2	4	446.688	1.82592
789	4	Hast	2	4	449.137	1.9288
790	4	Hast	2	4	452.718	2.08299
791	4	Hast	2	4	458.053	2.31542
792	4	Hast	2	4	460.286	2.40922
793	4	Hast	2	4	459.473	2.36327
794	4	Hast	2	4	456.604	2.22585
795	4	Hast	2	4	454.073	2.10203
796	4	Hast	2	4	450.963	1.95557
797	4	Hast	2	4	447.488	1.80016
798	4	Hast	2	4	447.452	1.78926
799	4	Hast	2	4	448.505	1.82892
800	4	Hast	2	4	446.792	1.74908
801	4	Hast	2	4	447.756	1.78296
802	4	Hast	2	4	444.238	1.62312
803	4	Hast	2	4	435.752	1.24807
804	4	Hast	2	4	428.613	0.933928
805	4	Hast	2	4	424.956	0.771858
806	4	Hast	2	4	424.923	0.767004
807	4	Hast	2	4	426.67	0.838496
808	4	Hast	2	4	429.333	0.948582
809	4	Hast	2	4	432.689	1.08489
810	4	Hast	2	4	434.87	1.17197
811	4	Hast	2	4	438.601	1.32152
812	4	Hast	2	4	444.387	1.55385
813	4	Hast	2	4	450.029	1.78027
814	4	Hast	2	4	457.294	2.07288
815	4	Hast	2	4	469.96	2.57923
816	4	Hast	2	4	494.628	3.57068
817	4	Hast	2	4	516.516	4.4429
818	4	Hast	2	4	530.247	4.97517
819	4	Hast	2	4	538.109	5.27363
820	4	Hast	2	4	546.031	5.57551
821	4	Hast	2	4	553.306	5.85421
822	4	Hast	2	4	557.029	5.99346
823	4	Hast	2	4	556.132	5.91806
824	4	Hast	2	4	557.997	5.96441
825	4	Hast	2	4	561.222	6.08265
826	4	Hast	2	4	565.468	6.22693
827	4	Hast	2	4	571.422	6.42454
828	4	Hast	2	4	579.128	6.69394
829	4	Hast	2	4	587.849	7.00357
830	4	Hast	2	4	595.753	7.27015
831	4	Hast	2	4	603.014	7.52238
832	4	Hast	2	4	610.03	7.77061
833	4	Hast	2	4	616.172	7.9709
834	4	Hast	2	4	622.205	8.16145
835	4	Hast	2	4	629.044	8.38055
836	4	Hast	2	4	651.749	9.19598
837	4	Hast	2	4	689.725	10.6031
838	4	Hast	2	4	721.776	11.7533
839	4	Hast	2	4	747.652	12.6599
840	4	Hast	2	4	761.664	13.1233
841	4	Hast	2	4	767.244	13.2838
842	4	Hast	2	4	770.594	13.3557
843	4	Hast	2	4	768.432	13.2524
844	4	Hast	2	4	773.11	13.4063
845	4	Hast	2	4	781.853	13.7348
846	4	Hast	2	4	785.824	13.9157
847	4	Hast	2	4	787.83	13.9991
848	4	Hast	2	4	790.356	14.0678
849	4	Hast	2	4	789.15	13.9949
850	4	Hast	2	4	786.438	13.86
851	4	Hast	2	4	783.325	13.7169
852	4	Hast	2	4	781.484	13.6572
853	4	Hast	2	4	786.741	13.8277
854	4	Hast	2	4	796.353	14.1324
855	4	Hast	2	4	803.295	14.3586
856	4	Hast	2	4	811.681	14.6344
857	4	Hast	2	4	820.026	15.0089
858	4	Hast	2	4	826.659	15.2228
859	4	Hast	2	4	830.669	15.3131
860	4	Hast	2	4	834.605	15.4552
861	4	Hast	2	4	836.001	15.4646
862	4	Hast	2	4	835.599	15.4899
863	4	Hast	2	4	834.523	15.3759
864	4	Hast	2	4	845.967	15.7708
865	4	Hast	2	4	864.545	16.4301
866	4	Hast	2	4	880.62	16.9844
867	4	Hast	2	4	887.183	17.193
868	4	Hast	2	4	898.425	17.5687
869	4	Hast	2	4	914.39	18.2334
870	4	Hast	2	4	925.972	18.595
871	4	Hast	2	4	929.347	18.7226
872	4	Hast	2	4	938.542	19.0981
873	4	Hast	2	4	955.814	19.6436
874	4	Hast	2	4	972.749	20.2894
875	4	Hast	2	4	983.29	20.6414
876	4	Hast	2	4	996.253	21.1094
877	4	Hast	2	4	1011.31	22.6013
878	4	Hast	2	4	1027.69	24.2226
879	4	Hast	2	4	1036.63	25.6707
880	4	Hast	2	4	1043.97	27.1275
881	4	Hast	2	4	1047.31	28.3764
882	4	Hast	2	4	1047.37	29.6546
883	4	Hast	2	4	1048.46	30.9428
884	4	Hast	2	4	1064.04	33.0397
885	4	Hast	2	4	1083.03	35.5164
886	4	Hast	2	4	1096.93	37.7349
887	4	Hast	2	4	1111.77	40.1774
888	4	Hast	2	4	1131.47	43.0222
889	4	Hast	2	4	1149.06	45.7969
890	4	Hast	2	4	1161.87	53.6839
891	4	Hast	2	4	1174.2	51.1715
892	4	Hast	2	4	2013.69	167.482
893	4	Hast	2	4	2010.95	165.105
894	4	Hast	2	4	1999.75	162.088
895	4	Hast	2	4	1999.27	160.09
896	4	Hast	2	4	1994.7	157.76
897	4	Hast	2	4	1997.88	156.404
898	4	Hast	2	4	2000.14	154.911
899	4	Hast	2	4	1968.32	148.917
900	4	Hast	2	4	1924.25	141.992
901	4	Hast	2	4	1863.41	133.598
902	4	Hast	2	4	1860.66	130.683
903	4	Hast	2	4	1879.9	129.891
904	4	Hast	2	4	1891.28	128.3
905	4	Hast	2	4	1914.44	127.694
906	4	Hast	2	4	1943.9	127.488
907	4	Hast	2	4	1969.55	127.057
908	4	Hast	2	4	1987.96	125.742
909	4	Hast	2	4	2012.39	125.122
910	4	Hast	2	4	2020.16	123.145
911	4	Hast	2	4	2029.53	121.028
912	4	Hast	2	4	2046.27	119.326
913	4	Hast	2	4	2069.38	118.207
914	4	Hast	2	4	2100.22	117.657
915	4	Hast	2	4	2155.38	118.685
916	4	Hast	2	4	2236.85	121.336
917	4	Hast	2	4	2322	123.864
918	4	Hast	2	4	2383.52	124.884
919	4	Hast	2	4	2421.89	124.224
920	4	Hast	2	4	2430.67	121.785
921	4	Hast	2	4	2436.18	119.273
922	4	Hast	2	4	2435.71	116.557
923	4	Hast	2	4	2438.63	113.663
924	4	Hast	2	4	2441.18	111.116
925	4	Hast	2	4	2484.22	110.469
926	4	Hast	2	4	2516.69	109.371
927	4	Hast	2	4	2539.88	107.801
928	4	Hast	2	4	2527.09	104.063
929	4	Hast	2	4	2501.96	100.415
930	4	Hast	2	4	2511.67	98.3555
931	4	Hast	2	4	2532.02	96.8597
932	4	Hast	2	4	2548.67	95.065
933	4	Hast	2	4	2575.41	93.6515
934	4	Hast	2	4	2560.62	90.5243
935	4	Hast	2	4	2558.84	88.0131
936	4	Hast	2	4	2585.52	86.6244
937	4	Hast	2	4	2643.16	86.5001
938	4	Hast	2	4	2713.95	86.8827
939	4	Hast	2	4	2727.21	89.6757
940	4	Hast	2	4	2565.87	85.6481
941	4	Hast	2	4	2454.55	83.4402
942	4	Hast	2	4	2428.36	84.672
943	4	Hast	2	4	2406.17	86.1256
944	4	Hast	2	4	2402.72	88.3476
945	4	Hast	2	4	2472.23	94.297
946	4	Hast	2	4	2525.33	99.7663
947	4	Hast	2	4	2473.4	100.463
948	4	Hast	2	4	2455.71	102.579
949	4	Hast	2	4	2499.09	108.152
950	4	Hast	2	4	2540.49	113.454
951	4	Hast	2	4	2573.55	118.522
952	4	Hast	2	4	2598.05	123.087
953	4	Hast	2	4	2599.64	126.718
954	4	Hast	2	4	2587.56	130.112
955	4	Hast	2	4	2604.94	134.407
956	4	Hast	2	4	2633.2	140.727
957	4	Hast	2	4	2694.51	148.952
958	4	Hast	2	4	2759.57	157.785
959	4	Hast	2	4	2842.46	168.44
960	4	Hast	2	4	2914.94	178.525
961	4	Hast	2	4	2952.89	185.608
962	4	Hast	2	4	2966.06	191.623
963	4	Hast	2	4	2958.23	196.592
964	4	Hast	2	4	2947.15	201.187
965	4	Hast	2	4	2893.61	202.995
966	4	Hast	2	4	2781.41	199.362
967	4	Hast	2	4	2658.05	189.337
968	4	Hast	2	4	2539.33	176.358
969	4	Hast	2	4	2462.79	167.55
970	4	Hast	2	4	2405.64	160.375
971	4	Hast	2	4	2366.7	156.446
972	4	Hast	2	4	2347.85	152.863
973	4	Hast	2	4	2337.38	149.436
974	4	Hast	2	4	2302.42	144.517
975	4	Hast	2	4	2286.59	141.553
976	4	Hast	2	4	2286.53	138.886
977	4	Hast	2	4	2284.05	136.701
978	4	Hast	2	4	2325.72	138.29
979	4	Hast	2	4	2416.78	143.026
980	4	Hast	2	4	2513.53	147.726
981	4	Hast	2	4	2576.16	150.277
982	4	Hast	2	4	2960.69	174.476
983	4	Hast	2	4	2959.98	172.424
984	4	Hast	2	4	2954.37	170.065
985	4	Hast	2	4	2932.48	166.964
986	4	Hast	2	4	2853.68	160.913
987	4	Hast	2	4	2733.87	152.418
988	4	Hast	2	4	2608.75	144.252
989	4	Hast	2	4	2507.24	138.848
990	4	Hast	2	4	2438.52	134.424
991	4	Hast	2	4	2388.63	131.185
992	4	Hast	2	4	2357.22	128.767
993	4	Hast	2	4	2347.71	128.46
994	4	Hast	2	4	2327.42	127.204
995	5	Camd	1	3	409.523	0.0959896
996	5	Camd	1	3	409.538	0.0957714
997	5	Camd	1	3	409.623	0.0983117
998	5	Camd	1	3	409.765	0.102817
999	5	Camd	1	3	409.65	0.0977456
1000	5	Camd	1	3	409.855	0.104439
1001	5	Camd	1	3	410.475	0.126136
1002	5	Camd	1	3	410.957	0.142458
1003	5	Camd	1	3	411.823	0.17229
1004	5	Camd	1	3	412.899	0.208896
1005	5	Camd	1	3	413.37	0.223702
1006	5	Camd	1	3	414.009	0.244119
1007	5	Camd	1	3	414.7	0.265714
1008	5	Camd	1	3	414.971	0.272824
1009	5	Camd	1	3	414.186	0.243804
1010	5	Camd	1	3	413.576	0.221204
1011	5	Camd	1	3	413.903	0.230089
1012	5	Camd	1	3	414.509	0.248078
1013	5	Camd	1	3	414.911	0.258979
1014	5	Camd	1	3	415.726	0.283084
1015	5	Camd	1	3	416.684	0.311214
1016	5	Camd	1	3	417.234	0.325798
1017	5	Camd	1	3	417.3	0.324825
1018	5	Camd	1	3	416.93	0.31003
1019	5	Camd	1	3	416.162	0.283362
1020	5	Camd	1	3	415.327	0.25501
1021	5	Camd	1	3	414.702	0.233548
1022	5	Camd	1	3	414.683	0.230645
1023	5	Camd	1	3	414.652	0.227333
1024	5	Camd	1	3	414.844	0.230567
1025	5	Camd	1	3	414.875	0.229007
1026	5	Camd	1	3	416.723	0.279749
1027	5	Camd	1	3	419.918	0.367458
1028	5	Camd	1	3	420.423	0.37769
1029	5	Camd	1	3	420.339	0.370842
1030	5	Camd	1	3	425.319	0.503673
1031	5	Camd	1	3	442.528	0.965699
1032	5	Camd	1	3	449.356	1.13767
1033	5	Camd	1	3	450.627	1.15613
1034	5	Camd	1	3	449.444	1.11137
1035	5	Camd	1	3	447.283	1.04102
1036	5	Camd	1	3	445.102	0.972635
1037	5	Camd	1	3	444.683	0.949138
1038	5	Camd	1	3	447.494	1.00616
1039	5	Camd	1	3	452.11	1.10607
1040	5	Camd	1	3	458.272	1.23895
1041	5	Camd	1	3	474.544	1.6083
1042	5	Camd	1	3	492.523	2.00492
1043	5	Camd	1	3	497.25	2.08336
1044	5	Camd	1	3	500.185	2.11702
1045	5	Camd	1	3	502.803	2.14159
1046	5	Camd	1	3	506.266	2.18283
1047	5	Camd	1	3	510.24	2.35226
1048	5	Camd	1	3	515.599	2.5626
1049	5	Camd	1	3	525.765	2.90486
1050	5	Camd	1	3	535.649	3.26523
1051	5	Camd	1	3	542.156	3.56139
1052	5	Camd	1	3	546.36	3.81039
1053	5	Camd	1	3	549.516	4.04808
1054	5	Camd	1	3	551.871	4.2757
1055	5	Camd	1	3	552.976	4.47537
1056	5	Camd	1	3	552.684	4.6429
1057	5	Camd	1	3	555.262	4.90863
1058	5	Camd	1	3	566.367	5.4834
1059	5	Camd	1	3	583.026	6.2928
1060	5	Camd	1	3	592.31	6.88407
1061	5	Camd	1	3	599.613	7.43208
1062	5	Camd	1	3	609.864	8.1354
1063	5	Camd	1	3	620.867	8.90779
1064	5	Camd	1	3	633.388	9.79306
1065	5	Camd	1	3	647.721	10.8181
1066	5	Camd	1	3	661.49	11.8656
1067	5	Camd	1	3	677.349	13.0998
1068	5	Camd	1	3	693.806	14.3874
1069	5	Camd	1	3	714.364	16.0277
1070	5	Camd	1	3	732.586	17.6247
1071	5	Camd	1	3	747.525	19.182
1072	5	Camd	1	3	759.216	20.5663
1073	5	Camd	1	3	747.736	20.614
1074	5	Camd	1	3	729.213	20.1549
1075	5	Camd	1	3	726.153	20.6473
1076	5	Camd	1	3	721.15	21.0036
1077	5	Camd	1	3	716.973	21.4059
1078	5	Camd	1	3	713.103	21.827
1079	5	Camd	1	3	711.124	22.3931
1080	5	Camd	1	3	702.492	22.4393
1081	5	Camd	1	3	681.14	21.4417
1082	5	Camd	1	3	672.434	21.3782
1083	5	Camd	1	3	670.838	21.8765
1084	5	Camd	1	3	669.61	22.4074
1085	5	Camd	1	3	667.744	22.9168
1086	5	Camd	1	3	665.965	23.4354
1087	5	Camd	1	3	664.146	23.939
1088	5	Camd	1	3	661.377	24.3569
1089	5	Camd	1	3	658.432	24.7525
1090	5	Camd	1	3	655.394	25.1248
1091	5	Camd	1	3	647.283	24.9551
1092	5	Camd	1	3	639.429	24.785
1093	5	Camd	1	3	635.227	24.964
1094	5	Camd	1	3	630.926	25.1054
1095	5	Camd	1	3	614.541	23.8369
1096	5	Camd	1	3	578.73	20.1781
1097	5	Camd	1	3	595.311	22.8749
1098	5	Camd	1	3	658.977	30.7005
1099	5	Camd	1	3	700.862	35.8428
1100	5	Camd	1	3	722.825	38.5146
1101	5	Camd	1	3	740.1	40.6292
1102	5	Camd	1	3	749.835	41.8141
1103	5	Camd	1	3	755.662	42.5213
1104	5	Camd	1	3	760.54	43.0953
1105	5	Camd	1	3	766.485	43.7909
1106	5	Camd	1	3	768.154	43.9842
1107	5	Camd	1	3	764.102	43.4783
1108	6	Wala	1	2	382.279	-5.13658
1109	6	Wala	1	2	382.842	-4.92417
1110	6	Wala	1	2	382.476	-4.89718
1111	6	Wala	1	2	381.606	-4.97739
1112	6	Wala	1	2	381.341	-4.9298
1113	6	Wala	1	2	382.061	-4.69551
1114	6	Wala	1	2	383.606	-4.31423
1115	6	Wala	1	2	385.88	-3.81453
1116	6	Wala	1	2	388.021	-3.35723
1117	6	Wala	1	2	389.637	-3.00839
1118	6	Wala	1	2	390.743	-2.75683
1119	6	Wala	1	2	390.884	-2.67485
1120	6	Wala	1	2	390.749	-2.63959
1121	6	Wala	1	2	390.246	-2.66285
1122	6	Wala	1	2	390.871	-2.5055
1123	6	Wala	1	2	389.913	-2.59634
1124	6	Wala	1	2	386.021	-3.11678
1125	6	Wala	1	2	383.806	-3.36738
1126	6	Wala	1	2	383.011	-3.40214
1127	6	Wala	1	2	382.459	-3.40006
1128	6	Wala	1	2	381.777	-3.413
1129	6	Wala	1	2	381.223	-3.40447
1130	6	Wala	1	2	380.641	-3.39776
1131	6	Wala	1	2	379.978	-3.39949
1132	6	Wala	1	2	378.755	-3.35352
1133	6	Wala	1	2	377.427	-3.3095
1134	6	Wala	1	2	377.324	-3.12458
1135	6	Wala	1	2	377.751	-2.89528
1136	6	Wala	1	2	378.533	-2.64477
1137	6	Wala	1	2	379.609	-2.38433
1138	6	Wala	1	2	380.697	-2.14276
1139	6	Wala	1	2	381.484	-1.94207
1140	6	Wala	1	2	382.538	-1.73832
1141	6	Wala	1	2	382.966	-1.59072
1142	6	Wala	1	2	383.372	-1.45537
1143	6	Wala	1	2	383.79	-1.32783
1144	6	Wala	1	2	382.896	-1.27985
1145	6	Wala	1	2	381.682	-1.24632
1146	6	Wala	1	2	380.717	-1.19914
1147	6	Wala	1	2	381.687	-1.06972
1148	6	Wala	1	2	383.661	-0.913295
1149	6	Wala	1	2	385.909	-0.764796
1150	6	Wala	1	2	389.823	-0.577609
1151	6	Wala	1	2	396.13	-0.339546
1152	6	Wala	1	2	402.357	-0.145023
1153	6	Wala	1	2	407.883	0.0275488
1154	6	Wala	1	2	411.633	0.144663
1155	6	Wala	1	2	414.339	0.229167
1156	6	Wala	1	2	414.791	0.243518
1157	6	Wala	1	2	414.331	0.229325
1158	6	Wala	1	2	414.819	0.244156
1159	6	Wala	1	2	416.086	0.283751
1160	6	Wala	1	2	417.53	0.328685
1161	6	Wala	1	2	418.512	0.359494
1162	6	Wala	1	2	418.748	0.366629
1163	7	Coru	1	2	647.745	11.3522
1164	7	Coru	1	2	666.113	12.2184
1165	7	Coru	1	2	679.702	12.8592
1166	7	Coru	1	2	686.306	13.2578
1167	7	Coru	1	2	691.567	13.5951
1168	7	Coru	1	2	694.575	13.826
1169	7	Coru	1	2	697.396	14.0486
1170	7	Coru	1	2	699.222	14.2233
1171	7	Coru	1	2	699.502	14.3223
1172	7	Coru	1	2	698.961	14.3802
1173	7	Coru	1	2	701.139	14.5714
1174	7	Coru	1	2	701.887	14.6918
1175	7	Coru	1	2	700.456	14.7026
1176	7	Coru	1	2	692.688	14.3926
1177	7	Coru	1	2	677.541	13.7038
1178	7	Coru	1	2	670.876	13.438
1179	7	Coru	1	2	672.595	13.5972
1180	7	Coru	1	2	661.415	13.0928
1181	7	Coru	1	2	656.699	12.9164
1182	7	Coru	1	2	651.942	12.7348
1183	7	Coru	1	2	639.555	12.1515
1184	7	Coru	1	2	630.001	11.7102
1185	7	Coru	1	2	621.845	11.3372
1186	7	Coru	1	2	615.398	11.0503
1187	7	Coru	1	2	614.334	11.0466
1188	7	Coru	1	2	611.335	10.9384
1189	7	Coru	1	2	606.98	10.7554
1190	7	Coru	1	2	604.348	10.663
1191	7	Coru	1	2	600.677	10.5127
1192	7	Coru	1	2	597.382	10.3807
1193	7	Coru	1	2	598.965	10.5141
1194	7	Coru	1	2	597.649	10.4885
1195	7	Coru	1	2	593.628	10.3125
1196	7	Coru	1	2	597.548	10.575
1197	7	Coru	1	2	595.495	10.5063
1198	7	Coru	1	2	587.241	10.0893
1199	7	Coru	1	2	580.874	9.66947
1200	7	Coru	1	2	576.851	9.3833
1201	7	Coru	1	2	574.82	9.20876
1202	7	Coru	1	2	574.181	9.11098
1203	7	Coru	1	2	572.56	8.9599
1204	7	Coru	1	2	569.769	8.74649
1205	7	Coru	1	2	567.796	8.57818
1206	7	Coru	1	2	567.095	8.47806
1207	7	Coru	1	2	565.96	8.35487
1208	7	Coru	1	2	564.342	8.20659
1209	7	Coru	1	2	562.586	8.05162
1210	7	Coru	1	2	567.295	8.22914
1211	7	Coru	1	2	571.417	8.3718
1212	7	Coru	1	2	571.366	8.29924
1213	7	Coru	1	2	568.327	8.07591
1214	7	Coru	1	2	564.469	7.81339
1215	7	Coru	1	2	561.208	7.58236
1216	7	Coru	1	2	561.577	7.52971
1217	7	Coru	1	2	562.699	7.51147
1218	7	Coru	1	2	566.618	7.62404
1219	7	Coru	1	2	574.682	7.92683
1220	7	Coru	1	2	583.606	8.25951
1221	7	Coru	1	2	594.957	8.69248
1222	7	Coru	1	2	575.024	7.68022
1223	7	Coru	1	2	561.287	6.96606
1224	7	Coru	1	2	547.785	6.27438
1225	7	Coru	1	2	541.958	6.01469
1226	7	Coru	1	2	543.575	6.08673
1227	7	Coru	1	2	538.201	5.84726
1228	7	Coru	1	2	521.715	5.11249
1229	7	Coru	1	2	503.455	4.29873
1230	7	Coru	1	2	486.825	3.55754
1231	7	Coru	1	2	492.643	3.81685
1232	7	Coru	1	2	501.921	4.23034
1233	7	Coru	1	2	477.819	3.1562
1234	8	LBro	1	2	1245.81	55.5579
1235	8	LBro	1	2	1288.65	58.4238
1236	8	LBro	1	2	1285.77	58.1014
1237	8	LBro	1	2	1280.14	57.7335
1238	8	LBro	1	2	1276.43	57.5825
1239	8	LBro	1	2	1289.47	58.4245
1240	8	LBro	1	2	1308.41	59.7045
1241	8	LBro	1	2	1301.24	59.2694
1242	8	LBro	1	2	1276.62	57.6697
1243	8	LBro	1	2	1256.74	56.3643
1244	8	LBro	1	2	1244.16	55.5744
1245	8	LBro	1	2	1235.76	55.0188
1246	8	LBro	1	2	1251.18	56.08
1247	8	LBro	1	2	1261.3	56.7451
1248	8	LBro	1	2	1247.05	55.8557
1249	8	LBro	1	2	1196.25	52.4737
1250	8	LBro	1	2	1152.46	50.0476
1251	8	LBro	1	2	1105.35	46.7158
1252	8	LBro	1	2	1041.36	42.2126
1253	8	LBro	1	2	957.206	36.5969
1254	8	LBro	1	2	878.921	31.3883
1255	8	LBro	1	2	820.397	27.5092
1256	8	LBro	1	2	784.071	25.1143
1257	8	LBro	1	2	761.165	23.6119
1258	8	LBro	1	2	802.242	26.3672
1259	8	LBro	1	2	851.193	29.619
1260	8	LBro	1	2	868.683	30.7811
1261	8	LBro	1	2	880.852	31.5755
1262	8	LBro	1	2	895.933	32.5761
1263	8	LBro	1	2	907.674	33.3559
1264	8	LBro	1	2	911.307	33.5879
1265	8	LBro	1	2	910.625	33.5359
1266	8	LBro	1	2	911.166	33.5485
1267	8	LBro	1	2	912.707	33.6437
1268	8	LBro	1	2	910.4	33.4836
1269	8	LBro	1	2	904.696	33.1137
1270	8	LBro	1	2	903.524	33.0173
1271	8	LBro	1	2	914.266	33.9485
1272	8	LBro	1	2	920.119	34.3265
1273	8	LBro	1	2	902.846	33.1523
1274	8	LBro	1	2	866.055	30.6814
1275	8	LBro	1	2	808.605	26.8279
1276	8	LBro	1	2	771.786	24.3649
1277	8	LBro	1	2	781.233	24.8187
1278	8	LBro	1	2	788.13	25.2536
1279	8	LBro	1	2	778.568	24.6097
1280	8	LBro	1	2	762.962	23.5491
1281	8	LBro	1	2	759.684	23.4098
1282	8	LBro	1	2	756.694	23.1555
1283	8	LBro	1	2	744.661	22.3577
1284	8	LBro	1	2	763.702	23.6185
1285	8	LBro	1	2	789.303	25.3136
1286	8	LBro	1	2	805.328	26.3747
1287	8	LBro	1	2	811.57	26.788
1288	8	LBro	1	2	791.585	25.4618
1289	8	LBro	1	2	782.793	24.8797
1290	8	LBro	1	2	797.567	25.8579
1291	8	LBro	1	2	807.462	26.5129
1292	9	Cutt	1	2	613.499	13.2226
1293	9	Cutt	1	2	593.626	11.9269
1294	9	Cutt	1	2	580.594	11.0671
1295	9	Cutt	1	2	572.178	10.51
1296	9	Cutt	1	2	566.795	10.152
1297	9	Cutt	1	2	563.387	9.91584
1298	9	Cutt	1	2	561.152	9.75629
1299	9	Cutt	1	2	559.118	9.60666
1300	9	Cutt	1	2	557.969	9.51306
1301	9	Cutt	1	2	557.16	9.4422
1302	9	Cutt	1	2	557.2	9.42672
1303	9	Cutt	1	2	557.608	9.43285
1304	9	Cutt	1	2	556.849	9.36681
1305	9	Cutt	1	2	550.271	8.93896
1306	9	Cutt	1	2	535.753	8.01375
1307	9	Cutt	1	2	538.955	8.19874
1308	9	Cutt	1	2	536.372	8.02061
1309	9	Cutt	1	2	533.956	7.84725
1310	9	Cutt	1	2	553.01	9.00915
1311	9	Cutt	1	2	581.763	10.7628
1312	9	Cutt	1	2	604.775	12.1531
1313	9	Cutt	1	2	622.262	13.2004
1314	9	Cutt	1	2	635.215	13.9612
1315	9	Cutt	1	2	644.519	14.4659
1316	9	Cutt	1	2	649.476	14.7082
1317	9	Cutt	1	2	653.236	14.8733
1318	9	Cutt	1	2	656.743	15.0205
1319	9	Cutt	1	2	658.713	15.0725
1320	9	Cutt	1	2	659.758	15.0662
1321	9	Cutt	1	2	658.582	14.9335
1322	9	Cutt	1	2	656.136	14.7162
1323	9	Cutt	1	2	656.821	14.6919
1324	9	Cutt	1	2	660.172	14.8167
1325	9	Cutt	1	2	685.648	16.229
1326	9	Cutt	1	2	719.662	18.1323
1327	9	Cutt	1	2	739.894	19.1997
1328	9	Cutt	1	2	752.627	19.8225
1329	9	Cutt	1	2	764.885	20.4279
1330	9	Cutt	1	2	773.84	20.8343
1331	9	Cutt	1	2	774.583	20.7586
1332	9	Cutt	1	2	772.641	20.5642
1333	9	Cutt	1	2	776.208	20.7193
1334	9	Cutt	1	2	777.186	20.6122
1335	9	Cutt	1	2	776.933	20.5698
1336	9	Cutt	1	2	775.574	20.5175
1337	9	Cutt	1	2	771.335	20.2772
1338	9	Cutt	1	2	763.211	19.8194
1339	9	Cutt	1	2	750.453	19.1096
1340	9	Cutt	1	2	743.466	18.7208
1341	9	Cutt	1	2	754.166	19.2858
1342	9	Cutt	1	2	761.605	19.699
1343	9	Cutt	1	2	765.723	19.9278
1344	9	Cutt	1	2	767.356	20.0185
1345	9	Cutt	1	2	767.788	20.0425
1346	9	Cutt	1	2	767.987	20.0536
1347	9	Cutt	1	2	767.898	20.0487
1348	9	Cutt	1	2	766.483	19.97
1349	9	Cutt	1	2	765.648	19.9237
1350	9	Cutt	1	2	758.732	19.5395
1351	9	Cutt	1	2	724.179	17.6199
1352	10	Clyd	3	2	335.001	-2.66635
1353	10	Clyd	3	2	334.942	-2.68225
1354	10	Clyd	3	2	334.055	-2.73596
1355	10	Clyd	3	2	333.109	-2.80813
1356	10	Clyd	3	2	332.352	-2.85815
1357	10	Clyd	3	2	331.966	-2.88785
1358	10	Clyd	3	2	332.256	-2.90162
1359	10	Clyd	3	2	332.634	-2.9277
1360	10	Clyd	3	2	332.346	-2.95728
1361	10	Clyd	3	2	332.91	-2.94642
1362	10	Clyd	3	2	333.761	-2.93822
1363	10	Clyd	3	2	334.895	-2.90532
1364	10	Clyd	3	2	334.064	-2.96672
1365	10	Clyd	3	2	333.094	-3.02308
1366	10	Clyd	3	2	332.337	-3.07561
1367	10	Clyd	3	2	331.922	-3.10631
1368	10	Clyd	3	2	332.259	-3.12134
1369	10	Clyd	3	2	332.569	-3.13345
1370	10	Clyd	3	2	332.362	-3.16112
1371	10	Clyd	3	2	332.969	-3.14871
1372	10	Clyd	3	2	333.81	-3.14231
1373	10	Clyd	3	2	333.803	-3.1596
1374	10	Clyd	3	2	333.354	-3.20498
1375	10	Clyd	3	2	332.667	-3.25642
1376	10	Clyd	3	2	331.763	-3.32129
1377	10	Clyd	3	2	329.955	-3.42266
1378	10	Clyd	3	2	329.251	-3.47269
1379	10	Clyd	3	2	329.802	-3.47171
1380	10	Clyd	3	2	330.685	-3.44552
1381	10	Clyd	3	2	330.894	-3.4596
1382	10	Clyd	3	2	330.916	-3.48099
1383	10	Clyd	3	2	331.224	-3.49811
1384	10	Clyd	3	2	331.848	-3.46104
1385	10	Clyd	3	2	333.846	-3.40786
1386	10	Clyd	3	2	335.695	-3.35166
1387	10	Clyd	3	2	337.965	-3.25617
1388	10	Clyd	3	2	341.445	-3.10927
1389	10	Clyd	3	2	342.46	-3.08117
1390	10	Clyd	3	2	341.497	-3.14389
1391	10	Clyd	3	2	337.782	-3.34654
1392	10	Clyd	3	2	337.588	-3.36269
1393	10	Clyd	3	2	339.525	-3.29401
1394	10	Clyd	3	2	339.796	-3.30128
1395	10	Clyd	3	2	339.473	-3.32818
1396	10	Clyd	3	2	338.322	-3.40704
1397	10	Clyd	3	2	337.512	-3.46442
1398	10	Clyd	3	2	338.388	-3.44446
1399	10	Clyd	3	2	339.761	-3.39657
1400	10	Clyd	3	2	341.523	-3.32722
1401	10	Clyd	3	2	344.709	-3.18733
1402	10	Clyd	3	2	349.018	-2.98373
1403	10	Clyd	3	2	353.475	-2.7733
1404	10	Clyd	3	2	360.465	-2.42543
1405	10	Clyd	3	2	368.937	-1.99515
1406	10	Clyd	3	2	374.302	-1.7232
1407	10	Clyd	3	2	376.742	-1.6103
1408	10	Clyd	3	2	381.017	-1.38742
1409	10	Clyd	3	2	388.668	-0.986243
1410	10	Clyd	3	2	394.895	-0.652206
1411	10	Clyd	3	2	397.411	-0.519491
1412	10	Clyd	3	2	402.587	-0.239896
1413	10	Clyd	3	2	404.826	-0.119029
1414	10	Clyd	3	2	406.501	-0.0274649
1415	10	Clyd	3	2	409.689	0.149049
1416	10	Clyd	3	2	425.082	1.00732
1417	10	Clyd	3	2	444.334	2.09382
1418	10	Clyd	3	2	461.697	3.08466
1419	10	Clyd	3	2	474.978	3.85373
1420	10	Clyd	3	2	485.496	4.4747
1421	10	Clyd	3	2	493.477	4.94875
1422	10	Clyd	3	2	493.514	4.97666
1423	10	Clyd	3	2	493.95	5.02425
1424	10	Clyd	3	2	494.067	5.06544
1425	10	Clyd	3	2	497.684	5.30957
1426	10	Clyd	3	2	499.95	5.47276
1427	10	Clyd	3	2	511.553	6.1853
1428	10	Clyd	3	2	529.076	7.26049
1429	10	Clyd	3	2	540.004	7.9703
1430	10	Clyd	3	2	546.042	8.35873
1431	10	Clyd	3	2	546.387	8.42465
1432	10	Clyd	3	2	542.333	8.21912
1433	10	Clyd	3	2	539.901	8.11236
1434	10	Clyd	3	2	545.393	8.50426
1435	10	Clyd	3	2	555.4	9.10669
1436	10	Clyd	3	2	567.338	9.81857
1437	10	Clyd	3	2	574.981	10.2653
1438	10	Clyd	3	2	581.518	10.6656
1439	10	Clyd	3	2	587.632	11.0171
1440	10	Clyd	3	2	593.363	11.3381
1441	10	Clyd	3	2	600.383	11.7386
1442	10	Clyd	3	2	609.657	12.2713
1443	10	Clyd	3	2	621.256	12.9361
1444	10	Clyd	3	2	635.397	13.7654
1445	10	Clyd	3	2	653.315	14.8096
1446	10	Clyd	3	2	669.293	15.7486
1447	10	Clyd	3	2	682.132	16.4925
1448	10	Clyd	3	2	688.645	16.8649
1449	10	Clyd	3	2	692.939	17.0936
1450	10	Clyd	3	2	693.841	17.1448
1451	10	Clyd	3	2	692.028	17.0382
1452	10	Clyd	3	2	688.37	16.7858
1453	10	Clyd	3	2	685.043	16.5681
1454	10	Clyd	3	2	682.065	16.3655
1455	10	Clyd	3	2	679.863	16.2166
1456	10	Clyd	3	2	678.223	16.0944
1457	10	Clyd	3	2	680.275	16.1849
1458	10	Clyd	3	2	682.485	16.2942
1459	10	Clyd	3	2	684.738	16.4043
1460	10	Clyd	3	2	695.984	17.0622
1461	10	Clyd	3	2	707.263	17.7167
1462	10	Clyd	3	2	716.577	18.2511
1463	10	Clyd	3	2	726.738	18.8311
1464	10	Clyd	3	2	738.596	19.5008
1465	10	Clyd	3	2	744.367	19.8147
1466	10	Clyd	3	2	746.213	19.8939
1467	10	Clyd	3	2	742.837	19.6819
1468	10	Clyd	3	2	738.395	19.4569
1469	10	Clyd	3	2	742.718	19.6583
1470	10	Clyd	3	2	757.083	20.4804
1471	10	Clyd	3	2	773.571	21.4151
1472	10	Clyd	3	2	786.323	22.1068
1473	10	Clyd	3	2	795.079	22.5866
1474	10	Clyd	3	2	805.471	23.221
1475	10	Clyd	3	2	814.826	23.7097
1476	10	Clyd	3	2	822.19	24.0999
1477	10	Clyd	3	2	826.565	24.3509
1478	10	Clyd	3	2	829.893	24.5063
1479	10	Clyd	3	2	832.334	24.6272
1480	10	Clyd	3	2	829.784	24.4653
1481	10	Clyd	3	2	826.347	24.2389
1482	10	Clyd	3	2	827.779	24.2984
1483	10	Clyd	3	2	836.818	24.8263
1484	10	Clyd	3	2	848.462	25.4672
1485	10	Clyd	3	2	856.54	25.9166
1486	10	Clyd	3	2	861.26	26.1608
1487	10	Clyd	3	2	863.626	26.2985
1488	10	Clyd	3	2	871.05	26.7282
1489	10	Clyd	3	2	882.129	27.3317
1490	10	Clyd	3	2	892.617	28.0089
1491	10	Clyd	3	2	904.188	28.561
1492	10	Clyd	3	2	919.211	29.384
1493	10	Clyd	3	2	937.627	30.4146
1494	10	Clyd	3	2	951.523	31.2128
1495	10	Clyd	3	2	961.401	31.7873
1496	10	Clyd	3	2	973.111	32.463
1497	10	Clyd	3	2	988.966	33.3387
1498	10	Clyd	3	2	1002.48	34.1067
1499	10	Clyd	3	2	1012.41	34.6503
1500	10	Clyd	3	2	1018.95	34.966
1501	10	Clyd	3	2	1023.02	35.2307
1502	10	Clyd	3	2	1024.59	35.2915
1503	10	Clyd	3	2	1036.34	35.9249
1504	10	Clyd	3	2	1054.42	37.002
1505	10	Clyd	3	2	1071.6	38.0127
1506	10	Clyd	3	2	1088.1	39.1338
1507	10	Clyd	3	2	1102.65	40.2177
1508	10	Clyd	3	2	1111.83	40.908
1509	10	Clyd	3	2	1117.29	41.4082
1510	10	Clyd	3	2	1123.5	42.0591
1511	10	Clyd	3	2	1136.29	43.004
1512	10	Clyd	3	2	1149.5	43.9829
1513	10	Clyd	3	2	1163.62	45.033
1514	10	Clyd	3	2	1180.56	46.2808
1515	10	Clyd	3	2	1198.09	47.564
1516	10	Clyd	3	2	1212.57	48.6679
1517	10	Clyd	3	2	1223.5	49.4831
1518	10	Clyd	3	2	1234.3	50.3761
1519	10	Clyd	3	2	1241.27	51.1189
1520	10	Clyd	3	2	1245.23	51.6369
1521	10	Clyd	3	2	1246.04	51.9451
1522	10	Clyd	3	2	1246.1	52.2658
1523	10	Clyd	3	2	1247.52	52.6385
1524	10	Clyd	3	2	1249.67	53.0421
1525	10	Clyd	3	2	1251.2	53.477
1526	10	Clyd	3	2	1248.76	53.3913
1527	10	Clyd	3	2	1244.85	53.455
1528	10	Clyd	3	2	1243.15	53.7277
1529	10	Clyd	3	2	1245.85	54.1561
1530	10	Clyd	3	2	1251.51	54.8172
1531	10	Clyd	3	2	1258.44	55.6578
1532	10	Clyd	3	2	1267.28	56.6892
1533	10	Clyd	3	2	1276.1	57.4969
1534	10	Clyd	3	2	1274.21	57.7242
1535	10	Clyd	3	2	1259.47	57.0826
1536	10	Clyd	3	2	1242.64	56.2758
1537	10	Clyd	3	2	1237.11	56.2034
1538	10	Clyd	3	2	1257.85	57.9348
1539	10	Clyd	3	2	1284.12	60.074
1540	10	Clyd	3	2	1302.58	61.6561
1541	10	Clyd	3	2	1320.72	63.2529
1542	10	Clyd	3	2	1337.34	64.6904
1543	10	Clyd	3	2	1352.53	66.0238
1544	10	Clyd	3	2	1365.48	67.3981
1545	10	Clyd	3	2	1375.76	68.5821
1546	10	Clyd	3	2	1381.99	69.3974
1547	10	Clyd	3	2	1387.82	70.3472
1548	10	Clyd	3	2	1392.07	70.9545
1549	10	Clyd	3	2	1394.85	71.7195
1550	10	Clyd	3	2	1396.81	72.4008
1551	10	Clyd	3	2	1398.89	73.0297
1552	10	Clyd	3	2	1407.21	74.1472
1553	10	Clyd	3	2	1422.65	75.7731
1554	10	Clyd	3	2	1432.25	76.925
1555	10	Clyd	3	2	1431.62	77.3165
1556	10	Clyd	3	2	1433.13	77.9405
1557	10	Clyd	3	2	1441.1	79.0121
1558	10	Clyd	3	2	1447.89	79.992
1559	10	Clyd	3	2	1445.99	80.254
1560	10	Clyd	3	2	1443.76	80.559
1561	10	Clyd	3	2	1442.01	80.8688
1562	10	Clyd	3	2	1442.11	81.3484
1563	10	Clyd	3	2	1443.33	81.9566
1564	10	Clyd	3	2	1445.29	82.6025
1565	10	Clyd	3	2	1444.71	83.0171
1566	10	Clyd	3	2	1444.58	83.5251
1567	10	Clyd	3	2	1441.92	83.7432
1568	10	Clyd	3	2	1443.89	84.4021
1569	10	Clyd	3	2	1450.25	85.3267
1570	10	Clyd	3	2	1460.41	86.854
1571	10	Clyd	3	2	1469.98	88.1829
1572	10	Clyd	3	2	1474.74	89.1286
1573	10	Clyd	3	2	1475.77	89.7658
1574	10	Clyd	3	2	1483.59	91.0086
1575	10	Clyd	3	2	1496.41	91.1111
1576	10	Clyd	3	2	1501.5	90.4021
1577	10	Clyd	3	2	1507.37	89.479
1578	10	Clyd	3	2	1521.42	89.4869
1579	10	Clyd	3	2	1534.4	89.4026
1580	10	Clyd	3	2	1527.75	87.7569
1581	10	Clyd	3	2	1519.79	86.0595
1582	10	Clyd	3	2	1513.29	84.4608
1583	10	Clyd	3	2	1502.19	82.5451
1584	10	Clyd	3	2	1494.52	80.9014
1585	10	Clyd	3	2	1489.93	79.4853
1586	10	Clyd	3	2	1487.4	78.5
1587	10	Clyd	3	2	1485.74	77.4006
1588	10	Clyd	3	2	1484.09	76.3657
1589	10	Clyd	3	2	1482.29	75.248
1590	10	Clyd	3	2	1481.52	74.1658
1591	10	Clyd	3	2	1483.09	73.2998
1592	10	Clyd	3	2	1482.19	72.2252
1593	10	Clyd	3	2	1478.66	71.0639
1594	10	Clyd	3	2	1476.86	69.9698
1595	10	Clyd	3	2	1477.29	69.0668
1596	10	Clyd	3	2	1479.11	68.3027
1597	10	Clyd	3	2	1470.68	66.8786
1598	10	Clyd	3	2	1461.02	65.4497
1599	10	Clyd	3	2	1459.02	64.4564
1600	10	Clyd	3	2	1461.64	63.7353
1601	10	Clyd	3	2	1468.2	63.2721
1602	10	Clyd	3	2	1476.12	62.834
1603	10	Clyd	3	2	1489.63	62.9414
1604	10	Clyd	3	2	1509.23	63.254
1605	10	Clyd	3	2	1520.17	63.0005
1606	10	Clyd	3	2	1528.64	62.5617
1607	10	Clyd	3	2	1533.41	61.9699
1608	10	Clyd	3	2	1531.79	61.0352
1609	10	Clyd	3	2	1530.85	60.1332
1610	10	Clyd	3	2	1540.22	59.8109
1611	10	Clyd	3	2	1547.27	59.3129
1612	10	Clyd	3	2	1550.74	58.7152
1613	10	Clyd	3	2	1526.29	56.7591
1614	10	Clyd	3	2	1506.77	55.0363
1615	10	Clyd	3	2	1503.75	54.1057
1616	10	Clyd	3	2	1504.88	53.44
1617	10	Clyd	3	2	1500.12	52.4426
1618	10	Clyd	3	2	1494.62	51.4591
1619	10	Clyd	3	2	1492.69	50.6442
1620	10	Clyd	3	2	1495.42	50.0584
1621	10	Clyd	3	2	1502.48	49.6646
1622	10	Clyd	3	2	1505.81	49.7662
1623	10	Clyd	3	2	1498.56	49.4376
1624	10	Clyd	3	2	1488.9	49.0003
1625	10	Clyd	3	2	1489.12	49.0104
1626	10	Clyd	3	2	1484.33	48.7933
1627	10	Clyd	3	2	1475.69	48.402
1628	10	Clyd	3	2	1469.1	48.1036
1629	10	Clyd	3	2	1467.64	48.0147
1630	10	Clyd	3	2	1470.87	48.1608
1631	10	Clyd	3	2	1471.61	48.1943
1632	10	Clyd	3	2	1454.67	47.4276
1633	10	Clyd	3	2	1454.67	47.4276
1634	10	Clyd	3	2	1454.67	47.4276
1635	10	Clyd	3	2	1454.59	47.4242
1636	10	Clyd	3	2	1435.87	87.9645
1637	10	Clyd	3	2	1419.61	85.5945
1638	10	Clyd	3	2	1397.86	82.4607
1639	10	Clyd	3	2	1390.87	80.2465
1640	10	Clyd	3	2	1399.8	79.712
1641	10	Clyd	3	2	1406.14	79.0474
1642	10	Clyd	3	2	1415.39	78.2708
1643	10	Clyd	3	2	1429.11	78.4157
1644	10	Clyd	3	2	1438.64	77.4729
1645	10	Clyd	3	2	1446.85	76.8133
1646	10	Clyd	3	2	1450.73	75.8327
1647	10	Clyd	3	2	1448.75	74.4382
1648	10	Clyd	3	2	1447.38	73.2407
1649	10	Clyd	3	2	1449.1	71.9321
1650	10	Clyd	3	2	1449.28	70.7315
1651	10	Clyd	3	2	1445.41	69.0621
1652	10	Clyd	3	2	1439.03	67.9024
1653	10	Clyd	3	2	1433.39	66.0274
1654	10	Clyd	3	2	1431.31	65.0698
1655	10	Clyd	3	2	1434.43	64.0473
1656	10	Clyd	3	2	1437.61	63.2245
1657	10	Clyd	3	2	1433.57	61.943
1658	10	Clyd	3	2	1429.01	60.5457
1659	10	Clyd	3	2	1428.69	59.4636
1660	10	Clyd	3	2	1425.79	58.4335
1661	10	Clyd	3	2	1419.02	57.0786
1662	10	Clyd	3	2	1414.99	55.7574
1663	10	Clyd	3	2	1411.77	54.7792
1664	10	Clyd	3	2	1416.08	54.036
1665	10	Clyd	3	2	1421.61	53.2544
1666	10	Clyd	3	2	1423.64	52.4385
1667	10	Clyd	3	2	1418.88	51.453
1668	10	Clyd	3	2	1418.74	50.3622
1669	10	Clyd	3	2	1423.19	49.7625
1670	10	Clyd	3	2	1442.37	49.6433
1671	10	Clyd	3	2	1478.31	50.2522
1672	10	Clyd	3	2	1491.72	50.0677
1673	10	Clyd	3	2	1492.6	49.2482
1674	10	Clyd	3	2	1500.99	48.6833
1675	10	Clyd	3	2	1504.45	47.8931
1676	10	Clyd	3	2	1474.93	45.8578
1677	10	Clyd	3	2	1453.23	44.1763
1678	10	Clyd	3	2	1454.8	43.4829
1679	10	Clyd	3	2	1464.42	42.9425
1680	10	Clyd	3	2	1466.04	42.0375
1681	10	Clyd	3	2	1464.99	41.2713
1682	10	Clyd	3	2	1472.21	40.735
1683	10	Clyd	3	2	1485.21	40.4523
1684	10	Clyd	3	2	1509.41	40.4867
1685	10	Clyd	3	2	1558.23	41.3541
1686	10	Clyd	3	2	1590.5	41.5411
1687	10	Clyd	3	2	1593.01	41.0215
1688	10	Clyd	3	2	1590.88	40.1099
1689	10	Clyd	3	2	1589.33	39.3478
1690	10	Clyd	3	2	1556.54	37.6398
1691	10	Clyd	3	2	1521.16	35.7266
1692	10	Clyd	3	2	1496.6	34.3243
1693	10	Clyd	3	2	1494.81	33.643
1694	10	Clyd	3	2	1523.35	33.925
1695	10	Clyd	3	2	1540.24	33.737
1696	10	Clyd	3	2	1562.2	33.8071
1697	10	Clyd	3	2	1574.87	34.1994
1698	10	Clyd	3	2	1568.36	34.3097
1699	10	Clyd	3	2	1564.55	34.4006
1700	10	Clyd	3	2	1567.83	34.6677
1701	10	Clyd	3	2	1566.38	34.6008
1702	10	Clyd	3	2	1563	34.9504
1703	10	Clyd	3	2	1558.59	35.0133
1704	10	Clyd	3	2	1553.64	35.0642
1705	10	Clyd	3	2	1548.38	35.0888
1706	10	Clyd	3	2	1548.5	35.2183
1707	10	Clyd	3	2	1552.3	35.6398
1708	10	Clyd	3	2	1557.86	36.0434
1709	10	Clyd	3	2	1571.3	36.8213
1710	10	Clyd	3	2	1586.05	37.657
1711	10	Clyd	3	2	1593.59	38.1849
1712	10	Clyd	3	2	1599.86	38.6399
1713	10	Clyd	3	2	1606.9	39.3081
1714	10	Clyd	3	2	1614.27	39.8762
1715	10	Clyd	3	2	1621.07	40.4846
1716	10	Clyd	3	2	1627.49	41.2198
1717	10	Clyd	3	2	1643.4	42.2046
1718	10	Clyd	3	2	1641.59	42.7461
1719	10	Clyd	3	2	1641.08	43.1845
1720	10	Clyd	3	2	1650.9	43.9832
1721	10	Clyd	3	2	1653.81	44.848
1722	10	Clyd	3	2	1649.27	45.4967
1723	10	Clyd	3	2	1649.9	46.2105
1724	10	Clyd	3	2	1656.42	47.3014
1725	10	Clyd	3	2	1658	48.3278
1726	10	Clyd	3	2	1653.92	49.2507
1727	10	Clyd	3	2	1667.78	50.9483
1728	10	Clyd	3	2	1697.17	53.6842
1729	10	Clyd	3	2	1736.8	57.2424
1730	10	Clyd	3	2	1791.76	61.8689
1731	10	Clyd	3	2	1844.71	67.2548
1732	10	Clyd	3	2	1855.7	72.3992
1733	10	Clyd	3	2	1877.09	70.7908
1734	10	Clyd	3	2	1944.57	71.784
1735	10	Clyd	3	2	2036.35	74.279
1736	10	Clyd	3	2	2060.37	75.2523
1737	10	Clyd	3	2	2028.09	74.0711
1738	10	Clyd	3	2	2013.67	73.0344
1739	10	Clyd	3	2	2028.05	73.9262
1740	10	Clyd	3	2	2044.58	75.1022
1741	10	Clyd	3	2	2075.64	76.945
1742	10	Clyd	3	2	2102.86	78.4803
1743	10	Clyd	3	2	2100.09	79.6276
1744	10	Clyd	3	2	2119.27	81.9668
1745	10	Clyd	3	2	2154.83	84.7223
1746	10	Clyd	3	2	2182.91	85.9121
1747	10	Clyd	3	2	2191.11	85.0152
1748	10	Clyd	3	2	2194.41	86.2963
1749	10	Clyd	3	2	2190.17	86.1837
1750	10	Clyd	3	2	2193.5	86.3445
1751	10	Clyd	3	2	2192.13	86.1551
1752	10	Clyd	3	2	2184.92	85.8074
1753	11	Mero	1	1	25.2416	-17.3766
1754	11	Mero	1	1	21.6468	-17.6059
1755	11	Mero	1	1	19.4763	-17.7727
1756	11	Mero	1	1	18.6573	-17.8736
1757	11	Mero	1	1	17.8329	-17.9759
1758	11	Mero	1	1	17.4603	-18.0567
1759	11	Mero	1	1	17.8982	-18.1014
1760	11	Mero	1	1	17.6424	-18.1745
1761	11	Mero	1	1	17.7728	-18.3947
1762	11	Mero	1	1	19.0681	-18.24
1763	11	Mero	1	1	24.7366	-18.034
1764	11	Mero	1	1	28.7245	-17.9101
1765	11	Mero	1	1	32.1023	-17.8004
1766	11	Mero	1	1	35.8978	-17.6797
1767	11	Mero	1	1	39.6126	-17.566
1768	11	Mero	1	1	43.4773	-17.4539
1769	11	Mero	1	1	45.7691	-17.3743
1770	11	Mero	1	1	46.7669	-17.3642
1771	11	Mero	1	1	46.8597	-17.3988
1772	11	Mero	1	1	48.1406	-17.3722
1773	11	Mero	1	1	48.9201	-17.3699
1774	11	Mero	1	1	49.3265	-17.3871
1775	11	Mero	1	1	49.6504	-17.4084
1776	11	Mero	1	1	49.738	-17.4399
1777	11	Mero	1	1	50.6348	-17.4337
1778	11	Mero	1	1	50.9589	-17.4542
1779	11	Mero	1	1	51.3119	-17.4757
1780	11	Mero	1	1	50.1964	-17.564
1781	11	Mero	1	1	51.3482	-17.5454
1782	11	Mero	1	1	52.6518	-17.5189
1783	11	Mero	1	1	54.4734	-17.4574
1784	11	Mero	1	1	56.5142	-17.3445
1785	11	Mero	1	1	55.0486	-17.4115
1786	11	Mero	1	1	51.657	-17.5686
1787	11	Mero	1	1	53.0168	-17.5003
1788	11	Mero	1	1	58.8506	-17.2133
1789	11	Mero	1	1	64.1073	-16.9507
1790	11	Mero	1	1	68.8149	-16.7179
1791	11	Mero	1	1	73.7436	-16.4724
1792	11	Mero	1	1	89.5848	-15.6877
1793	11	Mero	1	1	86.0426	-15.8619
1794	11	Mero	1	1	68.4898	-16.7299
1795	11	Mero	1	1	57.8555	-17.2573
1796	11	Mero	1	1	51.4314	-17.5759
1797	11	Mero	1	1	46.8082	-17.8037
1798	11	Mero	1	1	43.7006	-17.9584
1799	11	Mero	1	1	40.9183	-18.0962
1800	11	Mero	1	1	40.1482	-18.1337
1801	11	Mero	1	1	36.8823	-18.2954
1802	11	Mero	1	1	33.4281	-18.4664
1803	11	Mero	1	1	43.3418	-17.9806
1804	11	Mero	1	1	51.6716	-17.7178
1805	11	Mero	1	1	50.0943	-17.6402
1806	12	Term	1	1	72.4979	-16.9836
1807	12	Term	1	1	73.589	-16.9282
1808	12	Term	1	1	75.4305	-16.8347
1809	12	Term	1	1	79.07	-16.6499
1810	12	Term	1	1	80.5917	-16.8757
1811	12	Term	1	1	80.8929	-17.1554
1812	12	Term	1	1	81.034	-17.4187
1813	12	Term	1	1	81.0569	-17.6759
1814	12	Term	1	1	81.6701	-17.8857
1815	12	Term	1	1	81.1155	-18.1611
1816	12	Term	1	1	78.1019	-18.5615
1817	12	Term	1	1	70.7928	-19.2025
1818	12	Term	1	1	62.2213	-19.9868
1819	12	Term	1	1	57.9616	-20.5395
1820	12	Term	1	1	52.6052	-20.9172
1821	12	Term	1	1	46.6392	-21.4837
1822	12	Term	1	1	40.4552	-22.0398
1823	12	Term	1	1	37.6355	-22.1454
1824	12	Term	1	1	36.5554	-22.1625
1825	12	Term	1	1	34.8793	-22.2022
1826	12	Term	1	1	35.1299	-22.1329
1827	12	Term	1	1	35.0207	-22.0855
1828	12	Term	1	1	34.9115	-22.0377
1829	12	Term	1	1	34.8023	-21.9897
1830	12	Term	1	1	34.6931	-21.9413
1831	12	Term	1	1	34.5838	-21.8926
1832	12	Term	1	1	34.4746	-21.8436
1833	12	Term	1	1	34.3653	-21.7942
1834	12	Term	1	1	34.256	-21.7445
1835	12	Term	1	1	34.1467	-21.6944
1836	12	Term	1	1	34.0374	-21.6439
1837	12	Term	1	1	33.9281	-21.5931
1838	12	Term	1	1	33.8187	-21.5419
1839	12	Term	1	1	33.7094	-21.4903
1840	12	Term	1	1	33.6	-21.4383
1841	12	Term	1	1	30.8752	-21.5357
1842	12	Term	1	1	28.9137	-21.5882
1843	12	Term	1	1	29.2165	-21.5107
1844	12	Term	1	1	29.8639	-21.4133
1845	12	Term	1	1	28.4981	-21.4297
1846	12	Term	1	1	28.2456	-21.3824
1847	12	Term	1	1	29.7257	-21.2369
1848	12	Term	1	1	27.1974	-21.3165
1849	12	Term	1	1	24.1496	-21.4238
1850	12	Term	1	1	23.8123	-21.4431
1851	12	Term	1	1	23.6067	-21.4579
1852	12	Term	1	1	22.5245	-21.52
1853	12	Term	1	1	21.3702	-21.5902
1854	12	Term	1	1	20.9613	-21.6134
1855	12	Term	1	1	20.7741	-21.6104
1856	12	Term	1	1	20.0342	-21.6502
1857	12	Term	1	1	19.7696	-21.665
1858	12	Term	1	1	20.2969	-21.6613
1859	12	Term	1	1	23.1581	-21.5011
1860	13	StGe	1	3	482.05	2.70042
1861	13	StGe	1	3	475.448	2.53695
1862	13	StGe	1	3	470.421	2.45401
1863	13	StGe	1	3	466.566	2.37346
1864	13	StGe	1	3	463.539	2.32026
1865	13	StGe	1	3	461.34	2.26341
1866	13	StGe	1	3	459.64	2.25845
1867	13	StGe	1	3	458.793	2.29079
1868	13	StGe	1	3	458.714	2.35641
1869	13	StGe	1	3	458.93	2.43758
1870	13	StGe	1	3	459.231	2.52609
1871	13	StGe	1	3	459.747	2.62829
1872	13	StGe	1	3	461.017	2.77283
1873	13	StGe	1	3	461.894	2.89994
1874	13	StGe	1	3	461.986	2.9918
1875	13	StGe	1	3	461.528	3.05476
1876	13	StGe	1	3	460.935	3.11087
1877	13	StGe	1	3	460.941	3.20491
1878	13	StGe	1	3	461.435	3.32514
1879	13	StGe	1	3	461.669	3.43696
1880	13	StGe	1	3	462.136	3.57011
1881	13	StGe	1	3	462.917	3.71998
1882	13	StGe	1	3	464.769	3.96119
1883	13	StGe	1	3	468.275	4.31377
1884	13	StGe	1	3	472.895	4.77055
1885	13	StGe	1	3	477.175	5.22557
1886	13	StGe	1	3	480.506	5.62817
1887	13	StGe	1	3	485.86	6.20207
1888	13	StGe	1	3	492.509	6.90366
1889	13	StGe	1	3	498.48	7.60712
1890	13	StGe	1	3	501.483	8.03981
1891	13	StGe	1	3	501.918	8.29802
1892	13	StGe	1	3	501.799	8.51991
1893	13	StGe	1	3	502.587	8.78935
1894	13	StGe	1	3	504.354	9.1984
1895	13	StGe	1	3	506.433	9.6245
1896	13	StGe	1	3	509.037	10.1363
1897	13	StGe	1	3	512.888	10.7799
1898	13	StGe	1	3	520.264	11.8305
1899	13	StGe	1	3	532.205	13.4176
1900	13	StGe	1	3	543.39	14.9772
1901	13	StGe	1	3	546.942	15.7762
1902	13	StGe	1	3	548.028	16.2732
1903	13	StGe	1	3	548.634	16.7479
1904	13	StGe	1	3	548.949	17.2276
1905	13	StGe	1	3	549.724	17.7446
1906	13	StGe	1	3	553.151	18.6093
1907	13	StGe	1	3	558.622	19.7356
1908	13	StGe	1	3	563.293	20.8379
1909	13	StGe	1	3	565.58	20.6297
1910	13	StGe	1	3	566.251	20.1196
1911	13	StGe	1	3	566.395	19.2355
1912	13	StGe	1	3	566.406	18.5195
1913	13	StGe	1	3	565.644	17.8117
1914	13	StGe	1	3	565.672	17.1775
1915	13	StGe	1	3	567.072	16.7183
1916	13	StGe	1	3	567.916	16.2397
1917	13	StGe	1	3	564.329	15.4246
1918	13	StGe	1	3	547.701	13.3621
1919	13	StGe	1	3	521.564	10.4586
1920	13	StGe	1	3	498.232	8.00677
1921	13	StGe	1	3	480.828	6.25219
1922	13	StGe	1	3	466.936	4.87629
1923	13	StGe	1	3	455.595	3.80512
1924	13	StGe	1	3	446.641	2.98628
1925	13	StGe	1	3	439.876	2.38416
1926	13	StGe	1	3	435.12	1.96311
1927	13	StGe	1	3	431.703	1.65148
1928	13	StGe	1	3	429.677	1.47516
1929	13	StGe	1	3	429.154	1.36481
1930	13	StGe	1	3	429.861	1.35949
1931	13	StGe	1	3	430.708	1.34937
1932	13	StGe	1	3	431.1	1.31617
1933	13	StGe	1	3	431.954	1.31295
1934	13	StGe	1	3	433.62	1.33947
1935	13	StGe	1	3	435.498	1.379
1936	13	StGe	1	3	437.264	1.40661
1937	13	StGe	1	3	438.701	1.41473
1938	13	StGe	1	3	439.588	1.49145
1939	13	StGe	1	3	439.82	1.5433
1940	13	StGe	1	3	440.077	1.59829
1941	13	StGe	1	3	440.222	1.6496
1942	13	StGe	1	3	440.242	1.70422
1943	13	StGe	1	3	440.073	1.74229
1944	13	StGe	1	3	439.891	1.78037
1945	13	StGe	1	3	439.641	1.81461
1946	13	StGe	1	3	439.172	1.83735
1947	13	StGe	1	3	438.609	1.85525
1948	13	StGe	1	3	438.195	1.88058
1949	13	StGe	1	3	438.057	1.92285
1950	13	StGe	1	3	437.731	1.95407
1951	13	StGe	1	3	437.601	1.99739
1952	13	StGe	1	3	437.848	2.06911
1953	13	StGe	1	3	437.965	2.13176
1954	13	StGe	1	3	438.065	2.19361
1955	13	StGe	1	3	438.159	2.25885
1956	13	StGe	1	3	438.197	2.31916
1957	13	StGe	1	3	438.272	2.38579
1958	13	StGe	1	3	438.352	2.45352
1959	13	StGe	1	3	439.329	2.59544
1960	13	StGe	1	3	441.657	2.84396
1961	13	StGe	1	3	443.879	3.12065
1962	13	StGe	1	3	445.049	3.29377
1963	13	StGe	1	3	445.728	3.43595
1964	13	StGe	1	3	446.528	3.60303
1965	13	StGe	1	3	447.326	3.75731
1966	13	StGe	1	3	447.352	3.84889
1967	13	StGe	1	3	447.14	3.92071
1968	13	StGe	1	3	449.289	4.23447
1969	13	StGe	1	3	452.891	4.70298
1970	13	StGe	1	3	455.958	5.1364
1971	13	StGe	1	3	459.129	5.59486
1972	13	StGe	1	3	461.689	6.00718
1973	13	StGe	1	3	463.441	6.35939
1974	13	StGe	1	3	464.502	6.61633
1975	13	StGe	1	3	465.589	6.90286
1976	13	StGe	1	3	468.697	7.42268
1977	13	StGe	1	3	473.621	8.20142
1978	13	StGe	1	3	476.544	8.76097
1979	13	StGe	1	3	477.029	9.02454
1980	13	StGe	1	3	477.868	9.3344
1981	13	StGe	1	3	479.842	9.81671
1982	13	StGe	1	3	483.985	10.2248
1983	13	StGe	1	3	487.68	10.567
1984	13	StGe	1	3	490.169	10.7805
1985	13	StGe	1	3	491.803	10.8376
1986	13	StGe	1	3	492.817	10.7386
1987	13	StGe	1	3	493.671	10.721
1988	13	StGe	1	3	494.24	10.6537
1989	13	StGe	1	3	494.659	10.4935
1990	13	StGe	1	3	495.528	10.4657
1991	13	StGe	1	3	496.741	10.472
1992	13	StGe	1	3	498.773	10.5742
1993	13	StGe	1	3	503.271	10.9151
1994	13	StGe	1	3	510.075	11.4878
1995	13	StGe	1	3	513.293	11.6928
1996	13	StGe	1	3	512.589	11.4476
1997	13	StGe	1	3	510.522	11.044
1998	13	StGe	1	3	507.451	10.5785
1999	13	StGe	1	3	503.756	10.0666
[truncated: 11,133 more rows]

## Sheet: Figure 4
Estuary code	Estuary name	Estuary type	Disturbance	Mean water-air CO2
				mmol CO2-C m-2 d-1
31	Brok	1	1	-14.9653
12	Term	1	1	-16.9203
11	Mero	1	1	-14.35
41	Noos	1	2	2.98709
30	Irwi	1	2	17.9135
33	Norn	1	2	1.09365
8	LBro	1	2	30.5591
7	Coru	1	2	8.0707
9	Cutt	1	2	12.4617
6	Wala	1	2	-1.78107
13	StGe	1	3	29.9634
5	Camd	1	3	8.84347
21	Wall	1	3	12.3645
34	Hard	1	3	57.0462
32	Wils	1	3	15.9827
3	Clar	1	4	24.0166
36	Swan	1	4	46.6621
20	LMac	1	4	29.7642
35	Lesc	1	4	10.4139
19	DeeW	1	4	10.4811
18	Curl	1	4	9.82184
39	John	2	3	20.5319
42	Maro	2	3	143.18
43	Mool	2	3	40.2035
44	Cabo	2	3	74.3904
40	Loga	2	3	53.8438
47	Nera	2	3	104.262
45	Pine	2	4	139.848
46	Bris	2	4	112.605
2	Brun	2	4	82.1578
1	Rich	2	4	54.2747
4	Hast	2	4	72.2934
14	Shoa	2	4	63.6047
25	SAR	3	1	70.2257
24	Daly	3	1	84.1034
28	FMO	3	1	31.2247
26	Vict	3	1	26.7911
29	Darw	3	2	75.0408
27	OrdR	3	2	57.5522
23	Norm	3	2	55.4912
38	Cons	3	2	62.9946
10	Clyd	3	2	47.0468
37	Fitz	3	3	50.7063
22	More	3	3	0.437246
17	Hawk	3	4	82.9397
15	BotB	3	4	20.2167
16	Geor	3	4	188.14

## Sheet: Figure 1D and Supp Figure 1
UID	Estuary code	Estuary name	Estuary type	Disturbance	Rosentreter (2017) k600	Borges (2004) k600	Wanninkhof (2014) k600	Jiang (2008) k600	Ho et al (2016) k600	Average k600
					cm h-1	cm h-1	cm h-1	cm h-1	cm h-1	cm h-1
1	1	Rich	2	4	4.75174	6.48247	1.18873	4.4814	1.20114	3.6211
2	1	Rich	2	4	4.78429	6.57316	1.22838	4.51337	1.24121	3.66808
3	1	Rich	2	4	4.81683	6.66385	1.26868	4.54611	1.28193	3.71548
4	1	Rich	2	4	4.84938	6.75453	1.30964	4.57963	1.32331	3.7633
5	1	Rich	2	4	4.88193	6.84522	1.35124	4.61393	1.36535	3.81153
6	1	Rich	2	4	4.91447	6.93591	1.39349	4.64901	1.40805	3.86019
7	1	Rich	2	4	4.94702	7.0266	1.4364	4.68486	1.4514	3.90925
8	1	Rich	2	4	4.97956	7.11728	1.47995	4.72148	1.49541	3.95874
9	1	Rich	2	4	5.01211	7.20797	1.52416	4.75888	1.54007	4.00864
10	1	Rich	2	4	5.04466	7.29866	1.56901	4.79706	1.5854	4.05896
11	1	Rich	2	4	5.0772	7.38935	1.61452	4.83601	1.63138	4.10969
12	1	Rich	2	4	5.10975	7.48003	1.66068	4.87574	1.67802	4.16084
13	1	Rich	2	4	5.14229	7.57072	1.70748	4.91625	1.72531	4.21241
14	1	Rich	2	4	5.17484	7.66141	1.75494	4.95753	1.77327	4.2644
15	1	Rich	2	4	5.20739	7.7521	1.80305	4.99959	1.82188	4.3168
16	1	Rich	2	4	5.23993	7.84278	1.85181	5.04242	1.87115	4.36962
17	1	Rich	2	4	5.27248	7.93347	1.90122	5.08603	1.92107	4.42285
18	1	Rich	2	4	5.30502	8.02416	1.95128	5.13041	1.97165	4.47651
19	1	Rich	2	4	5.33757	8.11485	2.00199	5.17557	2.02289	4.53058
20	1	Rich	2	4	5.37012	8.20553	2.05335	5.22151	2.07479	4.58506
21	1	Rich	2	4	5.40266	8.29622	2.10536	5.26822	2.12735	4.63996
22	1	Rich	2	4	5.43521	8.38691	2.15802	5.31571	2.18056	4.69528
23	1	Rich	2	4	5.46775	8.4776	2.21134	5.36398	2.23443	4.75102
24	1	Rich	2	4	5.5003	8.56828	2.2653	5.41302	2.28895	4.80717
25	1	Rich	2	4	5.53285	8.65897	2.31991	5.46283	2.34414	4.86374
26	1	Rich	2	4	5.56539	8.74966	2.37518	5.51343	2.39998	4.92073
27	1	Rich	2	4	5.59794	8.84035	2.43109	5.56479	2.45648	4.97813
28	1	Rich	2	4	5.63049	8.93103	2.48766	5.61694	2.51363	5.03595
29	1	Rich	2	4	5.66303	9.02172	2.54487	5.66986	2.57145	5.09419
30	1	Rich	2	4	5.69558	9.11241	2.60274	5.72355	2.62992	5.15284
31	1	Rich	2	4	5.72812	9.2031	2.66125	5.77802	2.68904	5.21191
32	1	Rich	2	4	5.76067	9.29378	2.72042	5.83327	2.74883	5.2714
33	1	Rich	2	4	5.79322	9.38447	2.78024	5.8893	2.80927	5.3313
34	1	Rich	2	4	5.82576	9.47516	2.84071	5.9461	2.87037	5.39162
35	1	Rich	2	4	5.85831	9.56585	2.90182	6.00367	2.93213	5.45236
36	1	Rich	2	4	5.89085	9.65653	2.96359	6.06202	2.99454	5.51351
37	1	Rich	2	4	6.11988	10.503	3.57147	6.64405	3.60877	6.08943
38	1	Rich	2	4	6.34891	11.3494	4.23602	7.29367	4.28026	6.70165
39	1	Rich	2	4	6.57794	12.1958	4.95724	8.01088	5.009	7.35017
40	1	Rich	2	4	6.80697	13.0422	5.73512	8.79568	5.79501	8.035
41	1	Rich	2	4	7.036	13.8886	6.56967	9.64808	6.63827	8.75613
42	1	Rich	2	4	7.26503	14.735	7.46088	10.5681	7.53879	9.51356
43	1	Rich	2	4	7.49407	15.5815	8.40876	11.5556	8.49657	10.3073
44	1	Rich	2	4	7.7231	16.4279	9.41331	12.6108	9.51161	11.1373
45	1	Rich	2	4	7.95213	17.2743	10.4745	13.7336	10.5839	12.0037
46	1	Rich	2	4	8.18116	18.1207	11.5924	14.9239	11.7135	12.9063
47	1	Rich	2	4	8.41019	18.9671	12.767	16.1818	12.9003	13.8453
48	1	Rich	2	4	8.63922	19.8135	13.9982	17.5074	14.1443	14.8205
49	1	Rich	2	4	8.86825	20.66	15.2861	18.9005	15.4457	15.8321
50	1	Rich	2	4	9.09728	21.5064	16.6306	20.3612	16.8043	16.8799
51	1	Rich	2	4	9.32631	22.3528	18.0318	21.8895	18.2201	17.9641
52	1	Rich	2	4	9.18783	21.8381	17.173	20.9521	17.3523	17.3007
53	1	Rich	2	4	9.04935	21.3234	16.3351	20.0396	16.5057	16.6506
54	1	Rich	2	4	8.91087	20.8086	15.5182	19.1522	15.6802	16.014
55	1	Rich	2	4	8.7724	20.2939	14.7222	18.2898	14.8759	15.3908
56	1	Rich	2	4	8.63392	19.7792	13.9472	17.4523	14.0928	14.7811
57	1	Rich	2	4	8.49544	19.2645	13.1931	16.6399	13.3309	14.1848
58	1	Rich	2	4	8.35696	18.7498	12.46	15.8524	12.5901	13.6018
59	1	Rich	2	4	8.21848	18.2351	11.7478	15.0899	11.8705	13.0324
60	1	Rich	2	4	8.08001	17.7204	11.0566	14.3525	11.1721	12.4763
61	1	Rich	2	4	7.94153	17.2057	10.3864	13.64	10.4948	11.9337
62	1	Rich	2	4	7.80305	16.6909	9.73708	12.9525	9.83876	11.4045
63	1	Rich	2	4	7.66457	16.1762	9.10874	12.29	9.20386	10.8887
64	1	Rich	2	4	7.52609	15.6615	8.50136	11.6526	8.59014	10.3863
65	1	Rich	2	4	7.38762	15.1468	7.91493	11.0401	7.99759	9.8974
66	1	Rich	2	4	7.24914	14.6321	7.34946	10.4526	7.42621	9.42189
67	1	Rich	2	4	7.11066	14.1174	6.80495	9.89006	6.87601	8.95981
68	1	Rich	2	4	6.97218	13.6027	6.28139	9.35255	6.34698	8.51115
69	1	Rich	2	4	6.83371	13.088	5.77878	8.84003	5.83912	8.07592
70	1	Rich	2	4	6.69523	12.5732	5.29713	8.35251	5.35244	7.65411
71	1	Rich	2	4	6.55675	12.0585	4.83643	7.88999	4.88694	7.24573
72	1	Rich	2	4	6.41827	11.5438	4.39669	7.45246	4.44261	6.85077
73	1	Rich	2	4	6.27979	11.0291	3.97791	7.03992	4.01945	6.46923
74	1	Rich	2	4	6.14132	10.5144	3.58008	6.65238	3.61746	6.10112
75	1	Rich	2	4	6.00284	9.99968	3.2032	6.28983	3.23665	5.74644
76	1	Rich	2	4	5.86436	9.48496	2.84728	5.95228	2.87701	5.40518
77	1	Rich	2	4	5.72588	8.97025	2.51232	5.63973	2.53855	5.07735
78	1	Rich	2	4	5.58741	8.45554	2.19831	5.35217	2.22126	4.76294
79	1	Rich	2	4	5.44893	7.94082	1.90525	5.0896	1.92515	4.46195
80	1	Rich	2	4	5.31045	7.42611	1.63315	4.85203	1.65021	4.17439
81	1	Rich	2	4	5.17197	6.9114	1.38201	4.63945	1.39644	3.90025
82	1	Rich	2	4	5.03349	6.39669	1.15182	4.45187	1.16385	3.63954
83	1	Rich	2	4	4.89502	5.88197	0.942587	4.28928	0.95243	3.39226
84	1	Rich	2	4	4.75654	5.36726	0.754308	4.15169	0.762185	3.1584
85	1	Rich	2	4	4.61806	4.85255	0.586985	4.03909	0.593114	2.93796
86	1	Rich	2	4	4.47958	4.33783	0.440616	3.95149	0.445217	2.73095
87	1	Rich	2	4	4.34111	3.82312	0.315203	3.88888	0.318494	2.53736
88	1	Rich	2	4	4.20263	3.30841	0.210744	3.85127	0.212945	2.3572
89	1	Rich	2	4	4.23091	3.34712	0.217871	3.85323	0.220146	2.37385
90	1	Rich	2	4	4.25919	3.38583	0.225117	3.85533	0.227468	2.39059
91	1	Rich	2	4	4.28747	3.42453	0.232481	3.85757	0.234908	2.40739
92	1	Rich	2	4	4.31576	3.46324	0.239963	3.85995	0.242469	2.42428
93	1	Rich	2	4	4.34404	3.50195	0.247564	3.86248	0.250149	2.44124
94	1	Rich	2	4	4.37232	3.54066	0.255284	3.86515	0.257949	2.45827
95	1	Rich	2	4	4.4006	3.57937	0.263122	3.86795	0.265869	2.47538
96	1	Rich	2	4	4.42888	3.61807	0.271078	3.8709	0.273909	2.49257
97	1	Rich	2	4	4.45716	3.65678	0.279153	3.87399	0.282068	2.50983
98	1	Rich	2	4	4.48545	3.69549	0.287347	3.87722	0.290347	2.52717
99	1	Rich	2	4	4.51373	3.7342	0.295659	3.8806	0.298746	2.54459
100	1	Rich	2	4	4.54201	3.77291	0.304089	3.88411	0.307265	2.56208
101	1	Rich	2	4	4.57029	3.81161	0.312638	3.88777	0.315903	2.57964
102	1	Rich	2	4	4.59857	3.85032	0.321306	3.89156	0.324661	2.59729
103	1	Rich	2	4	4.62686	3.88903	0.330092	3.8955	0.333539	2.615
104	1	Rich	2	4	4.65514	3.92774	0.338996	3.89958	0.342536	2.6328
105	1	Rich	2	4	4.68342	3.96645	0.34802	3.9038	0.351654	2.65067
106	1	Rich	2	4	4.7117	4.00515	0.357161	3.90817	0.360891	2.66861
107	1	Rich	2	4	4.73998	4.04386	0.366421	3.91267	0.370248	2.68664
108	1	Rich	2	4	4.76827	4.08257	0.3758	3.91732	0.379724	2.70474
109	1	Rich	2	4	4.79655	4.12128	0.385297	3.9221	0.389321	2.72291
110	1	Rich	2	4	4.82483	4.15999	0.394913	3.92703	0.399037	2.74116
111	1	Rich	2	4	4.85311	4.19869	0.404647	3.9321	0.408872	2.75948
112	1	Rich	2	4	4.88139	4.2374	0.4145	3.93731	0.418828	2.77789
113	1	Rich	2	4	4.90967	4.27611	0.424471	3.94266	0.428903	2.79636
114	1	Rich	2	4	4.93796	4.31482	0.434561	3.94816	0.439098	2.81492
115	1	Rich	2	4	4.96624	4.35353	0.444769	3.95379	0.449413	2.83355
116	1	Rich	2	4	4.99452	4.39224	0.455096	3.95957	0.459848	2.85225
117	1	Rich	2	4	5.0228	4.43094	0.465541	3.96548	0.470402	2.87103
118	1	Rich	2	4	5.05108	4.46965	0.476105	3.97154	0.481076	2.88989
119	1	Rich	2	4	5.07937	4.50836	0.486787	3.97774	0.49187	2.90882
120	1	Rich	2	4	5.10765	4.54707	0.497588	3.98408	0.502784	2.92783
121	1	Rich	2	4	5.13593	4.58578	0.508507	3.99057	0.513817	2.94692
122	1	Rich	2	4	5.16421	4.62448	0.519545	3.99719	0.52497	2.96608
123	1	Rich	2	4	5.19249	4.66319	0.530701	4.00396	0.536243	2.98532
124	1	Rich	2	4	5.22077	4.7019	0.541976	4.01086	0.547635	3.00463
125	1	Rich	2	4	5.24906	4.74061	0.553369	4.01791	0.559148	3.02402
126	1	Rich	2	4	5.27734	4.77932	0.564881	4.0251	0.57078	3.04348
127	1	Rich	2	4	5.30562	4.81802	0.576512	4.03243	0.582532	3.06302
128	1	Rich	2	4	5.3339	4.85673	0.58826	4.03991	0.594403	3.08264
129	1	Rich	2	4	5.36218	4.89544	0.600128	4.04752	0.606395	3.10233
130	1	Rich	2	4	5.39047	4.93415	0.612114	4.05528	0.618506	3.1221
131	1	Rich	2	4	5.41875	4.97286	0.624218	4.06317	0.630736	3.14195
132	1	Rich	2	4	5.44703	5.01156	0.636441	4.07121	0.643087	3.16187
133	1	Rich	2	4	5.47531	5.05027	0.648783	4.07939	0.655557	3.18186
134	1	Rich	2	4	5.50359	5.08898	0.661243	4.08771	0.668147	3.20193
135	1	Rich	2	4	5.53188	5.12769	0.673821	4.09617	0.680857	3.22208
136	1	Rich	2	4	5.56016	5.1664	0.686518	4.10477	0.693687	3.24231
137	1	Rich	2	4	5.58844	5.2051	0.699333	4.11352	0.706636	3.26261
138	1	Rich	2	4	5.61672	5.24381	0.712267	4.12241	0.719705	3.28298
139	1	Rich	2	4	5.645	5.28252	0.72532	4.13143	0.732894	3.30343
140	1	Rich	2	4	5.67328	5.32123	0.738491	4.1406	0.746203	3.32396
141	1	Rich	2	4	5.70157	5.35994	0.751781	4.14991	0.759631	3.34457
142	1	Rich	2	4	5.72985	5.39865	0.765189	4.15936	0.773179	3.36524
143	1	Rich	2	4	5.75813	5.43735	0.778715	4.16896	0.786847	3.386
144	1	Rich	2	4	5.78641	5.47606	0.79236	4.17869	0.800635	3.40683
145	1	Rich	2	4	5.81469	5.51477	0.806124	4.18857	0.814542	3.42774
146	1	Rich	2	4	5.84298	5.55348	0.820006	4.19858	0.828569	3.44872
147	1	Rich	2	4	5.87126	5.59219	0.834007	4.20874	0.842716	3.46978
148	1	Rich	2	4	5.89954	5.63089	0.848126	4.21904	0.856982	3.49092
149	1	Rich	2	4	5.92782	5.6696	0.862363	4.22948	0.871369	3.51213
150	1	Rich	2	4	5.9561	5.70831	0.87672	4.24006	0.885875	3.53341
151	1	Rich	2	4	5.98439	5.74702	0.891194	4.25079	0.900501	3.55478
152	1	Rich	2	4	6.01267	5.78573	0.905787	4.26165	0.915246	3.57622
153	1	Rich	2	4	6.04095	5.82443	0.920499	4.27266	0.930111	3.59773
154	1	Rich	2	4	6.06923	5.86314	0.935329	4.28381	0.945097	3.61932
155	1	Rich	2	4	6.09751	5.90185	0.950278	4.2951	0.960201	3.64099
156	1	Rich	2	4	6.12579	5.94056	0.965345	4.30653	0.975426	3.66273
157	1	Rich	2	4	6.15408	5.97927	0.980531	4.3181	0.99077	3.68455
158	1	Rich	2	4	6.18236	6.01797	0.995835	4.32981	1.00623	3.70644
159	1	Rich	2	4	6.21064	6.05668	1.01126	4.34167	1.02182	3.72841
160	1	Rich	2	4	6.23892	6.09539	1.0268	4.35366	1.03752	3.75046
161	1	Rich	2	4	6.2672	6.1341	1.04246	4.3658	1.05335	3.77258
162	1	Rich	2	4	6.29549	6.17281	1.05824	4.37808	1.06929	3.79478
163	1	Rich	2	4	6.32377	6.21151	1.07413	4.3905	1.08535	3.81705
164	1	Rich	2	4	6.35205	6.25022	1.09015	4.40306	1.10153	3.8394
165	1	Rich	2	4	6.38033	6.28893	1.10628	4.41576	1.11784	3.86183
166	1	Rich	2	4	6.40861	6.32764	1.12254	4.42861	1.13426	3.88433
167	1	Rich	2	4	6.4369	6.36635	1.13891	4.44159	1.1508	3.90691
168	1	Rich	2	4	6.46518	6.40506	1.1554	4.45472	1.16746	3.92956
169	1	Rich	2	4	6.49346	6.44376	1.172	4.46799	1.18424	3.95229
170	1	Rich	2	4	6.52174	6.48247	1.18873	4.4814	1.20114	3.9751
171	1	Rich	2	4	6.50453	6.5757	1.2295	4.51427	1.24234	4.01327
172	1	Rich	2	4	6.48732	6.66892	1.27096	4.54797	1.28423	4.05188
173	1	Rich	2	4	6.47011	6.76214	1.3131	4.58248	1.32682	4.09093
174	1	Rich	2	4	6.4529	6.85537	1.35594	4.61782	1.37009	4.13042
175	1	Rich	2	4	6.43569	6.94859	1.39946	4.65397	1.41407	4.17036
176	1	Rich	2	4	6.41849	7.04182	1.44366	4.69095	1.45874	4.21073
177	1	Rich	2	4	6.40128	7.13504	1.48856	4.72874	1.5041	4.25154
178	1	Rich	2	4	6.38407	7.22827	1.53414	4.76736	1.55016	4.2928
179	1	Rich	2	4	6.36686	7.32149	1.58041	4.80679	1.59691	4.33449
180	1	Rich	2	4	6.34965	7.41471	1.62737	4.84705	1.64436	4.37663
181	1	Rich	2	4	6.33244	7.50794	1.67501	4.88812	1.6925	4.4192
182	1	Rich	2	4	6.31523	7.60116	1.72334	4.93002	1.74134	4.46222
183	1	Rich	2	4	6.29802	7.69439	1.77236	4.97273	1.79087	4.50567
184	1	Rich	2	4	6.28081	7.78761	1.82207	5.01627	1.84109	4.54957
185	1	Rich	2	4	6.2636	7.88083	1.87246	5.06062	1.89201	4.59391
186	1	Rich	2	4	6.24639	7.97406	1.92354	5.1058	1.94363	4.63868
187	1	Rich	2	4	6.22918	8.06728	1.97531	5.15179	1.99594	4.6839
188	1	Rich	2	4	6.21197	8.16051	2.02777	5.19861	2.04894	4.72956
189	1	Rich	2	4	6.19476	8.25373	2.08091	5.24624	2.10264	4.77566
190	1	Rich	2	4	6.17756	8.34696	2.13474	5.2947	2.15703	4.8222
191	1	Rich	2	4	6.16035	8.44018	2.18926	5.34397	2.21212	4.86918
192	1	Rich	2	4	6.14314	8.5334	2.24447	5.39406	2.2679	4.9166
193	1	Rich	2	4	6.12593	8.62663	2.30036	5.44498	2.32438	4.96446
194	1	Rich	2	4	6.10872	8.71985	2.35694	5.49671	2.38155	5.01276
195	1	Rich	2	4	6.09151	8.81308	2.41421	5.54927	2.43942	5.0615
196	1	Rich	2	4	6.0743	8.9063	2.47216	5.60264	2.49798	5.11068
197	1	Rich	2	4	6.05709	8.99953	2.53081	5.65683	2.55724	5.1603
198	1	Rich	2	4	6.03988	9.09275	2.59014	5.71185	2.61718	5.21036
199	1	Rich	2	4	6.02267	9.18597	2.65016	5.76768	2.67783	5.26086
200	1	Rich	2	4	6.00546	9.2792	2.71086	5.82433	2.73917	5.3118
201	1	Rich	2	4	5.98825	9.37242	2.77225	5.88181	2.8012	5.36319
202	1	Rich	2	4	5.97104	9.46565	2.83433	5.9401	2.86393	5.41501
203	1	Rich	2	4	5.95384	9.55887	2.8971	5.99921	2.92735	5.46727
204	1	Rich	2	4	5.93663	9.65209	2.96056	6.05915	2.99147	5.51998
205	1	Rich	2	4	5.91942	9.74532	3.0247	6.1199	3.05628	5.57312
206	1	Rich	2	4	5.90221	9.83854	3.08953	6.18147	3.12179	5.62671
207	1	Rich	2	4	5.885	9.93177	3.15504	6.24387	3.18799	5.68073
208	1	Rich	2	4	5.86779	10.025	3.22125	6.30708	3.25489	5.7352
209	1	Rich	2	4	5.85058	10.1182	3.28814	6.37111	3.32248	5.79011
210	1	Rich	2	4	5.83337	10.2114	3.35572	6.43597	3.39076	5.84545
211	1	Rich	2	4	5.81616	10.3047	3.42399	6.50164	3.45974	5.90124
212	1	Rich	2	4	5.79895	10.3979	3.49294	6.56813	3.52942	5.95747
213	1	Rich	2	4	5.78174	10.4911	3.56258	6.63544	3.59978	6.01413
214	1	Rich	2	4	5.76453	10.5843	3.63291	6.70358	3.67085	6.07124
215	1	Rich	2	4	5.74732	10.6776	3.70393	6.77253	3.74261	6.12879
216	1	Rich	2	4	5.73011	10.7708	3.77563	6.8423	3.81506	6.18678
217	1	Rich	2	4	5.71291	10.864	3.84802	6.9129	3.88821	6.24521
218	1	Rich	2	4	5.6957	10.9572	3.9211	6.98431	3.96205	6.30408
219	1	Rich	2	4	5.67849	11.0505	3.99487	7.05654	4.03658	6.36339
220	1	Rich	2	4	5.66128	11.1437	4.06932	7.12959	4.11181	6.42314
221	1	Rich	2	4	5.64407	11.2369	4.14446	7.20346	4.18774	6.48333
222	1	Rich	2	4	5.62686	11.3301	4.22029	7.27816	4.26436	6.54396
223	1	Rich	2	4	5.60965	11.4234	4.29681	7.35367	4.34167	6.60503
224	1	Rich	2	4	5.59244	11.5166	4.37401	7.43	4.41968	6.66654
225	1	Rich	2	4	5.57523	11.6098	4.4519	7.50715	4.49839	6.72849
226	1	Rich	2	4	5.55802	11.703	4.53048	7.58512	4.57779	6.79089
227	1	Rich	2	4	5.54081	11.7963	4.60974	7.66392	4.65788	6.85372
228	1	Rich	2	4	5.5236	11.8895	4.68969	7.74353	4.73867	6.91699
229	1	Rich	2	4	5.50639	11.9827	4.77034	7.82396	4.82015	6.98071
230	1	Rich	2	4	5.48918	12.0759	4.85166	7.90521	4.90233	7.04486
231	1	Rich	2	4	5.47198	12.1691	4.93368	7.98728	4.9852	7.10946
232	1	Rich	2	4	5.45477	12.2624	5.01638	8.07017	5.06876	7.17449
233	1	Rich	2	4	5.43756	12.3556	5.09977	8.15388	5.15302	7.23997
234	1	Rich	2	4	5.42035	12.4488	5.18385	8.23842	5.23798	7.30588
236	2	Brun	2	4	8.61814	16.5366	5.26861	8.32377	7.11295	9.17202
237	2	Brun	2	4	8.58924	16.3196	5.05615	8.11008	6.90637	8.99629
238	2	Brun	2	4	8.56034	16.1024	4.84806	7.90161	6.70414	8.82331
239	2	Brun	2	4	8.53145	15.885	4.64435	7.69836	6.50623	8.65308
240	2	Brun	2	4	8.50255	15.6675	4.445	7.50032	6.31267	8.4856
241	2	Brun	2	4	8.47365	15.4497	4.25003	7.30749	6.12344	8.32086
242	2	Brun	2	4	8.44475	15.2318	4.05943	7.11988	5.93855	8.15888
243	2	Brun	2	4	8.41586	15.0137	3.87321	6.93749	5.75801	7.99965
244	2	Brun	2	4	8.38696	14.7954	3.69135	6.76031	5.5818	7.84317
245	2	Brun	2	4	8.35806	14.577	3.51387	6.58835	5.40995	7.68945
246	2	Brun	2	4	8.32917	14.3584	3.34076	6.4216	5.24243	7.53848
247	2	Brun	2	4	8.30027	14.1397	3.17203	6.26007	5.07927	7.39026
248	2	Brun	2	4	8.27137	13.9208	3.00766	6.10375	4.92045	7.2448
249	2	Brun	2	4	8.24247	13.7017	2.84767	5.95265	4.76598	7.1021
250	2	Brun	2	4	8.21358	13.4825	2.69205	5.80676	4.61586	6.96215
251	2	Brun	2	4	8.18468	13.2631	2.5408	5.66609	4.47009	6.82496
252	2	Brun	2	4	8.15578	13.0436	2.39393	5.53063	4.32867	6.69053
253	2	Brun	2	4	8.12689	12.824	2.25143	5.40039	4.19161	6.55886
254	2	Brun	2	4	8.09799	12.6042	2.1133	5.27537	4.0589	6.42995
255	2	Brun	2	4	8.06909	12.3843	1.97954	5.15556	3.93055	6.3038
256	2	Brun	2	4	8.04019	12.1642	1.85016	5.04097	3.80655	6.18041
257	2	Brun	2	4	8.0113	11.944	1.72515	4.93159	3.68692	6.05979
258	2	Brun	2	4	7.9824	11.7236	1.60451	4.82742	3.57163	5.94192
259	2	Brun	2	4	7.9535	11.5032	1.48824	4.72847	3.46071	5.82682
260	2	Brun	2	4	7.9246	11.2826	1.37634	4.63474	3.35415	5.71448
261	2	Brun	2	4	7.89571	11.0618	1.26882	4.54622	3.25195	5.60491
262	2	Brun	2	4	7.86681	10.841	1.16567	4.46292	3.15411	5.4981
263	2	Brun	2	4	7.83791	10.62	1.06689	4.38484	3.06064	5.39406
264	2	Brun	2	4	7.83791	10.62	1.06689	4.38484	3.06064	5.39406
265	2	Brun	2	4	7.8265	10.5537	1.02367	4.35124	3.03488	5.358
266	2	Brun	2	4	7.81509	10.4878	0.981334	4.31871	3.01021	5.32263
267	2	Brun	2	4	7.80368	10.4224	0.939894	4.28725	2.98665	5.28797
268	2	Brun	2	4	7.79227	10.3574	0.899349	4.25685	2.96419	5.25401
269	2	Brun	2	4	7.78086	10.2929	0.859698	4.22752	2.94284	5.22076
270	2	Brun	2	4	7.76945	10.2289	0.82094	4.19926	2.92261	5.18822
271	2	Brun	2	4	7.75804	10.1653	0.783077	4.17206	2.90351	5.1564
272	2	Brun	2	4	7.74663	10.1023	0.746107	4.14593	2.88554	5.1253
273	2	Brun	2	4	7.73522	10.0398	0.710031	4.12086	2.8687	5.09492
274	2	Brun	2	4	7.72381	9.97778	0.674849	4.09687	2.85301	5.06526
275	2	Brun	2	4	7.7124	9.91636	0.640561	4.07393	2.83847	5.03635
276	2	Brun	2	4	7.70099	9.85551	0.607167	4.05207	2.82509	5.00816
277	2	Brun	2	4	7.68958	9.79524	0.574667	4.03127	2.81287	4.98072
278	2	Brun	2	4	7.67817	9.73557	0.543061	4.01153	2.80183	4.95403
279	2	Brun	2	4	7.66676	9.67653	0.512349	3.99287	2.79197	4.92809
280	2	Brun	2	4	7.65534	9.61813	0.48253	3.97526	2.7833	4.90291
281	2	Brun	2	4	7.64393	9.56039	0.453606	3.95873	2.77583	4.8785
282	2	Brun	2	4	7.63252	9.50332	0.425575	3.94326	2.76956	4.85485
283	2	Brun	2	4	7.62111	9.44696	0.398439	3.92886	2.76452	4.83198
284	2	Brun	2	4	7.6529	9.5083	0.398439	3.92886	2.79199	4.8561
285	2	Brun	2	4	7.68468	9.57065	0.398439	3.92886	2.81992	4.88051
286	2	Brun	2	4	7.71646	9.63406	0.398439	3.92886	2.84832	4.90523
287	2	Brun	2	4	7.74824	9.69857	0.398439	3.92886	2.87722	4.93027
288	2	Brun	2	4	7.78003	9.76422	0.398439	3.92886	2.90662	4.95563
289	2	Brun	2	4	7.81181	9.83105	0.398439	3.92886	2.93656	4.98134
290	2	Brun	2	4	7.84359	9.89911	0.398439	3.92886	2.96705	5.00741
291	2	Brun	2	4	7.87537	9.96845	0.398439	3.92886	2.99811	5.03385
292	2	Brun	2	4	7.90716	10.0391	0.398439	3.92886	3.02976	5.06067
293	2	Brun	2	4	7.93894	10.1112	0.398439	3.92886	3.06204	5.08789
294	2	Brun	2	4	7.97072	10.1847	0.398439	3.92886	3.09497	5.11554
295	2	Brun	2	4	8.0025	10.2597	0.398439	3.92886	3.12857	5.14362
296	2	Brun	2	4	8.03429	10.3363	0.398439	3.92886	3.16288	5.17215
297	2	Brun	2	4	8.06607	10.4145	0.398439	3.92886	3.19791	5.20116
298	2	Brun	2	4	8.09785	10.4944	0.398439	3.92886	3.23372	5.23066
299	2	Brun	2	4	8.12963	10.5762	0.398439	3.92886	3.27033	5.26068
300	2	Brun	2	4	8.16142	10.6598	0.398439	3.92886	3.30777	5.29125
301	2	Brun	2	4	8.1932	10.7453	0.398439	3.92886	3.34609	5.32238
302	2	Brun	2	4	8.22498	10.8329	0.398439	3.92886	3.38533	5.3541
303	2	Brun	2	4	8.25677	10.9227	0.398439	3.92886	3.42553	5.38645
304	2	Brun	2	4	8.28855	11.0147	0.398439	3.92886	3.46674	5.41945
305	2	Brun	2	4	8.32033	11.109	0.398439	3.92886	3.50901	5.45313
306	2	Brun	2	4	8.35211	11.2059	0.398439	3.92886	3.55239	5.48753
307	2	Brun	2	4	8.35211	11.2059	0.398439	3.92886	3.55239	5.48753
308	2	Brun	2	4	8.28751	11.1956	0.462095	3.96352	3.50272	5.48228
309	2	Brun	2	4	8.2229	11.1981	0.530466	4.00381	3.46356	5.48376
310	2	Brun	2	4	8.15829	11.212	0.603552	4.04973	3.43429	5.49157
311	2	Brun	2	4	8.09369	11.2362	0.681354	4.10127	3.41436	5.50537
312	2	Brun	2	4	8.02908	11.2695	0.763871	4.15843	3.40331	5.52484
313	2	Brun	2	4	7.96447	11.3111	0.851103	4.22122	3.4007	5.54972
314	2	Brun	2	4	7.89987	11.3601	0.94305	4.28963	3.40619	5.57976
315	2	Brun	2	4	7.83526	11.4157	1.03971	4.36367	3.41942	5.61476
316	2	Brun	2	4	7.77065	11.4774	1.14109	4.44333	3.44011	5.65451
317	2	Brun	2	4	7.70605	11.5444	1.24718	4.52861	3.46798	5.69885
318	2	Brun	2	4	7.64144	11.6163	1.35799	4.61952	3.50279	5.74762
319	2	Brun	2	4	7.57683	11.6926	1.47352	4.71605	3.5443	5.80066
320	2	Brun	2	4	7.51223	11.7727	1.59376	4.81821	3.59231	5.85783
321	2	Brun	2	4	7.51223	11.7727	1.59376	4.81821	3.59231	5.85783
322	2	Brun	2	4	7.50447	11.8224	1.60282	4.82598	3.61568	5.87427
323	2	Brun	2	4	7.4967	11.8728	1.61192	4.83378	3.63935	5.89091
324	2	Brun	2	4	7.48894	11.9238	1.62104	4.84161	3.66333	5.90774
325	2	Brun	2	4	7.48118	11.9754	1.63018	4.84947	3.68763	5.92478
326	2	Brun	2	4	7.47342	12.0278	1.63935	4.85736	3.71226	5.94204
327	2	Brun	2	4	7.46566	12.0808	1.64855	4.86528	3.73724	5.95951
328	2	Brun	2	4	7.4579	12.1346	1.65777	4.87324	3.76256	5.97721
329	2	Brun	2	4	7.45014	12.1891	1.66702	4.88122	3.78825	5.99515
330	2	Brun	2	4	7.44238	12.2444	1.6763	4.88924	3.81432	6.01333
331	2	Brun	2	4	7.43462	12.3005	1.6856	4.89728	3.84077	6.03176
332	2	Brun	2	4	7.42686	12.3575	1.69492	4.90536	3.86763	6.05045
333	2	Brun	2	4	7.4191	12.4153	1.70427	4.91346	3.89491	6.06942
334	2	Brun	2	4	7.41134	12.4741	1.71365	4.9216	3.92262	6.08866
335	2	Brun	2	4	7.40358	12.5338	1.72305	4.92977	3.95078	6.10819
336	2	Brun	2	4	7.39582	12.5944	1.73248	4.93797	3.9794	6.12802
337	2	Brun	2	4	7.38805	12.6561	1.74193	4.94619	4.00851	6.14817
338	2	Brun	2	4	7.26133	12.5465	1.6311	4.85026	3.94353	6.04654
339	2	Brun	2	4	7.1346	12.4442	1.52391	4.75867	3.88555	5.94939
340	2	Brun	2	4	7.00787	12.3503	1.42036	4.67142	3.83497	5.85698
341	2	Brun	2	4	6.88114	12.2657	1.32045	4.58852	3.79227	5.76962
342	2	Brun	2	4	6.75441	12.1918	1.22418	4.50997	3.75802	5.68767
343	2	Brun	2	4	6.62768	12.13	1.13156	4.43576	3.73288	5.61158
344	2	Brun	2	4	6.50095	12.0822	1.04258	4.3659	3.7177	5.54187
345	2	Brun	2	4	6.37423	12.0506	0.957249	4.30038	3.71346	5.47919
346	2	Brun	2	4	6.2475	12.0381	0.875557	4.2392	3.72142	5.42435
347	2	Brun	2	4	6.12077	12.048	0.797508	4.18238	3.74313	5.37836
348	2	Brun	2	4	5.99404	12.0849	0.723102	4.12989	3.78061	5.34251
349	2	Brun	2	4	5.86731	12.1546	0.652339	4.08176	3.83646	5.3185
350	2	Brun	2	4	5.74058	12.2648	0.585218	4.03797	3.91415	5.30855
351	2	Brun	2	4	5.61385	12.4261	0.521741	3.99852	4.01839	5.31573
352	2	Brun	2	4	5.48712	12.6533	0.461907	3.96342	4.15584	5.34432
353	2	Brun	2	4	5.3604	12.9681	0.405716	3.93266	4.3362	5.40062
354	2	Brun	2	4	5.3604	12.9681	0.405716	3.93266	4.3362	5.40062
355	2	Brun	2	4	5.3604	12.9681	0.405716	3.93266	4.3362	5.40062
356	2	Brun	2	4	5.3604	12.9681	0.405716	3.93266	4.3362	5.40062
357	2	Brun	2	4	5.3604	12.9681	0.405716	3.93266	4.3362	5.40062
358	2	Brun	2	4	5.3604	12.9681	0.405716	3.93266	4.3362	5.40062
359	2	Brun	2	4	5.3604	12.9681	0.405716	3.93266	4.3362	5.40062
360	2	Brun	2	4	5.3604	12.9681	0.405716	3.93266	4.3362	5.40062
361	2	Brun	2	4	5.3604	12.9681	0.405716	3.93266	4.3362	5.40062
362	2	Brun	2	4	5.3604	12.9681	0.405716	3.93266	4.3362	5.40062
363	2	Brun	2	4	5.3604	12.9681	0.405716	3.93266	4.3362	5.40062
364	2	Brun	2	4	5.3604	12.9681	0.405716	3.93266	4.3362	5.40062
365	3	Clar	1	4	10.0151	7.77185	0.951643	4.29613	1.79764	4.96647
366	3	Clar	1	4	9.9947	7.80925	0.967704	4.30832	1.81216	4.97843
367	3	Clar	1	4	9.97432	7.84663	0.9839	4.32067	1.8268	4.99046
368	3	Clar	1	4	9.95394	7.88398	1.00023	4.33318	1.84157	5.00258
369	3	Clar	1	4	9.93356	7.9213	1.01669	4.34586	1.85646	5.01477
370	3	Clar	1	4	9.91318	7.95859	1.03329	4.35869	1.87147	5.02704
371	3	Clar	1	4	9.89279	7.99585	1.05003	4.37168	1.8866	5.03939
372	3	Clar	1	4	9.87241	8.03309	1.06689	4.38484	1.90186	5.05182
373	3	Clar	1	4	9.85203	8.07029	1.0839	4.39815	1.91724	5.06432
374	3	Clar	1	4	9.83165	8.10746	1.10103	4.41162	1.93274	5.0769
375	3	Clar	1	4	9.81127	8.14461	1.1183	4.42526	1.94837	5.08956
376	3	Clar	1	4	9.79089	8.18172	1.13571	4.43905	1.96411	5.1023
377	3	Clar	1	4	9.7705	8.2188	1.15325	4.45301	1.97998	5.11511
378	3	Clar	1	4	9.75012	8.25585	1.17092	4.46712	1.99597	5.128
379	3	Clar	1	4	9.72974	8.29287	1.18873	4.4814	2.01209	5.14097
380	3	Clar	1	4	9.70936	8.32986	1.20667	4.49583	2.02832	5.15401
381	3	Clar	1	4	9.68898	8.36681	1.22475	4.51043	2.04467	5.16713
382	3	Clar	1	4	9.6686	8.40374	1.24296	4.52518	2.06115	5.18033
383	3	Clar	1	4	9.64821	8.44062	1.26131	4.5401	2.07775	5.1936
384	3	Clar	1	4	9.62783	8.47748	1.27979	4.55518	2.09446	5.20695
385	3	Clar	1	4	9.60745	8.5143	1.2984	4.57042	2.1113	5.22037
386	3	Clar	1	4	9.58707	8.55108	1.31715	4.58581	2.12826	5.23388
387	3	Clar	1	4	9.56669	8.58783	1.33604	4.60137	2.14534	5.24745
388	3	Clar	1	4	9.54631	8.62455	1.35505	4.61709	2.16253	5.26111
389	3	Clar	1	4	9.52592	8.66122	1.37421	4.63297	2.17985	5.27483
390	3	Clar	1	4	9.50554	8.69787	1.39349	4.64901	2.19729	5.28864
391	3	Clar	1	4	9.48516	8.73447	1.41292	4.66521	2.21484	5.30252
392	3	Clar	1	4	9.46478	8.77104	1.43247	4.68156	2.23252	5.31647
393	3	Clar	1	4	9.4444	8.80756	1.45216	4.69808	2.25031	5.3305
394	3	Clar	1	4	9.42402	8.84405	1.47199	4.71476	2.26822	5.34461
395	3	Clar	1	4	9.40363	8.8805	1.49194	4.73161	2.28625	5.35879
396	3	Clar	1	4	9.38325	8.91691	1.51204	4.74861	2.3044	5.37304
397	3	Clar	1	4	9.36287	8.95329	1.53227	4.76577	2.32267	5.38737
398	3	Clar	1	4	9.34249	8.98962	1.55263	4.78309	2.34105	5.40177
399	3	Clar	1	4	9.32211	9.0259	1.57312	4.80057	2.35955	5.41625
400	3	Clar	1	4	9.30173	9.06215	1.59376	4.81821	2.37817	5.4308
401	3	Clar	1	4	9.28134	9.09835	1.61452	4.83601	2.3969	5.44543
402	3	Clar	1	4	9.26096	9.13451	1.63542	4.85398	2.41575	5.46013
403	3	Clar	1	4	9.24058	9.17063	1.65645	4.8721	2.43472	5.4749
404	3	Clar	1	4	9.2202	9.2067	1.67762	4.89038	2.4538	5.48974
405	3	Clar	1	4	9.19982	9.24273	1.69893	4.90883	2.473	5.50466
406	3	Clar	1	4	9.17944	9.27871	1.72036	4.92743	2.49232	5.51965
407	3	Clar	1	4	9.15905	9.31464	1.74193	4.94619	2.51175	5.53471
408	3	Clar	1	4	9.13867	9.35053	1.76364	4.96512	2.53129	5.54985
409	3	Clar	1	4	9.11829	9.38637	1.78548	4.9842	2.55095	5.56506
410	3	Clar	1	4	9.09791	9.42216	1.80746	5.00345	2.57072	5.58034
411	3	Clar	1	4	9.07753	9.4579	1.82957	5.02285	2.5906	5.59569
412	3	Clar	1	4	9.05715	9.49359	1.85181	5.04242	2.6106	5.61111
413	3	Clar	1	4	9.03676	9.52923	1.87419	5.06215	2.63071	5.62661
414	3	Clar	1	4	9.01638	9.56482	1.8967	5.08203	2.65094	5.64217
415	3	Clar	1	4	8.996	9.60036	1.91935	5.10208	2.67127	5.65781
416	3	Clar	1	4	8.97562	9.63584	1.94213	5.12229	2.69172	5.67352
417	3	Clar	1	4	8.95524	9.67127	1.96504	5.14265	2.71228	5.6893
418	3	Clar	1	4	8.93486	9.70664	1.98809	5.16318	2.73295	5.70514
419	3	Clar	1	4	8.91447	9.74196	2.01128	5.18387	2.75373	5.72106
420	3	Clar	1	4	8.89409	9.77721	2.0346	5.20472	2.77463	5.73705
421	3	Clar	1	4	8.87371	9.81242	2.05805	5.22573	2.79563	5.75311
422	3	Clar	1	4	8.85333	9.84756	2.08164	5.24689	2.81674	5.76923
423	3	Clar	1	4	8.83295	9.88264	2.10536	5.26822	2.83796	5.78543
424	3	Clar	1	4	8.81257	9.91766	2.12922	5.28971	2.85929	5.80169
425	3	Clar	1	4	8.79219	9.95262	2.15321	5.31136	2.88072	5.81802
426	3	Clar	1	4	8.7718	9.98752	2.17733	5.33317	2.90227	5.83442
427	3	Clar	1	4	8.75142	10.0223	2.20159	5.35514	2.92392	5.85089
428	3	Clar	1	4	8.73104	10.0571	2.22599	5.37727	2.94568	5.86742
429	3	Clar	1	4	8.71066	10.0918	2.25052	5.39957	2.96754	5.88402
430	3	Clar	1	4	8.69028	10.1264	2.27518	5.42202	2.98951	5.90069
431	3	Clar	1	4	8.6699	10.161	2.29998	5.44463	3.01158	5.91742
432	3	Clar	1	4	8.64951	10.1955	2.32491	5.4674	3.03376	5.93422
433	3	Clar	1	4	8.62913	10.2299	2.34998	5.49033	3.05604	5.95108
434	3	Clar	1	4	8.60875	10.2643	2.37518	5.51343	3.07843	5.96801
435	3	Clar	1	4	8.58837	10.2985	2.40051	5.53668	3.10091	5.985
436	3	Clar	1	4	8.47401	10.1952	2.32896	5.47111	3.03473	5.9008
437	3	Clar	1	4	8.35964	10.0922	2.2585	5.40683	2.96981	5.8174
438	3	Clar	1	4	8.24528	9.98962	2.18912	5.34384	2.90614	5.7348
439	3	Clar	1	4	8.13092	9.88739	2.12082	5.28214	2.84373	5.653
440	3	Clar	1	4	8.01655	9.78557	2.0536	5.22174	2.7826	5.57201
441	3	Clar	1	4	7.90219	9.68416	1.98747	5.16262	2.72275	5.49184
442	3	Clar	1	4	7.78783	9.5832	1.92242	5.1048	2.6642	5.41249
443	3	Clar	1	4	7.67347	9.4827	1.85845	5.04827	2.60694	5.33396
444	3	Clar	1	4	7.5591	9.38268	1.79556	4.99303	2.551	5.25627
445	3	Clar	1	4	7.44474	9.28318	1.73376	4.93908	2.49637	5.17942
446	3	Clar	1	4	7.33038	9.18421	1.67303	4.88642	2.44308	5.10342
447	3	Clar	1	4	7.21601	9.0858	1.61339	4.83505	2.39114	5.02828
448	3	Clar	1	4	7.10165	8.98799	1.55484	4.78497	2.34056	4.954
449	3	Clar	1	4	6.98729	8.89081	1.49736	4.73618	2.29135	4.8806
450	3	Clar	1	4	6.87293	8.79429	1.44097	4.68869	2.24354	4.80808
451	3	Clar	1	4	6.75856	8.69848	1.38566	4.64248	2.19713	4.73646
452	3	Clar	1	4	6.6442	8.6034	1.33143	4.59757	2.15215	4.66575
453	3	Clar	1	4	6.52984	8.50912	1.27829	4.55395	2.10861	4.59596
454	3	Clar	1	4	6.41547	8.41567	1.22622	4.51162	2.06655	4.52711
455	3	Clar	1	4	6.30111	8.32312	1.17524	4.47058	2.02598	4.4592
456	3	Clar	1	4	6.18675	8.23151	1.12534	4.43083	1.98692	4.39227
457	3	Clar	1	4	6.07238	8.14092	1.07653	4.39237	1.94942	4.32632
458	3	Clar	1	4	5.95802	8.05141	1.02879	4.35521	1.91349	4.26138
459	3	Clar	1	4	5.84366	7.96306	0.982142	4.31933	1.87917	4.19747
460	3	Clar	1	4	5.7293	7.87595	0.936574	4.28474	1.84651	4.13462
461	3	Clar	1	4	5.61493	7.79018	0.892087	4.25145	1.81554	4.07284
462	3	Clar	1	4	5.50057	7.70586	0.848683	4.21945	1.78631	4.01217
463	3	Clar	1	4	5.38621	7.62309	0.806362	4.18874	1.75887	3.95265
464	3	Clar	1	4	5.27184	7.54201	0.765122	4.15932	1.73328	3.89431
465	3	Clar	1	4	5.15748	7.46276	0.724966	4.13119	1.70961	3.8372
466	3	Clar	1	4	5.04312	7.3855	0.685891	4.10435	1.68792	3.78136
467	3	Clar	1	4	4.92876	7.31042	0.647899	4.0788	1.6683	3.72683
468	3	Clar	1	4	4.81439	7.23772	0.61099	4.05455	1.65084	3.6737
469	3	Clar	1	4	4.70003	7.16765	0.575162	4.03158	1.63565	3.62201
470	3	Clar	1	4	4.58567	7.10047	0.540418	4.00991	1.62285	3.57186
471	3	Clar	1	4	4.4713	7.03649	0.506755	3.98952	1.61258	3.52333
472	3	Clar	1	4	4.35694	6.97608	0.474175	3.97043	1.60499	3.47652
473	3	Clar	1	4	4.49086	7.21165	0.546586	4.01371	1.66946	3.58645
474	3	Clar	1	4	4.62478	7.44795	0.624141	4.06312	1.73945	3.69989
475	3	Clar	1	4	4.7587	7.68492	0.706839	4.11867	1.81494	3.81681
476	3	Clar	1	4	4.89261	7.92254	0.79468	4.18035	1.89591	3.93722
477	3	Clar	1	4	5.02653	8.16077	0.887664	4.24817	1.98235	4.0611
478	3	Clar	1	4	5.16045	8.39957	0.985792	4.32212	2.07425	4.18844
479	3	Clar	1	4	5.29437	8.63891	1.08906	4.40221	2.17159	4.31923
480	3	Clar	1	4	5.42829	8.87877	1.19748	4.48843	2.27435	4.45346
481	3	Clar	1	4	5.56221	9.11913	1.31103	4.58078	2.38253	4.59114
482	3	Clar	1	4	5.69612	9.35995	1.42973	4.67927	2.49612	4.73224
483	3	Clar	1	4	5.83004	9.60121	1.55358	4.7839	2.61511	4.87677
484	3	Clar	1	4	5.96396	9.84289	1.68256	4.89466	2.73948	5.02471
485	3	Clar	1	4	6.09788	10.085	1.8167	5.01155	2.86922	5.17607
486	3	Clar	1	4	6.2318	10.3275	1.95597	5.13458	3.00434	5.33083
487	3	Clar	1	4	6.36571	10.5703	2.10039	5.26375	3.14482	5.48899
488	3	Clar	1	4	6.49963	10.8135	2.24995	5.39905	3.29065	5.65055
489	3	Clar	1	4	6.63355	11.057	2.40465	5.54048	3.44183	5.8155
490	3	Clar	1	4	6.76747	11.3008	2.56449	5.68805	3.59835	5.98384
491	3	Clar	1	4	6.90139	11.545	2.72948	5.84175	3.7602	6.15556
492	3	Clar	1	4	7.03531	11.7894	2.89962	6.00159	3.92738	6.33067
493	3	Clar	1	4	7.16922	12.0342	3.07489	6.16756	4.09989	6.50915
494	3	Clar	1	4	7.30314	12.2792	3.25531	6.33967	4.27771	6.691
495	3	Clar	1	4	7.43706	12.5244	3.44088	6.51791	4.46085	6.87622
496	3	Clar	1	4	7.57098	12.7699	3.63158	6.70229	4.64929	7.06482
497	3	Clar	1	4	7.7049	13.0157	3.82743	6.8928	4.84304	7.25677
498	3	Clar	1	4	7.83881	13.2617	4.02842	7.08945	5.04209	7.45209
499	3	Clar	1	4	7.97273	13.5079	4.23456	7.29223	5.24644	7.65076
500	3	Clar	1	4	8.10665	13.7543	4.44584	7.50114	5.45608	7.8528
501	3	Clar	1	4	8.24057	14.0009	4.66226	7.71619	5.67101	8.05818
502	3	Clar	1	4	8.37449	14.2477	4.88382	7.93738	5.89122	8.26692
503	3	Clar	1	4	8.50841	14.4947	5.11053	8.1647	6.11672	8.47901
504	3	Clar	1	4	8.64232	14.7419	5.34238	8.39815	6.34749	8.69445
505	3	Clar	1	4	8.77624	14.9893	5.57938	8.63774	6.58354	8.91323
506	3	Clar	1	4	8.91016	15.2368	5.82152	8.88347	6.82487	9.13536
507	3	Clar	1	4	9.04408	15.4845	6.0688	9.13533	7.07146	9.36084
508	3	Clar	1	4	9.178	15.7324	6.32122	9.39332	7.32333	9.58965
509	3	Clar	1	4	9.31191	15.9804	6.57879	9.65745	7.58046	9.8218
510	3	Clar	1	4	9.44583	16.2286	6.8415	9.92771	7.84286	10.0573
511	3	Clar	1	4	9.57975	16.4769	7.10936	10.2041	8.11052	10.2961
512	3	Clar	1	4	9.71367	16.7253	7.38235	10.4866	8.38343	10.5383
513	3	Clar	1	4	9.84759	16.9739	7.66049	10.7753	8.66161	10.7838
514	3	Clar	1	4	9.98151	17.2226	7.94378	11.0701	8.94504	11.0326
515	3	Clar	1	4	10.1154	17.4715	8.23221	11.371	9.23372	11.2848
516	3	Clar	1	4	10.2422	17.6672	8.40876	11.5556	9.43083	11.4609
517	3	Clar	1	4	10.3689	17.8622	8.58719	11.7425	9.62954	11.638
518	3	Clar	1	4	10.4956	18.0565	8.7675	11.9315	9.82986	11.8162
519	3	Clar	1	4	10.6223	18.2503	8.94967	12.1228	10.0318	11.9954
520	3	Clar	1	4	10.7491	18.4435	9.13372	12.3163	10.2354	12.1756
521	3	Clar	1	4	10.8758	18.6362	9.31965	12.5121	10.4406	12.3569
522	3	Clar	1	4	11.0025	18.8284	9.50744	12.7101	10.6476	12.5392
523	3	Clar	1	4	11.1293	19.0202	9.69711	12.9103	10.8562	12.7226
524	3	Clar	1	4	11.256	19.2114	9.88866	13.1128	11.0664	12.9071
525	3	Clar	1	4	11.3827	19.4023	10.0821	13.3175	11.2784	13.0926
526	3	Clar	1	4	11.5095	19.5927	10.2774	13.5244	11.4921	13.2792
527	3	Clar	1	4	11.6362	19.7827	10.4745	13.7336	11.7075	13.4669
528	3	Clar	1	4	11.7629	19.9724	10.6736	13.945	11.9247	13.6557
529	3	Clar	1	4	11.8897	20.1617	10.8745	14.1586	12.1435	13.8456
530	3	Clar	1	4	12.0164	20.3507	11.0773	14.3745	12.3641	14.0366
531	3	Clar	1	4	12.1431	20.5393	11.2819	14.5926	12.5865	14.2287
532	3	Clar	1	4	12.2698	20.7276	11.4884	14.8129	12.8106	14.4219
533	3	Clar	1	4	12.3966	20.9156	11.6968	15.0355	13.0365	14.6162
534	3	Clar	1	4	12.5233	21.1034	11.9071	15.2603	13.2641	14.8116
535	3	Clar	1	4	12.65	21.2908	12.1193	15.4873	13.4935	15.0082
536	3	Clar	1	4	12.7768	21.478	12.3333	15.7166	13.7247	15.2059
537	3	Clar	1	4	12.9035	21.6649	12.5492	15.9481	13.9576	15.4047
538	3	Clar	1	4	13.0302	21.8516	12.767	16.1818	14.1923	15.6046
539	3	Clar	1	4	13.157	22.038	12.9866	16.4178	14.4288	15.8056
540	3	Clar	1	4	13.2837	22.2242	13.2081	16.656	14.6671	16.0078
541	3	Clar	1	4	13.4104	22.4102	13.4315	16.8965	14.9072	16.2112
542	3	Clar	1	4	13.5372	22.596	13.6568	17.1392	15.1491	16.4156
543	3	Clar	1	4	13.6639	22.7815	13.8839	17.3841	15.3928	16.6212
544	3	Clar	1	4	13.7906	22.9669	14.1129	17.6312	15.6383	16.828
545	3	Clar	1	4	13.9173	23.1521	14.3438	17.8806	15.8856	17.0359
546	3	Clar	1	4	14.0441	23.337	14.5766	18.1322	16.1347	17.2449
547	3	Clar	1	4	14.1708	23.5218	14.8112	18.3861	16.3857	17.4551
548	3	Clar	1	4	14.2975	23.7065	15.0477	18.6422	16.6384	17.6665
549	3	Clar	1	4	14.4243	23.8909	15.2861	18.9005	16.893	17.8789
550	3	Clar	1	4	14.551	24.0752	15.5263	19.161	17.1493	18.0926
551	3	Clar	1	4	14.6777	24.2594	15.7684	19.4238	17.4075	18.3074
552	3	Clar	1	4	14.8045	24.4434	16.0124	19.6889	17.6676	18.5233
553	3	Clar	1	4	14.9312	24.6272	16.2583	19.9561	17.9294	18.7404
554	3	Clar	1	4	15.0579	24.8109	16.506	20.2256	18.1931	18.9587
555	3	Clar	1	4	15.1847	24.9945	16.7556	20.4973	18.4586	19.1781
556	3	Clar	1	4	15.3114	25.1779	17.0071	20.7713	18.7259	19.3987
557	3	Clar	1	4	15.4381	25.3612	17.2605	21.0475	18.9951	19.6205
558	3	Clar	1	4	15.5648	25.5444	17.5157	21.3259	19.2661	19.8434
559	3	Clar	1	4	15.6916	25.7274	17.7728	21.6066	19.539	20.0675
560	3	Clar	1	4	15.8183	25.9103	18.0318	21.8895	19.8137	20.2927
561	3	Clar	1	4	15.7191	25.7056	17.8032	21.6398	19.5518	20.0839
562	3	Clar	1	4	15.6199	25.5022	17.5761	21.3918	19.292	19.8764
563	3	Clar	1	4	15.5208	25.2999	17.3504	21.1455	19.0341	19.6701
564	3	Clar	1	4	15.4216	25.0988	17.1261	20.901	18.7783	19.4652
565	3	Clar	1	4	15.3224	24.8987	16.9034	20.6582	18.5244	19.2614
566	3	Clar	1	4	15.2232	24.6997	16.682	20.4172	18.2724	19.0589
567	3	Clar	1	4	15.124	24.5015	16.4622	20.1779	18.0224	18.8576
568	3	Clar	1	4	15.0248	24.3043	16.2438	19.9403	17.7741	18.6575
569	3	Clar	1	4	14.9257	24.1078	16.0268	19.7045	17.5278	18.4585
570	3	Clar	1	4	14.8265	23.9122	15.8113	19.4704	17.2832	18.2607
571	3	Clar	1	4	14.7273	23.7173	15.5973	19.2381	17.0405	18.0641
572	3	Clar	1	4	14.6281	23.523	15.3848	19.0075	16.7995	17.8686
573	3	Clar	1	4	14.5289	23.3294	15.1736	18.7787	16.5603	17.6742
574	3	Clar	1	4	14.4297	23.1363	14.964	18.5515	16.3228	17.4809
575	3	Clar	1	4	14.3305	22.9438	14.7558	18.3262	16.087	17.2887
576	3	Clar	1	4	14.2314	22.7517	14.5491	18.1025	15.8529	17.0975
577	3	Clar	1	4	14.1322	22.5601	14.3438	17.8806	15.6205	16.9074
578	3	Clar	1	4	14.033	22.3689	14.14	17.6604	15.3897	16.7184
579	3	Clar	1	4	13.9338	22.1781	13.9376	17.442	15.1606	16.5304
580	3	Clar	1	4	13.8346	21.9875	13.7367	17.2253	14.933	16.3435
581	3	Clar	1	4	13.7354	21.7972	13.5373	17.0104	14.7071	16.1575
582	3	Clar	1	4	13.6363	21.6071	13.3393	16.7972	14.4827	15.9725
583	3	Clar	1	4	13.5371	21.4172	13.1428	16.5857	14.2599	15.7885
584	3	Clar	1	4	13.4379	21.2274	12.9477	16.376	14.0386	15.6055
585	3	Clar	1	4	13.3387	21.0377	12.7541	16.168	13.8188	15.4235
586	3	Clar	1	4	13.2395	20.848	12.5619	15.9618	13.6005	15.2423
587	3	Clar	1	4	13.1403	20.6582	12.3713	15.7573	13.3836	15.0621
588	3	Clar	1	4	13.0412	20.4683	12.182	15.5545	13.1682	14.8828
589	3	Clar	1	4	12.942	20.2783	11.9942	15.3535	12.9542	14.7044
590	3	Clar	1	4	12.8428	20.088	11.8079	15.1542	12.7415	14.5269
591	3	Clar	1	4	12.7436	19.8974	11.6231	14.9567	12.5302	14.3502
592	3	Clar	1	4	12.6444	19.7064	11.4397	14.7609	12.3201	14.1743
593	3	Clar	1	4	12.5452	19.515	11.2577	14.5668	12.1113	13.9992
594	3	Clar	1	4	12.4461	19.3229	11.0773	14.3745	11.9038	13.8249
595	3	Clar	1	4	12.4421	19.2412	10.9205	14.2076	11.7621	13.7147
596	3	Clar	1	4	12.4382	19.1593	10.7649	14.0421	11.6214	13.6052
597	3	Clar	1	4	12.4343	19.0772	10.6104	13.8779	11.4817	13.4963
598	3	Clar	1	4	12.4304	18.9949	10.4571	13.715	11.343	13.3881
599	3	Clar	1	4	12.4265	18.9124	10.3048	13.5535	11.2055	13.2805
600	3	Clar	1	4	12.4226	18.8298	10.1537	13.3933	11.069	13.1737
601	3	Clar	1	4	12.4187	18.747	10.0036	13.2344	10.9335	13.0675
602	3	Clar	1	4	12.4148	18.6642	9.85472	13.0769	10.7992	12.962
603	3	Clar	1	4	12.4109	18.5813	9.70693	12.9207	10.6659	12.8571
604	3	Clar	1	4	12.407	18.4984	9.56025	12.7658	10.5338	12.753
605	3	Clar	1	4	12.403	18.4154	9.41469	12.6123	10.4028	12.6496
606	3	Clar	1	4	12.3991	18.3324	9.27025	12.46	10.2729	12.5469
607	3	Clar	1	4	12.3952	18.2494	9.12692	12.3092	10.1441	12.445
608	3	Clar	1	4	12.3913	18.1664	8.98471	12.1596	10.0164	12.3437
609	3	Clar	1	4	12.3874	18.0835	8.84362	12.0114	9.88995	12.2432
610	3	Clar	1	4	12.3835	18.0006	8.70365	11.8645	9.7646	12.1434
611	3	Clar	1	4	12.3796	17.9177	8.56479	11.719	9.64041	12.0443
612	3	Clar	1	4	12.3757	17.835	8.42704	11.5748	9.51738	11.946
613	3	Clar	1	4	12.3718	17.7523	8.29042	11.4319	9.39553	11.8484
614	3	Clar	1	4	12.3679	17.6698	8.15491	11.2903	9.27485	11.7515
615	3	Clar	1	4	12.3639	17.5874	8.02052	11.1501	9.15535	11.6555
616	3	Clar	1	4	12.36	17.5051	7.88724	11.0112	9.03705	11.5601
617	3	Clar	1	4	12.3561	17.4229	7.75508	10.8737	8.91994	11.4655
618	3	Clar	1	4	12.3522	17.341	7.62404	10.7374	8.80403	11.3717
619	3	Clar	1	4	12.3483	17.2592	7.49411	10.6025	8.68933	11.2787
620	3	Clar	1	4	12.3444	17.1776	7.3653	10.469	8.57584	11.1864
621	3	Clar	1	4	12.3405	17.0962	7.23761	10.3367	8.46358	11.0949
622	3	Clar	1	4	12.3366	17.015	7.11103	10.2058	8.35254	11.0042
623	3	Clar	1	4	12.3327	16.9341	6.98557	10.0763	8.24273	10.9143
624	3	Clar	1	4	12.3288	16.8534	6.86123	9.94804	8.13417	10.8251
625	3	Clar	1	4	12.3248	16.7729	6.738	9.82113	8.02685	10.7368
626	3	Clar	1	4	12.3209	16.6928	6.61589	9.69556	7.92078	10.6492
627	3	Clar	1	4	12.317	16.6129	6.4949	9.57132	7.81597	10.5624
628	3	Clar	1	4	12.3131	16.5334	6.37502	9.44842	7.71243	10.4765
629	3	Clar	1	4	12.3092	16.4541	6.25626	9.32684	7.61016	10.3913
630	3	Clar	1	4	12.3053	16.3752	6.13862	9.2066	7.50917	10.307
631	3	Clar	1	4	12.3014	16.2967	6.02209	9.08768	7.40947	10.2235
632	3	Clar	1	4	12.2975	16.2185	5.90668	8.9701	7.31106	10.1408
633	3	Clar	1	4	12.2936	16.1407	5.79239	8.85386	7.21395	10.0589
634	3	Clar	1	4	12.2897	16.0633	5.67921	8.73894	7.11815	9.97786
635	3	Clar	1	4	12.2858	15.9864	5.56715	8.62535	7.02366	9.89766
636	3	Clar	1	4	12.2818	15.9099	5.4562	8.5131	6.9305	9.8183
637	3	Clar	1	4	12.2779	15.8338	5.34638	8.40218	6.83868	9.73979
638	3	Clar	1	4	12.274	15.7582	5.23767	8.29259	6.74819	9.66213
639	3	Clar	1	4	12.2701	15.6831	5.13007	8.18434	6.65906	9.58534
640	3	Clar	1	4	12.2662	15.6085	5.02359	8.07741	6.57129	9.5094
641	3	Clar	1	4	12.2623	15.5345	4.91823	7.97182	6.48488	9.43434
642	3	Clar	1	4	12.2584	15.461	4.81399	7.86756	6.39986	9.36016
643	3	Clar	1	4	12.2545	15.3881	4.71086	7.76463	6.31622	9.28686
644	3	Clar	1	4	12.2506	15.3158	4.60885	7.66303	6.23399	9.21445
645	3	Clar	1	4	12.2467	15.2442	4.50796	7.56276	6.15316	9.14294
646	3	Clar	1	4	12.3216	15.4135	4.66269	7.71662	6.30398	9.28369
647	3	Clar	1	4	12.3966	15.583	4.82003	7.87359	6.45749	9.42614
648	3	Clar	1	4	12.4716	15.7525	4.97998	8.03367	6.61369	9.5703
649	3	Clar	1	4	12.5466	15.9222	5.14254	8.19687	6.77257	9.71616
650	3	Clar	1	4	12.6216	16.092	5.30771	8.36318	6.93414	9.86373
651	3	Clar	1	4	12.6966	16.2619	5.47549	8.53261	7.0984	10.013
652	3	Clar	1	4	12.7715	16.4319	5.64589	8.70515	7.26534	10.164
653	3	Clar	1	4	12.8465	16.602	5.81889	8.8808	7.43497	10.3166
654	3	Clar	1	4	12.9215	16.7722	5.99451	9.05957	7.60728	10.471
655	3	Clar	1	4	12.9965	16.9425	6.17274	9.24145	7.78228	10.6271
656	3	Clar	1	4	13.0715	17.1129	6.35357	9.42645	7.95995	10.7849
657	3	Clar	1	4	13.1465	17.2835	6.53702	9.61456	8.14031	10.9444
658	3	Clar	1	4	13.2215	17.4541	6.72308	9.80578	8.32335	11.1055
659	3	Clar	1	4	13.2964	17.6248	6.91175	10.0001	8.50907	11.2684
660	3	Clar	1	4	13.3714	17.7955	7.10303	10.1976	8.69747	11.433
661	3	Clar	1	4	13.4464	17.9664	7.29692	10.3981	8.88855	11.5993
662	3	Clar	1	4	13.5214	18.1374	7.49343	10.6018	9.08231	11.7673
663	3	Clar	1	4	13.5964	18.3085	7.69254	10.8086	9.27875	11.9369
664	3	Clar	1	4	13.6714	18.4796	7.89426	11.0185	9.47786	12.1083
665	3	Clar	1	4	13.7463	18.6509	8.0986	11.2315	9.67965	12.2814
666	3	Clar	1	4	13.8213	18.8222	8.30554	11.4477	9.88412	12.4562
667	3	Clar	1	4	13.8963	18.9936	8.5151	11.6669	10.0913	12.6326
668	3	Clar	1	4	13.9713	19.1651	8.72727	11.8893	10.3011	12.8108
669	3	Clar	1	4	14.0463	19.3367	8.94205	12.1148	10.5136	12.9907
670	3	Clar	1	4	14.1213	19.5083	9.15943	12.3434	10.7287	13.1722
671	3	Clar	1	4	14.1963	19.68	9.37943	12.5751	10.9466	13.3555
672	3	Clar	1	4	14.2712	19.8519	9.60204	12.8099	11.1671	13.5404
673	3	Clar	1	4	14.3462	20.0238	9.82727	13.0478	11.3903	13.7271
674	3	Clar	1	4	14.4212	20.1957	10.0551	13.2889	11.6162	13.9154
675	3	Clar	1	4	14.4962	20.3678	10.2855	13.5331	11.8447	14.1055
676	3	Clar	1	4	14.5712	20.5399	10.5186	13.7803	12.0759	14.2972
677	3	Clar	1	4	14.6462	20.7121	10.7543	14.0307	12.3098	14.4906
678	3	Clar	1	4	14.7211	20.8844	10.9925	14.2842	12.5463	14.6857
679	3	Clar	1	4	14.7961	21.0567	11.2334	14.5409	12.7855	14.8825
680	3	Clar	1	4	14.8711	21.2291	11.4769	14.8006	13.0274	15.081
681	3	Clar	1	4	14.9461	21.4016	11.723	15.0634	13.272	15.2812
682	3	Clar	1	4	15.0211	21.5741	11.9717	15.3294	13.5192	15.4831
683	3	Clar	1	4	15.0961	21.7467	12.2231	15.5985	13.7691	15.6867
684	3	Clar	1	4	15.1711	21.9194	12.477	15.8707	14.0217	15.892
685	3	Clar	1	4	15.246	22.0922	12.7336	16.146	14.2769	16.0989
686	3	Clar	1	4	15.321	22.265	12.9927	16.4244	14.5348	16.3076
687	3	Clar	1	4	15.396	22.4379	13.2545	16.7059	14.7954	16.5179
688	3	Clar	1	4	15.471	22.6108	13.5189	16.9906	15.0586	16.73
689	3	Clar	1	4	15.546	22.7838	13.7859	17.2784	15.3245	16.9437
690	3	Clar	1	4	15.621	22.9569	14.0555	17.5692	15.593	17.1591
691	3	Clar	1	4	15.6959	23.13	14.3277	17.8632	15.8643	17.3762
692	3	Clar	1	4	15.7709	23.3032	14.6025	18.1603	16.1382	17.595
693	3	Clar	1	4	15.8459	23.4765	14.88	18.4605	16.4147	17.8155
694	3	Clar	1	4	15.9209	23.6498	15.16	18.7639	16.694	18.0377
695	3	Clar	1	4	15.9959	23.8232	15.4427	19.0703	16.9758	18.2616
696	3	Clar	1	4	16.0709	23.9966	15.7279	19.3799	17.2604	18.4871
697	3	Clar	1	4	16.1459	24.1701	16.0158	19.6926	17.5476	18.7144
698	3	Clar	1	4	16.2208	24.3436	16.3063	20.0084	17.8375	18.9433
699	3	Clar	1	4	16.2958	24.5172	16.5994	20.3273	18.13	19.174
700	3	Clar	1	4	16.3708	24.6909	16.8951	20.6493	18.4253	19.4063
701	3	Clar	1	4	16.4458	24.8646	17.1935	20.9744	18.7231	19.6403
702	3	Clar	1	4	16.5208	25.0384	17.4944	21.3027	19.0237	19.876
703	3	Clar	1	4	16.5958	25.2122	17.7979	21.634	19.3268	20.1133
704	3	Clar	1	4	16.6707	25.386	18.1041	21.9685	19.6327	20.3524
705	3	Clar	1	4	16.7457	25.56	18.4129	22.3061	19.9412	20.5932
706	3	Clar	1	4	16.8207	25.7339	18.7242	22.6468	20.2524	20.8356
707	3	Clar	1	4	16.8957	25.908	19.0382	22.9906	20.5662	21.0797
708	3	Clar	1	4	16.9707	26.082	19.3548	23.3375	20.8827	21.3256
709	3	Clar	1	4	17.0457	26.2562	19.674	23.6876	21.2019	21.5731
710	3	Clar	1	4	17.1207	26.4303	19.9959	24.0407	21.5237	21.8223
711	3	Clar	1	4	17.1956	26.6046	20.3203	24.397	21.8482	22.0731
712	3	Clar	1	4	17.2706	26.7788	20.6473	24.7564	22.1753	22.3257
713	3	Clar	1	4	17.3456	26.9531	20.977	25.1189	22.5051	22.58
714	3	Clar	1	4	17.4206	27.1275	21.3093	25.4845	22.8376	22.8359
715	3	Clar	1	4	17.4956	27.3019	21.6441	25.8532	23.1727	23.0935
716	3	Clar	1	4	17.5706	27.4764	21.9816	26.2251	23.5105	23.3528
717	3	Clar	1	4	17.6455	27.6509	22.3217	26.6	23.8509	23.6138
718	3	Clar	1	4	17.7205	27.8254	22.6644	26.9781	24.194	23.8765
719	3	Clar	1	4	17.7955	28	23.0097	27.3593	24.5398	24.1409
720	3	Clar	1	4	17.8705	28.1747	23.3577	27.7436	24.8882	24.4069
721	3	Clar	1	4	17.9455	28.3493	23.7082	28.131	25.2392	24.6747
722	3	Clar	1	4	18.0205	28.5241	24.0614	28.5215	25.593	24.9441
723	3	Clar	1	4	18.0955	28.6988	24.4171	28.9152	25.9493	25.2152
724	3	Clar	1	4	18.1704	28.8736	24.7755	29.3119	26.3084	25.488
725	3	Clar	1	4	18.2454	29.0485	25.1365	29.7118	26.6701	25.7625
726	3	Clar	1	4	18.3204	29.2234	25.5001	30.1148	27.0344	26.0386
727	3	Clar	1	4	18.3954	29.3983	25.8663	30.5209	27.4014	26.3165
728	3	Clar	1	4	18.4704	29.5733	26.2351	30.9301	27.7711	26.596
729	3	Clar	1	4	18.5454	29.7483	26.6065	31.3424	28.1434	26.8772
730	3	Clar	1	4	18.6203	29.9234	26.9806	31.7579	28.5184	27.1601
731	3	Clar	1	4	18.6953	30.0985	27.3572	32.1764	28.896	27.4447
732	3	Clar	1	4	18.7703	30.2736	27.7365	32.5981	29.2763	27.731
733	3	Clar	1	4	18.8453	30.4488	28.1183	33.0229	29.6592	28.0189
734	3	Clar	1	4	18.9203	30.624	28.5028	33.4508	30.0448	28.3085
735	4	Hast	2	4	9.226	12.1138	4.03378	7.0947	4.53034	7.39973
736	4	Hast	2	4	9.20048	12.0826	4.00582	7.06728	4.50382	7.372
737	4	Hast	2	4	9.17495	12.0514	3.97797	7.03998	4.4774	7.34434
738	4	Hast	2	4	9.14943	12.0202	3.9502	7.01279	4.45108	7.31675
739	4	Hast	2	4	9.12391	11.9891	3.92254	6.98571	4.42487	7.28922
740	4	Hast	2	4	9.09839	11.9579	3.89497	6.95876	4.39876	7.26176
741	4	Hast	2	4	9.07287	11.9267	3.8675	6.93192	4.37276	7.23436
742	4	Hast	2	4	9.04735	11.8956	3.84013	6.90519	4.34685	7.20703
743	4	Hast	2	4	9.02183	11.8645	3.81285	6.87858	4.32106	7.17976
744	4	Hast	2	4	8.99631	11.8334	3.78567	6.85209	4.29536	7.15256
745	4	Hast	2	4	8.97078	11.8023	3.75859	6.82571	4.26977	7.12543
746	4	Hast	2	4	8.94526	11.7712	3.73161	6.79945	4.24428	7.09836
747	4	Hast	2	4	8.91974	11.7401	3.70472	6.7733	4.2189	7.07136
748	4	Hast	2	4	8.89422	11.7091	3.67793	6.74727	4.19362	7.04442
749	4	Hast	2	4	8.8687	11.678	3.65124	6.72136	4.16845	7.01755
750	4	Hast	2	4	8.84318	11.647	3.62464	6.69556	4.14337	6.99075
751	4	Hast	2	4	8.81766	11.616	3.59815	6.66988	4.11841	6.96401
752	4	Hast	2	4	8.79214	11.5849	3.57175	6.64431	4.09355	6.93734
753	4	Hast	2	4	8.76661	11.554	3.54544	6.61886	4.06879	6.91073
754	4	Hast	2	4	8.74109	11.523	3.51923	6.59353	4.04413	6.88419
755	4	Hast	2	4	8.71557	11.492	3.49313	6.56831	4.01959	6.85772
756	4	Hast	2	4	8.69005	11.4611	3.46711	6.54321	3.99514	6.83131
757	4	Hast	2	4	8.66453	11.4301	3.4412	6.51822	3.9708	6.80497
758	4	Hast	2	4	8.63901	11.3992	3.41538	6.49335	3.94657	6.7787
759	4	Hast	2	4	8.61349	11.3683	3.38966	6.4686	3.92244	6.75249
760	4	Hast	2	4	8.58797	11.3374	3.36404	6.44396	3.89841	6.72635
761	4	Hast	2	4	8.56244	11.3065	3.33851	6.41944	3.87449	6.70028
762	4	Hast	2	4	8.53692	11.2757	3.31308	6.39503	3.85068	6.67427
763	4	Hast	2	4	8.5114	11.2448	3.28775	6.37074	3.82696	6.64833
764	4	Hast	2	4	8.48588	11.214	3.26252	6.34657	3.80336	6.62246
765	4	Hast	2	4	8.46036	11.1832	3.23738	6.32251	3.77986	6.59665
766	4	Hast	2	4	8.43484	11.1524	3.21234	6.29857	3.75647	6.57091
767	4	Hast	2	4	8.40932	11.1216	3.1874	6.27474	3.73318	6.54524
768	4	Hast	2	4	8.3838	11.0908	3.16255	6.25103	3.70999	6.51963
769	4	Hast	2	4	8.35827	11.0601	3.1378	6.22743	3.68691	6.4941
770	4	Hast	2	4	8.33275	11.0293	3.11315	6.20395	3.66394	6.46862
771	4	Hast	2	4	8.30723	10.9986	3.0886	6.18059	3.64108	6.44322
772	4	Hast	2	4	8.28171	10.9679	3.06414	6.15734	3.61831	6.41788
773	4	Hast	2	4	8.25619	10.9372	3.03978	6.13421	3.59566	6.39261
774	4	Hast	2	4	8.23067	10.9065	3.01552	6.1112	3.57311	6.36741
775	4	Hast	2	4	8.20515	10.8759	2.99136	6.0883	3.55067	6.34227
776	4	Hast	2	4	8.17963	10.8453	2.96729	6.06552	3.52833	6.31721
777	4	Hast	2	4	8.15411	10.8147	2.94332	6.04285	3.5061	6.2922
778	4	Hast	2	4	8.12858	10.7841	2.91944	6.0203	3.48398	6.26727
779	4	Hast	2	4	8.10306	10.7535	2.89567	5.99786	3.46196	6.24241
780	4	Hast	2	4	8.07754	10.7229	2.87199	5.97554	3.44005	6.21761
781	4	Hast	2	4	8.05202	10.6924	2.84841	5.95334	3.41824	6.19288
782	4	Hast	2	4	8.0265	10.6619	2.82492	5.93125	3.39655	6.16822
783	4	Hast	2	4	8.00098	10.6314	2.80154	5.90928	3.37496	6.14362
784	4	Hast	2	4	7.97546	10.6009	2.77825	5.88743	3.35347	6.1191
785	4	Hast	2	4	7.94994	10.5704	2.75505	5.86569	3.3321	6.09464
786	4	Hast	2	4	7.92441	10.54	2.73196	5.84406	3.31083	6.07025
787	4	Hast	2	4	7.89889	10.5095	2.70896	5.82256	3.28966	6.04592
788	4	Hast	2	4	7.87337	10.4791	2.68606	5.80117	3.26861	6.02167
789	4	Hast	2	4	7.84785	10.4488	2.66325	5.77989	3.24766	5.99748
790	4	Hast	2	4	7.82233	10.4184	2.64055	5.75873	3.22682	5.97337
791	4	Hast	2	4	7.79681	10.3881	2.61794	5.73769	3.20609	5.94932
792	4	Hast	2	4	7.77129	10.3577	2.59543	5.71676	3.18546	5.92533
793	4	Hast	2	4	7.74577	10.3274	2.57301	5.69595	3.16495	5.90142
794	4	Hast	2	4	7.72024	10.2972	2.55069	5.67525	3.14454	5.87758
795	4	Hast	2	4	7.69472	10.2669	2.52847	5.65467	3.12424	5.8538
796	4	Hast	2	4	7.6692	10.2367	2.50635	5.63421	3.10404	5.8301
797	4	Hast	2	4	7.64368	10.2065	2.48432	5.61386	3.08396	5.80646
798	4	Hast	2	4	7.61816	10.1763	2.46239	5.59363	3.06398	5.78289
799	4	Hast	2	4	7.59264	10.1461	2.44056	5.57351	3.04412	5.75939
800	4	Hast	2	4	7.56712	10.116	2.41883	5.55351	3.02436	5.73596
801	4	Hast	2	4	7.5416	10.0859	2.39719	5.53363	3.00471	5.7126
802	4	Hast	2	4	7.51607	10.0558	2.37565	5.51386	2.98517	5.68931
803	4	Hast	2	4	7.49055	10.0257	2.35421	5.49421	2.96574	5.66608
804	4	Hast	2	4	7.46503	9.99567	2.33286	5.47467	2.94641	5.64293
805	4	Hast	2	4	7.43951	9.96565	2.31161	5.45525	2.9272	5.61984
806	4	Hast	2	4	7.41399	9.93566	2.29046	5.43595	2.9081	5.59683
807	4	Hast	2	4	7.38847	9.90569	2.26941	5.41676	2.8891	5.57388
808	4	Hast	2	4	7.36295	9.87575	2.24845	5.39768	2.87022	5.55101
809	4	Hast	2	4	7.33743	9.84583	2.22759	5.37873	2.85144	5.5282
810	4	Hast	2	4	7.31191	9.81594	2.20683	5.35989	2.83278	5.50547
811	4	Hast	2	4	7.28638	9.78608	2.18616	5.34116	2.81422	5.4828
812	4	Hast	2	4	7.26086	9.75624	2.16559	5.32255	2.79578	5.46021
813	4	Hast	2	4	7.23534	9.72643	2.14512	5.30406	2.77745	5.43768
814	4	Hast	2	4	7.20982	9.69665	2.12475	5.28568	2.75922	5.41523
815	4	Hast	2	4	7.1843	9.6669	2.10447	5.26742	2.74111	5.39284
816	4	Hast	2	4	7.15878	9.63717	2.08429	5.24928	2.72311	5.37053
817	4	Hast	2	4	7.13326	9.60747	2.06421	5.23125	2.70522	5.34828
818	4	Hast	2	4	7.10774	9.57781	2.04423	5.21334	2.68744	5.32611
819	4	Hast	2	4	7.08221	9.54817	2.02434	5.19554	2.66977	5.30401
820	4	Hast	2	4	7.05669	9.51856	2.00455	5.17786	2.65222	5.28197
821	4	Hast	2	4	7.03117	9.48898	1.98486	5.16029	2.63477	5.26001
822	4	Hast	2	4	7.00565	9.45943	1.96526	5.14284	2.61744	5.23812
823	4	Hast	2	4	6.98013	9.42991	1.94576	5.12551	2.60022	5.21631
824	4	Hast	2	4	6.95461	9.40043	1.92636	5.10829	2.58311	5.19456
825	4	Hast	2	4	6.92909	9.37097	1.90705	5.09119	2.56611	5.17288
826	4	Hast	2	4	6.90357	9.34155	1.88785	5.07421	2.54923	5.15128
827	4	Hast	2	4	6.87804	9.31216	1.86874	5.05734	2.53246	5.12975
828	4	Hast	2	4	6.85252	9.2828	1.84972	5.04058	2.5158	5.10829
829	4	Hast	2	4	6.827	9.25348	1.83081	5.02395	2.49926	5.0869
830	4	Hast	2	4	6.80148	9.22419	1.81199	5.00743	2.48282	5.06558
831	4	Hast	2	4	6.77596	9.19493	1.79327	4.99102	2.46651	5.04434
832	4	Hast	2	4	6.75044	9.16571	1.77465	4.97473	2.4503	5.02317
833	4	Hast	2	4	6.72492	9.13652	1.75612	4.95856	2.43421	5.00207
834	4	Hast	2	4	6.6994	9.10737	1.73769	4.9425	2.41824	4.98104
835	4	Hast	2	4	6.67387	9.07826	1.71936	4.92656	2.40237	4.96008
836	4	Hast	2	4	6.64835	9.04918	1.70112	4.91073	2.38663	4.9392
837	4	Hast	2	4	6.62283	9.02014	1.68299	4.89502	2.37099	4.91839
838	4	Hast	2	4	6.59731	8.99113	1.66495	4.87943	2.35548	4.89766
839	4	Hast	2	4	6.57179	8.96216	1.647	4.86395	2.34007	4.877
840	4	Hast	2	4	6.54627	8.93324	1.62916	4.84859	2.32479	4.85641
841	4	Hast	2	4	6.52075	8.90435	1.61141	4.83334	2.30962	4.83589
842	4	Hast	2	4	6.49523	8.8755	1.59376	4.81821	2.29456	4.81545
843	4	Hast	2	4	6.523	8.86839	1.55985	4.78924	2.28753	4.8056
844	4	Hast	2	4	6.55078	8.8602	1.5263	4.7607	2.28038	4.79567
845	4	Hast	2	4	6.57855	8.85106	1.49312	4.7326	2.27317	4.7857
846	4	Hast	2	4	6.60633	8.8411	1.46031	4.70493	2.26596	4.77573
847	4	Hast	2	4	6.6341	8.83044	1.42786	4.6777	2.25881	4.76578
848	4	Hast	2	4	6.66188	8.81918	1.39577	4.6509	2.25176	4.7559
849	4	Hast	2	4	6.68966	8.80739	1.36405	4.62454	2.24484	4.7461
850	4	Hast	2	4	6.71743	8.79517	1.33269	4.59861	2.23809	4.7364
851	4	Hast	2	4	6.74521	8.78258	1.3017	4.57312	2.23155	4.72683
852	4	Hast	2	4	6.77298	8.76969	1.27108	4.54806	2.22524	4.71741
853	4	Hast	2	4	6.80076	8.75656	1.24081	4.52344	2.21919	4.70815
854	4	Hast	2	4	6.82853	8.74325	1.21091	4.49925	2.21343	4.69908
855	4	Hast	2	4	6.85631	8.7298	1.18138	4.4755	2.20798	4.69019
856	4	Hast	2	4	6.88409	8.71626	1.15221	4.45218	2.20285	4.68152
857	4	Hast	2	4	6.91186	8.70269	1.12341	4.4293	2.19808	4.67307
858	4	Hast	2	4	6.93964	8.68913	1.09497	4.40685	2.19368	4.66485
859	4	Hast	2	4	6.96741	8.67561	1.06689	4.38484	2.18967	4.65688
860	4	Hast	2	4	6.99519	8.66217	1.03918	4.36326	2.18606	4.64917
861	4	Hast	2	4	7.02296	8.64887	1.01184	4.34211	2.18288	4.64173
862	4	Hast	2	4	7.05074	8.63572	0.984857	4.3214	2.18015	4.63457
863	4	Hast	2	4	7.07851	8.62278	0.95824	4.30113	2.17787	4.62771
864	4	Hast	2	4	7.10629	8.61007	0.931988	4.28129	2.17606	4.62114
865	4	Hast	2	4	7.13407	8.59764	0.906101	4.26189	2.17475	4.61489
866	4	Hast	2	4	7.16184	8.58551	0.880578	4.24292	2.17394	4.60896
867	4	Hast	2	4	7.18962	8.57373	0.85542	4.22438	2.17365	4.60336
868	4	Hast	2	4	7.21739	8.56233	0.830627	4.20628	2.1739	4.59811
869	4	Hast	2	4	7.24517	8.55134	0.806198	4.18862	2.17471	4.59321
870	4	Hast	2	4	7.27294	8.54079	0.782134	4.17139	2.17608	4.58867
871	4	Hast	2	4	7.30072	8.53073	0.758434	4.15459	2.17804	4.5845
872	4	Hast	2	4	7.3285	8.5212	0.735099	4.13823	2.1806	4.58073
873	4	Hast	2	4	7.35627	8.51222	0.712129	4.12231	2.18378	4.57734
874	4	Hast	2	4	7.38405	8.50383	0.689523	4.10682	2.1876	4.57436
875	4	Hast	2	4	7.41182	8.49608	0.667282	4.09176	2.19206	4.5718
876	4	Hast	2	4	7.4396	8.48901	0.645405	4.07714	2.1972	4.56967
877	4	Hast	2	4	7.58238	8.93137	0.785454	4.17376	2.35016	4.76462
878	4	Hast	2	4	7.72516	9.37395	0.939244	4.28676	2.51711	4.96845
879	4	Hast	2	4	7.86794	9.81677	1.10677	4.41615	2.69805	5.18114
880	4	Hast	2	4	8.01072	10.2598	1.28805	4.56193	2.89298	5.4027
881	4	Hast	2	4	8.1535	10.7031	1.48306	4.7241	3.1019	5.63314
882	4	Hast	2	4	8.29628	11.1467	1.69181	4.90266	3.32481	5.87245
883	4	Hast	2	4	8.43906	11.5905	1.9143	5.09761	3.56172	6.12063
884	4	Hast	2	4	8.58184	12.0345	2.15054	5.30895	3.81264	6.3777
885	4	Hast	2	4	8.72462	12.4789	2.40051	5.53668	4.07755	6.64364
886	4	Hast	2	4	8.8674	12.9235	2.66423	5.7808	4.35648	6.91847
887	4	Hast	2	4	9.01018	13.3683	2.94168	6.0413	4.64941	7.20218
888	4	Hast	2	4	9.15296	13.8135	3.23288	6.3182	4.95635	7.49478
889	4	Hast	2	4	9.29574	14.259	3.53782	6.61149	5.27731	7.79626
890	4	Hast	2	4	9.43852	14.7047	3.85649	6.92117	5.61229	8.10663
891	4	Hast	2	4	9.5813	15.1508	4.18891	7.24723	5.96128	8.4259
892	4	Hast	2	4	10.8499	20.8185	8.6912	11.8515	11.019	12.646
893	4	Hast	2	4	10.7834	20.6758	8.50193	11.6531	10.8366	12.4902
894	4	Hast	2	4	10.7169	20.5334	8.31473	11.4573	10.6563	12.3357
895	4	Hast	2	4	10.6504	20.3912	8.12962	11.2639	10.4783	12.1827
896	4	Hast	2	4	10.5838	20.2493	7.9466	11.0731	10.3025	12.0311
897	4	Hast	2	4	10.5173	20.1077	7.76566	10.8847	10.1289	11.8809
898	4	Hast	2	4	10.4508	19.9664	7.5868	10.6987	9.95762	11.7321
899	4	Hast	2	4	10.3352	19.694	7.32048	10.4225	9.67639	11.4897
900	4	Hast	2	4	10.2196	19.4217	7.05892	10.152	9.39997	11.2504
901	4	Hast	2	4	10.104	19.1493	6.80212	9.88714	9.12834	11.0142
902	4	Hast	2	4	9.98835	18.8769	6.55007	9.62795	8.86152	10.781
903	4	Hast	2	4	9.87275	18.6045	6.30278	9.37444	8.59949	10.5508
904	4	Hast	2	4	9.75714	18.3321	6.06025	9.12661	8.34226	10.3237
905	4	Hast	2	4	9.64154	18.0596	5.82248	8.88445	8.08983	10.0996
906	4	Hast	2	4	9.52593	17.7872	5.58947	8.64796	7.8422	9.87854
907	4	Hast	2	4	9.41033	17.5147	5.36122	8.41716	7.59937	9.66055
908	4	Hast	2	4	9.29472	17.2421	5.13772	8.19202	7.36133	9.44559
909	4	Hast	2	4	9.17912	16.9696	4.91898	7.97257	7.12809	9.23367
910	4	Hast	2	4	9.06352	16.697	4.705	7.75878	6.89964	9.02479
911	4	Hast	2	4	8.94791	16.4244	4.49578	7.55068	6.67599	8.81895
912	4	Hast	2	4	8.83231	16.1518	4.29132	7.34825	6.45713	8.61616
913	4	Hast	2	4	8.7167	15.8791	4.09161	7.15149	6.24307	8.4164
914	4	Hast	2	4	8.6011	15.6064	3.89667	6.96041	6.0338	8.21968
915	4	Hast	2	4	8.48549	15.3337	3.70648	6.77501	5.82932	8.02599
916	4	Hast	2	4	8.36989	15.0609	3.52105	6.59528	5.62963	7.83535
917	4	Hast	2	4	8.25429	14.7881	3.34037	6.42123	5.43474	7.64774
918	4	Hast	2	4	8.13868	14.5152	3.16446	6.25285	5.24463	7.46317
919	4	Hast	2	4	8.02308	14.2423	2.9933	6.09015	5.05931	7.28164
920	4	Hast	2	4	7.90747	13.9694	2.82691	5.93312	4.87879	7.10314
921	4	Hast	2	4	7.79187	13.6964	2.66527	5.78177	4.70305	6.92767
922	4	Hast	2	4	7.67627	13.4234	2.50839	5.63609	4.53209	6.75525
923	4	Hast	2	4	7.56066	13.1503	2.35626	5.49609	4.36593	6.58585
924	4	Hast	2	4	7.44506	12.8772	2.2089	5.36177	4.20454	6.41949
925	4	Hast	2	4	7.32945	12.604	2.06629	5.23312	4.04795	6.25617
926	4	Hast	2	4	7.21385	12.3308	1.92844	5.11014	3.89614	6.09587
927	4	Hast	2	4	7.09824	12.0575	1.79535	4.99284	3.74911	5.93861
928	4	Hast	2	4	6.98264	11.7842	1.66702	4.88122	3.60686	5.78438
929	4	Hast	2	4	6.86704	11.5108	1.54345	4.77527	3.4694	5.63318
930	4	Hast	2	4	6.75143	11.2373	1.42463	4.675	3.33671	5.48502
931	4	Hast	2	4	6.63583	10.9638	1.31058	4.58041	3.20881	5.33988
932	4	Hast	2	4	6.52022	10.6902	1.20128	4.49148	3.08568	5.19777
933	4	Hast	2	4	6.40462	10.4165	1.09674	4.40824	2.96733	5.05869
934	4	Hast	2	4	6.28902	10.1428	0.996953	4.33067	2.85376	4.92264
935	4	Hast	2	4	6.17341	9.86901	0.901929	4.25877	2.74496	4.78962
936	4	Hast	2	4	6.05781	9.59513	0.811663	4.19256	2.64094	4.65962
937	4	Hast	2	4	5.9422	9.32118	0.726155	4.13201	2.54169	4.53265
938	4	Hast	2	4	5.8266	9.04716	0.645405	4.07714	2.44722	4.4087
939	4	Hast	2	4	5.90516	9.28689	0.747971	4.14724	2.51975	4.5214
940	4	Hast	2	4	5.98373	9.52814	0.858098	4.22635	2.60061	4.63939
941	4	Hast	2	4	6.0623	9.77084	0.975785	4.31448	2.68975	4.76263
942	4	Hast	2	4	6.14086	10.0149	1.10103	4.41162	2.78715	4.89111
943	4	Hast	2	4	6.21943	10.2603	1.23384	4.51779	2.89276	5.02481
944	4	Hast	2	4	6.298	10.5068	1.37421	4.63297	3.00657	5.16372
945	4	Hast	2	4	6.37656	10.7546	1.52213	4.75717	3.12853	5.3078
946	4	Hast	2	4	6.45513	11.0035	1.67762	4.89038	3.25864	5.45705
947	4	Hast	2	4	6.53369	11.2534	1.84067	5.03262	3.39685	5.61145
948	4	Hast	2	4	6.61226	11.5043	2.01128	5.18387	3.54316	5.77098
949	4	Hast	2	4	6.69083	11.7562	2.18945	5.34414	3.69752	5.93562
950	4	Hast	2	4	6.76939	12.009	2.37518	5.51343	3.85994	6.10538
951	4	Hast	2	4	6.84796	12.2626	2.56847	5.69173	4.03037	6.28023
952	4	Hast	2	4	6.92653	12.5171	2.76931	5.87905	4.20881	6.46015
953	4	Hast	2	4	7.00509	12.7723	2.97772	6.07539	4.39524	6.64514
954	4	Hast	2	4	7.08366	13.0282	3.19369	6.28075	4.58963	6.83519
955	4	Hast	2	4	7.16222	13.2849	3.41722	6.49513	4.79197	7.03029
956	4	Hast	2	4	7.24079	13.5422	3.64831	6.71852	5.00225	7.23041
957	4	Hast	2	4	7.31936	13.8001	3.88696	6.95093	5.22044	7.43556
958	4	Hast	2	4	7.39792	14.0586	4.13317	7.19236	5.44654	7.64573
959	4	Hast	2	4	7.47649	14.3177	4.38694	7.4428	5.68052	7.8609
960	4	Hast	2	4	7.55506	14.5773	4.64827	7.70227	5.92238	8.08106
961	4	Hast	2	4	7.63362	14.8374	4.91716	7.97075	6.17209	8.30621
962	4	Hast	2	4	7.71219	15.0979	5.19361	8.24824	6.42965	8.53633
963	4	Hast	2	4	7.79075	15.3589	5.47763	8.53476	6.69504	8.77142
964	4	Hast	2	4	7.86932	15.6203	5.7692	8.83029	6.96825	9.01147
965	4	Hast	2	4	7.94789	15.882	6.06833	9.13485	7.24927	9.25647
966	4	Hast	2	4	8.02645	16.1441	6.37502	9.44842	7.53807	9.50641
967	4	Hast	2	4	8.02645	16.1441	6.37502	9.44842	7.53807	9.50641
968	4	Hast	2	4	7.87968	16.0275	6.21794	9.28765	7.39763	9.36208
969	4	Hast	2	4	7.73291	15.9136	6.06282	9.12923	7.26038	9.21979
970	4	Hast	2	4	7.58614	15.8028	5.90966	8.97314	7.12647	9.07964
971	4	Hast	2	4	7.43937	15.6953	5.75846	8.81939	6.99605	8.94172
972	4	Hast	2	4	7.2926	15.5916	5.60922	8.66798	6.8693	8.80614
973	4	Hast	2	4	7.14583	15.4922	5.46194	8.5189	6.74646	8.67307
974	4	Hast	2	4	6.99906	15.3977	5.31662	8.37216	6.62776	8.54265
975	4	Hast	2	4	6.85229	15.3086	5.17325	8.22776	6.51353	8.4151
976	4	Hast	2	4	6.70552	15.226	5.03185	8.08569	6.40414	8.29064
977	4	Hast	2	4	6.55875	15.1508	4.89241	7.94597	6.30004	8.16959
978	4	Hast	2	4	6.41198	15.0842	4.75492	7.80858	6.2018	8.05229
979	4	Hast	2	4	6.26521	15.0279	4.6194	7.67352	6.11013	7.93923
980	4	Hast	2	4	6.11844	14.9838	4.48583	7.54081	6.02594	7.83097
981	4	Hast	2	4	5.97167	14.9547	4.35422	7.41043	5.95041	7.72829
982	4	Hast	2	4	5.8249	14.9439	4.22458	7.28238	5.88509	7.63218
983	4	Hast	2	4	5.67813	14.9563	4.09689	7.15668	5.83211	7.54402
984	4	Hast	2	4	5.53136	14.9984	3.97116	7.03331	5.79443	7.46573
985	4	Hast	2	4	5.38459	15.0799	3.84739	6.91228	5.77636	7.4001
986	4	Hast	2	4	5.23782	15.2153	3.72558	6.79359	5.78444	7.35134
987	4	Hast	2	4	5.09105	15.4281	3.60573	6.67723	5.82917	7.32626
988	4	Hast	2	4	4.94428	15.7591	3.48784	6.56321	5.92881	7.33665
989	4	Hast	2	4	4.79751	16.2869	3.37191	6.45153	6.11857	7.40528
990	4	Hast	2	4	4.79751	16.2869	3.37191	6.45153	6.11857	7.40528
991	4	Hast	2	4	4.79751	16.2869	3.37191	6.45153	6.11857	7.40528
992	4	Hast	2	4	4.79751	16.2869	3.37191	6.45153	6.11857	7.40528
993	4	Hast	2	4	4.79751	16.2869	3.37191	6.45153	6.11857	7.40528
994	4	Hast	2	4	4.79751	16.2869	3.37191	6.45153	6.11857	7.40528
995	5	Camd	1	3	9.66645	8.37913	0.405716	3.93266	2.28062	4.93292
996	5	Camd	1	3	9.54961	8.33384	0.398439	3.92886	2.26591	4.89533
997	5	Camd	1	3	9.43278	8.28826	0.391227	3.92513	2.25113	4.85771
998	5	Camd	1	3	9.31595	8.24238	0.384082	3.92148	2.23628	4.82004
999	5	Camd	1	3	9.19911	8.19619	0.377002	3.91792	2.22137	4.78232
1000	5	Camd	1	3	9.08228	8.14969	0.369988	3.91443	2.20638	4.74455
1001	5	Camd	1	3	8.96545	8.10287	0.36304	3.91102	2.19131	4.70674
1002	5	Camd	1	3	8.84862	8.05571	0.356158	3.90768	2.17615	4.66886
1003	5	Camd	1	3	8.73178	8.00821	0.349342	3.90443	2.16091	4.63093
1004	5	Camd	1	3	8.61495	7.96035	0.342591	3.90125	2.14558	4.59294
1005	5	Camd	1	3	8.49812	7.91212	0.335907	3.89816	2.13015	4.55489
1006	5	Camd	1	3	8.38128	7.86353	0.329288	3.89514	2.11462	4.51677
1007	5	Camd	1	3	8.26445	7.81454	0.322735	3.8922	2.09898	4.47858
1008	5	Camd	1	3	8.14762	7.76515	0.316248	3.88934	2.08323	4.44032
1009	5	Camd	1	3	8.03079	7.71534	0.309827	3.88655	2.06735	4.40197
1010	5	Camd	1	3	7.91395	7.66511	0.303472	3.88385	2.05136	4.36355
1011	5	Camd	1	3	7.79712	7.61444	0.297183	3.88123	2.03523	4.32504
1012	5	Camd	1	3	7.68029	7.56331	0.290959	3.87868	2.01896	4.28644
1013	5	Camd	1	3	7.56345	7.51171	0.284801	3.87621	2.00255	4.24775
1014	5	Camd	1	3	7.44662	7.45962	0.27871	3.87382	1.98599	4.20895
1015	5	Camd	1	3	7.32979	7.40703	0.272684	3.87151	1.96927	4.17006
1016	5	Camd	1	3	7.21296	7.35391	0.266723	3.86928	1.95238	4.13105
1017	5	Camd	1	3	7.09612	7.30025	0.260829	3.86712	1.93531	4.09193
1018	5	Camd	1	3	6.97929	7.24602	0.255001	3.86505	1.91806	4.05268
1019	5	Camd	1	3	6.86246	7.19121	0.249238	3.86305	1.90061	4.01331
1020	5	Camd	1	3	6.74562	7.13579	0.243542	3.86113	1.88295	3.97381
1021	5	Camd	1	3	6.62879	7.07975	0.237911	3.85929	1.86508	3.93416
1022	5	Camd	1	3	6.51196	7.02304	0.232346	3.85753	1.84699	3.89437
1023	5	Camd	1	3	6.39513	6.96566	0.226847	3.85585	1.82865	3.85443
1024	5	Camd	1	3	6.27829	6.90756	0.221413	3.85424	1.81006	3.81431
1025	5	Camd	1	3	6.16146	6.84873	0.216046	3.85272	1.79121	3.77403
1026	5	Camd	1	3	6.04463	6.78912	0.210744	3.85127	1.77208	3.73357
1027	5	Camd	1	3	5.92779	6.7287	0.205509	3.8499	1.75265	3.69291
1028	5	Camd	1	3	5.81096	6.66745	0.200339	3.84861	1.73291	3.65205
1029	5	Camd	1	3	5.69413	6.60531	0.195235	3.8474	1.71285	3.61098
1030	5	Camd	1	3	5.5773	6.54225	0.190197	3.84626	1.69243	3.56969
1031	5	Camd	1	3	5.46046	6.47822	0.185225	3.84521	1.67166	3.52816
1032	5	Camd	1	3	5.34363	6.41318	0.180318	3.84423	1.65049	3.48637
1033	5	Camd	1	3	5.2268	6.34708	0.175478	3.84334	1.62891	3.44432
1034	5	Camd	1	3	5.10996	6.27985	0.170703	3.84252	1.6069	3.40199
1035	5	Camd	1	3	4.99313	6.21144	0.165994	3.84178	1.58442	3.35935
1036	5	Camd	1	3	4.8763	6.14178	0.161351	3.84112	1.56145	3.3164
1037	5	Camd	1	3	4.75947	6.07081	0.156774	3.84053	1.53796	3.27311
1038	5	Camd	1	3	4.64263	5.99844	0.152263	3.84003	1.51391	3.22946
1039	5	Camd	1	3	4.5258	5.92459	0.147817	3.8396	1.48927	3.18542
1040	5	Camd	1	3	4.40897	5.84918	0.143438	3.83925	1.46399	3.14097
1041	5	Camd	1	3	4.29214	5.77209	0.139124	3.83899	1.43802	3.09607
1042	5	Camd	1	3	4.1753	5.69321	0.134876	3.8388	1.41133	3.0507
1043	5	Camd	1	3	4.05847	5.61243	0.130694	3.83868	1.38384	3.00482
1044	5	Camd	1	3	3.94164	5.52959	0.126578	3.83865	1.3555	2.95839
1045	5	Camd	1	3	3.8248	5.44455	0.122528	3.8387	1.32624	2.91136
1046	5	Camd	1	3	3.70797	5.35712	0.118544	3.83882	1.29598	2.86369
1047	5	Camd	1	3	3.76349	5.70237	0.171251	3.84261	1.34729	2.9654
1048	5	Camd	1	3	3.819	6.04746	0.233624	3.85793	1.4083	3.07326
1049	5	Camd	1	3	3.87451	6.3924	0.305664	3.88478	1.47901	3.18727
1050	5	Camd	1	3	3.93003	6.73717	0.387372	3.92316	1.55941	3.30743
1051	5	Camd	1	3	3.98554	7.08176	0.478745	3.97307	1.64949	3.43372
1052	5	Camd	1	3	4.04106	7.42616	0.579786	4.03451	1.74927	3.56616
1053	5	Camd	1	3	4.09657	7.77037	0.690493	4.10748	1.85872	3.70473
1054	5	Camd	1	3	4.15208	8.11437	0.810867	4.19198	1.97784	3.84943
1055	5	Camd	1	3	4.2076	8.45814	0.940908	4.28801	2.10664	4.00026
1056	5	Camd	1	3	4.26311	8.80168	1.08062	4.39558	2.24509	4.15722
1057	5	Camd	1	3	4.31863	9.14497	1.22999	4.51467	2.39321	4.32029
1058	5	Camd	1	3	4.37414	9.488	1.38903	4.64529	2.55097	4.48949
1059	5	Camd	1	3	4.42966	9.83074	1.55774	4.78744	2.71837	4.66479
1060	5	Camd	1	3	4.48517	10.1732	1.73611	4.94113	2.89541	4.8462
1061	5	Camd	1	3	4.54068	10.5153	1.92416	5.10634	3.08206	5.03371
1062	5	Camd	1	3	4.5962	10.8571	2.12186	5.28308	3.27834	5.22731
1063	5	Camd	1	3	4.65171	11.1985	2.32924	5.47136	3.48421	5.427
1064	5	Camd	1	3	4.70723	11.5395	2.54628	5.67116	3.69968	5.63277
1065	5	Camd	1	3	4.76274	11.8801	2.77299	5.8825	3.92472	5.84461
1066	5	Camd	1	3	4.81826	12.2202	3.00936	6.10536	4.15932	6.0625
1067	5	Camd	1	3	4.87377	12.5599	3.25541	6.33976	4.40348	6.28645
1068	5	Camd	1	3	4.92928	12.899	3.51111	6.58568	4.65716	6.51644
1069	5	Camd	1	3	4.9848	13.2375	3.77649	6.84314	4.92034	6.75245
1070	5	Camd	1	3	5.04031	13.5754	4.05153	7.11212	5.19302	6.99447
1071	5	Camd	1	3	5.09583	13.9126	4.33624	7.39264	5.47516	7.24249
1072	5	Camd	1	3	5.15134	14.2491	4.63062	7.68469	5.76673	7.49649
1073	5	Camd	1	3	5.20686	14.5847	4.93466	7.98826	6.06771	7.75644
1074	5	Camd	1	3	5.26237	14.9195	5.24837	8.30337	6.37805	8.02233
1075	5	Camd	1	3	5.31788	15.2532	5.57174	8.63001	6.69772	8.29412
1076	5	Camd	1	3	5.3734	15.5859	5.90479	8.96818	7.02667	8.57179
1077	5	Camd	1	3	5.42891	15.9174	6.2475	9.31787	7.36485	8.85531
1078	5	Camd	1	3	5.48443	16.2476	6.59987	9.6791	7.71219	9.14463
1079	5	Camd	1	3	5.53994	16.5762	6.96191	10.0519	8.06864	9.43972
1080	5	Camd	1	3	5.59546	16.9032	7.33362	10.4362	8.4341	9.74051
1081	5	Camd	1	3	5.65097	17.2283	7.715	10.832	8.80848	10.0469
1082	5	Camd	1	3	5.70648	17.5512	8.10604	11.2393	9.19167	10.359
1083	5	Camd	1	3	5.762	17.8717	8.50675	11.6582	9.58354	10.6764
1084	5	Camd	1	3	5.81751	18.1894	8.91713	12.0886	9.98391	10.9993
1085	5	Camd	1	3	5.87303	18.5039	9.33717	12.5305	10.3926	11.3274
1086	5	Camd	1	3	5.92854	18.8146	9.76688	12.984	10.8094	11.6607
1087	5	Camd	1	3	5.98406	19.1208	10.2063	13.449	11.2339	11.9988
1088	5	Camd	1	3	6.03957	19.4217	10.6553	13.9256	11.6659	12.3416
1089	5	Camd	1	3	6.09508	19.7163	11.114	14.4136	12.1047	12.6887
1090	5	Camd	1	3	6.1506	20.0031	11.5824	14.9132	12.5498	13.0398
1091	5	Camd	1	3	6.20611	20.2802	12.0604	15.4243	13.0004	13.3943
1092	5	Camd	1	3	6.26163	20.5449	12.5481	15.947	13.4552	13.7514
1093	5	Camd	1	3	6.31714	20.7935	13.0455	16.4812	13.9125	14.11
1094	5	Camd	1	3	6.37266	21.02	13.5526	17.0269	14.3697	14.4684
1095	5	Camd	1	3	6.42817	21.2147	14.0693	17.5841	14.8225	14.8238
1096	5	Camd	1	3	6.48368	21.359	14.5957	18.1529	15.2624	15.1707
1097	5	Camd	1	3	6.62016	20.91	15.6774	19.325	15.8411	15.6748
1098	5	Camd	1	3	6.62016	20.91	15.6774	19.325	15.8411	15.6748
1099	5	Camd	1	3	6.62016	20.91	15.6774	19.325	15.8411	15.6748
1100	5	Camd	1	3	6.62016	20.91	15.6774	19.325	15.8411	15.6748
1101	5	Camd	1	3	6.62016	20.91	15.6774	19.325	15.8411	15.6748
1102	5	Camd	1	3	6.62016	20.91	15.6774	19.325	15.8411	15.6748
1103	5	Camd	1	3	6.62016	20.91	15.6774	19.325	15.8411	15.6748
1104	5	Camd	1	3	6.62016	20.91	15.6774	19.325	15.8411	15.6748
1105	5	Camd	1	3	6.62016	20.91	15.6774	19.325	15.8411	15.6748
1106	5	Camd	1	3	6.62016	20.91	15.6774	19.325	15.8411	15.6748
1107	5	Camd	1	3	6.62016	20.91	15.6774	19.325	15.8411	15.6748
1108	6	Wala	1	2	18.2512	30.3683	28.4801	33.4255	29.9122	28.0875
1109	6	Wala	1	2	18.0292	30.0376	27.792	32.6598	29.2148	27.5467
1110	6	Wala	1	2	17.8072	29.7068	27.1122	31.9042	28.5259	27.0113
1111	6	Wala	1	2	17.5852	29.3759	26.4409	31.1586	27.8455	26.4812
1112	6	Wala	1	2	17.3632	29.0449	25.778	30.423	27.1735	25.9565
1113	6	Wala	1	2	17.1412	28.7137	25.1235	29.6974	26.5099	25.4372
1114	6	Wala	1	2	16.9192	28.3825	24.4774	28.9819	25.8548	24.9232
1115	6	Wala	1	2	16.6972	28.0511	23.8398	28.2765	25.2082	24.4146
1116	6	Wala	1	2	16.4752	27.7196	23.2105	27.581	24.57	23.9113
1117	6	Wala	1	2	16.2532	27.388	22.5897	26.8957	23.9403	23.4134
1118	6	Wala	1	2	16.0312	27.0562	21.9773	26.2203	23.3189	22.9208
1119	6	Wala	1	2	15.8093	26.7243	21.3733	25.555	22.7061	22.4336
1120	6	Wala	1	2	15.5873	26.3923	20.7777	24.8997	22.1016	21.9517
1121	6	Wala	1	2	15.3653	26.0601	20.1905	24.2545	21.5057	21.4752
1122	6	Wala	1	2	15.1433	25.7277	19.6118	23.6193	20.9181	21.004
1123	6	Wala	1	2	14.9213	25.3951	19.0415	22.9941	20.339	20.5382
1124	6	Wala	1	2	14.6993	25.0624	18.4795	22.379	19.7682	20.0777
1125	6	Wala	1	2	14.4773	24.7295	17.926	21.7739	19.2059	19.6225
1126	6	Wala	1	2	14.2553	24.3964	17.3809	21.1789	18.6521	19.1727
1127	6	Wala	1	2	14.0333	24.0631	16.8443	20.5939	18.1066	18.7282
1128	6	Wala	1	2	13.8113	23.7297	16.316	20.0189	17.5696	18.2891
1129	6	Wala	1	2	13.5893	23.3959	15.7962	19.454	17.0409	17.8553
1130	6	Wala	1	2	13.3673	23.062	15.2848	18.8991	16.5207	17.4268
1131	6	Wala	1	2	13.1453	22.7278	14.7817	18.3542	16.0089	17.0036
1132	6	Wala	1	2	12.8714	21.9515	13.5721	17.0479	14.8007	16.0487
1133	6	Wala	1	2	12.5974	21.1756	12.414	15.8031	13.6449	15.127
1134	6	Wala	1	2	12.3235	20.4002	11.3076	14.62	12.5416	14.2386
1135	6	Wala	1	2	12.0496	19.6253	10.2529	13.4984	11.4906	13.3834
1136	6	Wala	1	2	11.7756	18.8511	9.24971	12.4384	10.492	12.5614
1137	6	Wala	1	2	11.5017	18.0773	8.2982	11.44	9.54593	11.7726
1138	6	Wala	1	2	11.2277	17.3042	7.39832	10.5032	8.65226	11.0171
1139	6	Wala	1	2	10.9538	16.5317	6.55007	9.62795	7.81103	10.2949
1140	6	Wala	1	2	10.6799	15.7599	5.75346	8.81431	7.02228	9.60596
1141	6	Wala	1	2	10.4059	14.9888	5.00847	8.06224	6.286	8.95028
1142	6	Wala	1	2	10.132	14.2183	4.31512	7.37177	5.6022	8.32788
1143	6	Wala	1	2	9.85805	13.4486	3.67341	6.74288	4.97092	7.73878
1144	6	Wala	1	2	9.58411	12.6797	3.08332	6.17558	4.39215	7.18297
1145	6	Wala	1	2	9.31018	11.9116	2.54487	5.66986	3.86592	6.66048
1146	6	Wala	1	2	9.03624	11.1443	2.05805	5.22573	3.39224	6.17132
1147	6	Wala	1	2	8.7623	10.378	1.62286	4.84318	2.97113	5.71549
1148	6	Wala	1	2	8.48836	9.61252	1.23931	4.52222	2.60261	5.293
1149	6	Wala	1	2	8.21442	8.84805	0.907387	4.26285	2.28669	4.90388
1150	6	Wala	1	2	7.94048	8.08461	0.627097	4.06506	2.02341	4.54813
1151	6	Wala	1	2	7.66654	7.32224	0.398439	3.92886	1.81278	4.22577
1152	6	Wala	1	2	7.66654	7.32224	0.398439	3.92886	1.81278	4.22577
1153	6	Wala	1	2	7.66654	7.32224	0.398439	3.92886	1.81278	4.22577
1154	6	Wala	1	2	7.66654	7.32224	0.398439	3.92886	1.81278	4.22577
1155	6	Wala	1	2	7.66654	7.32224	0.398439	3.92886	1.81278	4.22577
1156	6	Wala	1	2	7.66654	7.32224	0.398439	3.92886	1.81278	4.22577
1157	6	Wala	1	2	7.66654	7.32224	0.398439	3.92886	1.81278	4.22577
1158	6	Wala	1	2	7.66654	7.32224	0.398439	3.92886	1.81278	4.22577
1159	6	Wala	1	2	7.66654	7.32224	0.398439	3.92886	1.81278	4.22577
1160	6	Wala	1	2	7.66654	7.32224	0.398439	3.92886	1.81278	4.22577
1161	6	Wala	1	2	7.66654	7.32224	0.398439	3.92886	1.81278	4.22577
1162	6	Wala	1	2	7.66654	7.32224	0.398439	3.92886	1.81278	4.22577
1163	7	Coru	1	2	4.53282	12.7985	2.54081	5.66609	4.26196	5.96003
1164	7	Coru	1	2	4.53282	12.7985	2.54081	5.66609	4.26196	5.96003
1165	7	Coru	1	2	4.53282	12.7985	2.54081	5.66609	4.26196	5.96003
1166	7	Coru	1	2	4.59882	12.8876	2.54081	5.66609	4.30186	5.99903
1167	7	Coru	1	2	4.66483	12.9747	2.54081	5.66609	4.34087	6.03745
1168	7	Coru	1	2	4.73084	13.0599	2.54081	5.66609	4.37903	6.07533
1169	7	Coru	1	2	4.79684	13.1433	2.54081	5.66609	4.41641	6.11269
1170	7	Coru	1	2	4.86285	13.2251	2.54081	5.66609	4.45305	6.14958
1171	7	Coru	1	2	4.92885	13.3053	2.54081	5.66609	4.48899	6.18602
1172	7	Coru	1	2	4.99486	13.3841	2.54081	5.66609	4.52427	6.22203
1173	7	Coru	1	2	5.06087	13.4615	2.54081	5.66609	4.55893	6.25763
1174	7	Coru	1	2	5.12687	13.5375	2.54081	5.66609	4.59299	6.29285
1175	7	Coru	1	2	5.19288	13.6123	2.54081	5.66609	4.62649	6.32771
1176	7	Coru	1	2	5.25889	13.6859	2.54081	5.66609	4.65945	6.36222
1177	7	Coru	1	2	5.32489	13.7583	2.54081	5.66609	4.6919	6.3964
1178	7	Coru	1	2	5.3909	13.8297	2.54081	5.66609	4.72386	6.43027
1179	7	Coru	1	2	5.4569	13.9	2.54081	5.66609	4.75536	6.46383
1180	7	Coru	1	2	5.52291	13.9693	2.54081	5.66609	4.78641	6.49711
1181	7	Coru	1	2	5.58892	14.0377	2.54081	5.66609	4.81703	6.5301
1182	7	Coru	1	2	5.65492	14.1051	2.54081	5.66609	4.84724	6.56284
1183	7	Coru	1	2	5.72093	14.1717	2.54081	5.66609	4.87705	6.59531
1184	7	Coru	1	2	5.78693	14.2374	2.54081	5.66609	4.90649	6.62754
1185	7	Coru	1	2	5.85294	14.3023	2.54081	5.66609	4.93556	6.65954
1186	7	Coru	1	2	5.91895	14.3664	2.54081	5.66609	4.96427	6.6913
1187	7	Coru	1	2	5.98495	14.4297	2.54081	5.66609	4.99265	6.72285
1188	7	Coru	1	2	6.05096	14.4924	2.54081	5.66609	5.0207	6.75418
1189	7	Coru	1	2	6.11697	14.5543	2.54081	5.66609	5.04843	6.78531
1190	7	Coru	1	2	6.18297	14.6155	2.54081	5.66609	5.07585	6.81624
1191	7	Coru	1	2	6.24898	14.676	2.54081	5.66609	5.10298	6.84698
1192	7	Coru	1	2	6.31498	14.736	2.54081	5.66609	5.12982	6.87753
1193	7	Coru	1	2	6.38099	14.7953	2.54081	5.66609	5.15638	6.90791
1194	7	Coru	1	2	6.447	14.854	2.54081	5.66609	5.18267	6.93811
1195	7	Coru	1	2	6.513	14.9121	2.54081	5.66609	5.2087	6.96814
1196	7	Coru	1	2	6.57901	14.9696	2.54081	5.66609	5.23448	6.998
1197	7	Coru	1	2	6.64502	15.0266	2.54081	5.66609	5.26001	7.02771
1198	7	Coru	1	2	6.71102	15.0831	2.54081	5.66609	5.2853	7.05726
1199	7	Coru	1	2	6.60504	14.9922	2.54081	5.66609	5.24458	7.00974
1200	7	Coru	1	2	6.49906	14.8998	2.54081	5.66609	5.20323	6.96181
1201	7	Coru	1	2	6.39308	14.8061	2.54081	5.66609	5.16121	6.91345
1202	7	Coru	1	2	6.28709	14.7107	2.54081	5.66609	5.11851	6.86465
1203	7	Coru	1	2	6.18111	14.6138	2.54081	5.66609	5.07508	6.81537
1204	7	Coru	1	2	6.07513	14.5151	2.54081	5.66609	5.03089	6.7656
1205	7	Coru	1	2	5.96915	14.4146	2.54081	5.66609	4.98588	6.71531
1206	7	Coru	1	2	5.86316	14.3123	2.54081	5.66609	4.94003	6.66447
1207	7	Coru	1	2	5.75718	14.2079	2.54081	5.66609	4.89326	6.61304
1208	7	Coru	1	2	5.6512	14.1013	2.54081	5.66609	4.84554	6.561
1209	7	Coru	1	2	5.54522	13.9925	2.54081	5.66609	4.7968	6.50829
1210	7	Coru	1	2	5.43923	13.8813	2.54081	5.66609	4.74697	6.45488
1211	7	Coru	1	2	5.33325	13.7674	2.54081	5.66609	4.69597	6.40071
1212	7	Coru	1	2	5.22727	13.6508	2.54081	5.66609	4.64373	6.34573
1213	7	Coru	1	2	5.12129	13.5311	2.54081	5.66609	4.59013	6.28989
1214	7	Coru	1	2	5.0153	13.4082	2.54081	5.66609	4.53507	6.2331
1215	7	Coru	1	2	4.90932	13.2818	2.54081	5.66609	4.47843	6.17528
1216	7	Coru	1	2	4.80334	13.1514	2.54081	5.66609	4.42005	6.11634
1217	7	Coru	1	2	4.69736	13.0169	2.54081	5.66609	4.35978	6.05618
1218	7	Coru	1	2	4.59137	12.8776	2.54081	5.66609	4.2974	5.99466
1219	7	Coru	1	2	4.48539	12.7332	2.54081	5.66609	4.2327	5.93163
1220	7	Coru	1	2	4.37941	12.5829	2.54081	5.66609	4.16537	5.86691
1221	7	Coru	1	2	4.27343	12.4259	2.54081	5.66609	4.09508	5.80027
1222	7	Coru	1	2	4.16744	12.2614	2.54081	5.66609	4.0214	5.73144
1223	7	Coru	1	2	4.06146	12.0882	2.54081	5.66609	3.94377	5.66006
1224	7	Coru	1	2	3.95548	11.9045	2.54081	5.66609	3.8615	5.58568
1225	7	Coru	1	2	3.95548	11.9045	2.54081	5.66609	3.8615	5.58568
1226	7	Coru	1	2	3.95548	11.9045	2.54081	5.66609	3.8615	5.58568
1227	7	Coru	1	2	3.95548	11.9045	2.54081	5.66609	3.8615	5.58568
1228	7	Coru	1	2	3.95548	11.9045	2.54081	5.66609	3.8615	5.58568
1229	7	Coru	1	2	3.95548	11.9045	2.54081	5.66609	3.8615	5.58568
1230	7	Coru	1	2	3.95548	11.9045	2.54081	5.66609	3.8615	5.58568
1231	7	Coru	1	2	3.95548	11.9045	2.54081	5.66609	3.8615	5.58568
1232	7	Coru	1	2	3.95548	11.9045	2.54081	5.66609	3.8615	5.58568
1233	7	Coru	1	2	3.95548	11.9045	2.54081	5.66609	3.8615	5.58568
1234	8	LBro	1	2	6.33526	16.2475	4.29396	7.35085	6.50125	8.14577
1235	8	LBro	1	2	6.34327	16.2556	4.29396	7.35085	6.50489	8.14972
1236	8	LBro	1	2	6.35128	16.2637	4.29396	7.35085	6.50852	8.15367
1237	8	LBro	1	2	6.35928	16.2718	4.29396	7.35085	6.51214	8.15761
1238	8	LBro	1	2	6.36729	16.2799	4.29396	7.35085	6.51576	8.16155
1239	8	LBro	1	2	6.3753	16.288	4.29396	7.35085	6.51937	8.16549
1240	8	LBro	1	2	6.3833	16.296	4.29396	7.35085	6.52298	8.16942
1241	8	LBro	1	2	6.39131	16.3041	4.29396	7.35085	6.52658	8.17335
1242	8	LBro	1	2	6.39932	16.3121	4.29396	7.35085	6.53017	8.17728
1243	8	LBro	1	2	6.40733	16.3201	4.29396	7.35085	6.53376	8.1812
1244	8	LBro	1	2	6.41533	16.3281	4.29396	7.35085	6.53735	8.18512
1245	8	LBro	1	2	6.42334	16.3361	4.29396	7.35085	6.54092	8.18903
1246	8	LBro	1	2	6.43135	16.344	4.29396	7.35085	6.54449	8.19294
1247	8	LBro	1	2	6.43935	16.352	4.29396	7.35085	6.54806	8.19685
1248	8	LBro	1	2	6.44736	16.36	4.29396	7.35085	6.55162	8.20075
1249	8	LBro	1	2	6.45537	16.3679	4.29396	7.35085	6.55517	8.20465
1250	8	LBro	1	2	6.46338	16.3758	4.29396	7.35085	6.55872	8.20854
1251	8	LBro	1	2	6.47138	16.3837	4.29396	7.35085	6.56226	8.21243
1252	8	LBro	1	2	6.47939	16.3916	4.29396	7.35085	6.5658	8.21632
1253	8	LBro	1	2	6.4874	16.3995	4.29396	7.35085	6.56933	8.22021
1254	8	LBro	1	2	6.4954	16.4074	4.29396	7.35085	6.57286	8.22409
1255	8	LBro	1	2	6.50341	16.4152	4.29396	7.35085	6.57638	8.22797
1256	8	LBro	1	2	6.51142	16.4231	4.29396	7.35085	6.57989	8.23184
1257	8	LBro	1	2	6.51943	16.4309	4.29396	7.35085	6.5834	8.23571
1258	8	LBro	1	2	6.52743	16.4387	4.29396	7.35085	6.5869	8.23958
1259	8	LBro	1	2	6.52743	16.4387	4.29396	7.35085	6.5869	8.23958
1260	8	LBro	1	2	6.52274	16.4341	4.29396	7.35085	6.58485	8.23731
1261	8	LBro	1	2	6.51804	16.4296	4.29396	7.35085	6.58279	8.23504
1262	8	LBro	1	2	6.51335	16.425	4.29396	7.35085	6.58074	8.23277
1263	8	LBro	1	2	6.50865	16.4204	4.29396	7.35085	6.57868	8.2305
1264	8	LBro	1	2	6.50396	16.4158	4.29396	7.35085	6.57662	8.22823
1265	8	LBro	1	2	6.49926	16.4112	4.29396	7.35085	6.57455	8.22596
1266	8	LBro	1	2	6.49456	16.4065	4.29396	7.35085	6.57249	8.22368
1267	8	LBro	1	2	6.48987	16.4019	4.29396	7.35085	6.57042	8.22141
1268	8	LBro	1	2	6.48517	16.3973	4.29396	7.35085	6.56835	8.21913
1269	8	LBro	1	2	6.48048	16.3927	4.29396	7.35085	6.56628	8.21685
1270	8	LBro	1	2	6.47578	16.3881	4.29396	7.35085	6.56421	8.21457
1271	8	LBro	1	2	6.47109	16.3834	4.29396	7.35085	6.56213	8.21229
1272	8	LBro	1	2	6.46639	16.3788	4.29396	7.35085	6.56005	8.21001
1273	8	LBro	1	2	6.4617	16.3741	4.29396	7.35085	6.55798	8.20773
1274	8	LBro	1	2	6.457	16.3695	4.29396	7.35085	6.5559	8.20544
1275	8	LBro	1	2	6.4523	16.3649	4.29396	7.35085	6.55381	8.20316
1276	8	LBro	1	2	6.44761	16.3602	4.29396	7.35085	6.55173	8.20087
1277	8	LBro	1	2	6.44291	16.3555	4.29396	7.35085	6.54964	8.19858
1278	8	LBro	1	2	6.43822	16.3509	4.29396	7.35085	6.54755	8.19629
1279	8	LBro	1	2	6.43352	16.3462	4.29396	7.35085	6.54546	8.194
1280	8	LBro	1	2	6.42883	16.3415	4.29396	7.35085	6.54337	8.19171
1281	8	LBro	1	2	6.42413	16.3369	4.29396	7.35085	6.54127	8.18942
1282	8	LBro	1	2	6.42413	16.3369	4.29396	7.35085	6.54127	8.18942
1283	8	LBro	1	2	6.42413	16.3369	4.29396	7.35085	6.54127	8.18942
1284	8	LBro	1	2	6.42413	16.3369	4.29396	7.35085	6.54127	8.18942
1285	8	LBro	1	2	6.42413	16.3369	4.29396	7.35085	6.54127	8.18942
1286	8	LBro	1	2	6.42413	16.3369	4.29396	7.35085	6.54127	8.18942
1287	8	LBro	1	2	6.42413	16.3369	4.29396	7.35085	6.54127	8.18942
1288	8	LBro	1	2	6.42413	16.3369	4.29396	7.35085	6.54127	8.18942
1289	8	LBro	1	2	6.42413	16.3369	4.29396	7.35085	6.54127	8.18942
1290	8	LBro	1	2	6.42413	16.3369	4.29396	7.35085	6.54127	8.18942
1291	8	LBro	1	2	6.42413	16.3369	4.29396	7.35085	6.54127	8.18942
1292	9	Cutt	1	2	6.65566	16.8451	3.65875	6.72865	6.48614	8.07487
1293	9	Cutt	1	2	6.62385	16.8131	3.65875	6.72865	6.47182	8.05924
1294	9	Cutt	1	2	6.59203	16.781	3.65875	6.72865	6.45742	8.04357
1295	9	Cutt	1	2	6.56022	16.7487	3.65875	6.72865	6.44294	8.02785
1296	9	Cutt	1	2	6.52841	16.7162	3.65875	6.72865	6.42838	8.01208
1297	9	Cutt	1	2	6.4966	16.6835	3.65875	6.72865	6.41375	7.99625
1298	9	Cutt	1	2	6.46479	16.6507	3.65875	6.72865	6.39904	7.98038
1299	9	Cutt	1	2	6.43298	16.6177	3.65875	6.72865	6.38425	7.96446
1300	9	Cutt	1	2	6.40116	16.5845	3.65875	6.72865	6.36938	7.94848
1301	9	Cutt	1	2	6.36935	16.5511	3.65875	6.72865	6.35442	7.93245
1302	9	Cutt	1	2	6.33754	16.5175	3.65875	6.72865	6.33938	7.91636
1303	9	Cutt	1	2	6.30573	16.4837	3.65875	6.72865	6.32425	7.90022
1304	9	Cutt	1	2	6.27392	16.4497	3.65875	6.72865	6.30904	7.88402
1305	9	Cutt	1	2	6.24211	16.4156	3.65875	6.72865	6.29373	7.86776
1306	9	Cutt	1	2	6.2103	16.3812	3.65875	6.72865	6.27834	7.85145
1307	9	Cutt	1	2	6.17848	16.3466	3.65875	6.72865	6.26285	7.83507
1308	9	Cutt	1	2	6.14667	16.3119	3.65875	6.72865	6.24727	7.81864
1309	9	Cutt	1	2	6.11486	16.2769	3.65875	6.72865	6.23159	7.80214
1310	9	Cutt	1	2	6.08305	16.2416	3.65875	6.72865	6.21582	7.78558
1311	9	Cutt	1	2	6.05124	16.2062	3.65875	6.72865	6.19994	7.76896
1312	9	Cutt	1	2	6.01943	16.1705	3.65875	6.72865	6.18397	7.75227
1313	9	Cutt	1	2	5.98761	16.1346	3.65875	6.72865	6.16789	7.73551
1314	9	Cutt	1	2	5.9558	16.0985	3.65875	6.72865	6.15171	7.71868
1315	9	Cutt	1	2	5.89576	16.0297	3.65875	6.72865	6.12086	7.68673
1316	9	Cutt	1	2	5.83571	15.9599	3.65875	6.72865	6.08962	7.65453
1317	9	Cutt	1	2	5.77567	15.8892	3.65875	6.72865	6.05797	7.62206
1318	9	Cutt	1	2	5.71562	15.8176	3.65875	6.72865	6.02589	7.5893
1319	9	Cutt	1	2	5.65557	15.745	3.65875	6.72865	5.99335	7.55626
1320	9	Cutt	1	2	5.59553	15.6713	3.65875	6.72865	5.96035	7.52292
1321	9	Cutt	1	2	5.53548	15.5966	3.65875	6.72865	5.92687	7.48926
1322	9	Cutt	1	2	5.47544	15.5207	3.65875	6.72865	5.89287	7.45527
1323	9	Cutt	1	2	5.41539	15.4436	3.65875	6.72865	5.85834	7.42094
1324	9	Cutt	1	2	5.35534	15.3652	3.65875	6.72865	5.82324	7.38624
1325	9	Cutt	1	2	5.2953	15.2856	3.65875	6.72865	5.78756	7.35116
1326	9	Cutt	1	2	5.23525	15.2045	3.65875	6.72865	5.75126	7.31568
1327	9	Cutt	1	2	5.1752	15.122	3.65875	6.72865	5.7143	7.27978
1328	9	Cutt	1	2	5.11516	15.038	3.65875	6.72865	5.67666	7.24344
1329	9	Cutt	1	2	5.05511	14.9523	3.65875	6.72865	5.63828	7.20662
1330	9	Cutt	1	2	4.99507	14.8649	3.65875	6.72865	5.59913	7.1693
1331	9	Cutt	1	2	4.93502	14.7757	3.65875	6.72865	5.55916	7.13145
1332	9	Cutt	1	2	4.87497	14.6845	3.65875	6.72865	5.51831	7.09303
1333	9	Cutt	1	2	4.81493	14.5912	3.65875	6.72865	5.47652	7.05401
1334	9	Cutt	1	2	4.75488	14.4957	3.65875	6.72865	5.43373	7.01433
1335	9	Cutt	1	2	4.75488	14.4957	3.65875	6.72865	5.43373	7.01433
1336	9	Cutt	1	2	4.75488	14.4957	3.65875	6.72865	5.43373	7.01433
1337	9	Cutt	1	2	4.75488	14.4957	3.65875	6.72865	5.43373	7.01433
1338	9	Cutt	1	2	4.75488	14.4957	3.65875	6.72865	5.43373	7.01433
1339	9	Cutt	1	2	4.75488	14.4957	3.65875	6.72865	5.43373	7.01433
1340	9	Cutt	1	2	4.75488	14.4957	3.65875	6.72865	5.43373	7.01433
1341	9	Cutt	1	2	4.75488	14.4957	3.65875	6.72865	5.43373	7.01433
1342	9	Cutt	1	2	4.75488	14.4957	3.65875	6.72865	5.43373	7.01433
1343	9	Cutt	1	2	4.75488	14.4957	3.65875	6.72865	5.43373	7.01433
1344	9	Cutt	1	2	4.75488	14.4957	3.65875	6.72865	5.43373	7.01433
1345	9	Cutt	1	2	4.75488	14.4957	3.65875	6.72865	5.43373	7.01433
1346	9	Cutt	1	2	4.75488	14.4957	3.65875	6.72865	5.43373	7.01433
1347	9	Cutt	1	2	4.75488	14.4957	3.65875	6.72865	5.43373	7.01433
1348	9	Cutt	1	2	4.75488	14.4957	3.65875	6.72865	5.43373	7.01433
1349	9	Cutt	1	2	4.75488	14.4957	3.65875	6.72865	5.43373	7.01433
1350	9	Cutt	1	2	4.75488	14.4957	3.65875	6.72865	5.43373	7.01433
1351	9	Cutt	1	2	4.75488	14.4957	3.65875	6.72865	5.43373	7.01433
1352	10	Clyd	3	2	8.49162	8.68311	0.842978	4.21528	2.22528	4.89165
1353	10	Clyd	3	2	8.57986	8.74391	0.850706	4.22093	2.25087	4.92925
1354	10	Clyd	3	2	8.6681	8.8045	0.858469	4.22662	2.27639	4.96681
1355	10	Clyd	3	2	8.75634	8.86488	0.866267	4.23235	2.30186	5.00434
1356	10	Clyd	3	2	8.84458	8.92507	0.874101	4.23813	2.32728	5.04183
1357	10	Clyd	3	2	8.93281	8.98508	0.881969	4.24395	2.35266	5.07929
1358	10	Clyd	3	2	9.02105	9.04492	0.889874	4.24981	2.37799	5.11673
1359	10	Clyd	3	2	9.10929	9.1046	0.897813	4.25571	2.40328	5.15414
1360	10	Clyd	3	2	9.19753	9.16412	0.905787	4.26165	2.42854	5.19153
1361	10	Clyd	3	2	9.28577	9.22349	0.913797	4.26764	2.45378	5.22889
1362	10	Clyd	3	2	9.37401	9.28273	0.921843	4.27367	2.47898	5.26625
1363	10	Clyd	3	2	9.46225	9.34183	0.929923	4.27974	2.50416	5.30358
1364	10	Clyd	3	2	9.55049	9.40082	0.938039	4.28585	2.52933	5.3409
1365	10	Clyd	3	2	9.63873	9.45968	0.946189	4.292	2.55448	5.37822
1366	10	Clyd	3	2	9.72697	9.51844	0.954376	4.2982	2.57961	5.41552
1367	10	Clyd	3	2	9.81521	9.5771	0.962597	4.30444	2.60473	5.45281
1368	10	Clyd	3	2	9.90344	9.63566	0.970854	4.31072	2.62985	5.49011
1369	10	Clyd	3	2	9.99168	9.69413	0.979146	4.31704	2.65496	5.52739
1370	10	Clyd	3	2	10.0799	9.75252	0.987473	4.32341	2.68008	5.56468
1371	10	Clyd	3	2	10.1682	9.81083	0.995835	4.32981	2.70519	5.60197
1372	10	Clyd	3	2	10.2564	9.86907	1.00423	4.33626	2.7303	5.63925
1373	10	Clyd	3	2	10.3446	9.92724	1.01267	4.34275	2.75542	5.67654
1374	10	Clyd	3	2	10.4329	9.98535	1.02113	4.34928	2.78055	5.71384
1375	10	Clyd	3	2	10.5211	10.0434	1.02964	4.35586	2.80569	5.75114
1376	10	Clyd	3	2	10.6094	10.1014	1.03818	4.36248	2.83085	5.78845
1377	10	Clyd	3	2	10.6976	10.1594	1.04675	4.36913	2.85601	5.82577
1378	10	Clyd	3	2	10.7858	10.2173	1.05536	4.37584	2.8812	5.8631
1379	10	Clyd	3	2	10.8741	10.2752	1.064	4.38258	2.9064	5.90045
1380	10	Clyd	3	2	10.9623	10.333	1.07268	4.38936	2.93163	5.9378
1381	10	Clyd	3	2	11.0506	10.3908	1.0814	4.39619	2.95688	5.97517
1382	10	Clyd	3	2	11.1388	10.4486	1.09015	4.40306	2.98215	6.01256
1383	10	Clyd	3	2	11.227	10.5064	1.09894	4.40997	3.00745	6.04996
1384	10	Clyd	3	2	11.3153	10.5642	1.10776	4.41692	3.03278	6.08738
1385	10	Clyd	3	2	11.4035	10.6219	1.11661	4.42392	3.05814	6.12483
1386	10	Clyd	3	2	11.4917	10.6797	1.1255	4.43096	3.08354	6.16229
1387	10	Clyd	3	2	11.58	10.7374	1.13443	4.43804	3.10897	6.19977
1388	10	Clyd	3	2	11.6682	10.7952	1.14339	4.44516	3.13443	6.23728
1389	10	Clyd	3	2	11.7565	10.8529	1.15239	4.45232	3.15993	6.27481
1390	10	Clyd	3	2	11.8447	10.9107	1.16142	4.45953	3.18548	6.31236
1391	10	Clyd	3	2	11.9329	10.9685	1.17049	4.46677	3.21106	6.34995
1392	10	Clyd	3	2	12.0212	11.0262	1.17959	4.47406	3.23668	6.38755
1393	10	Clyd	3	2	12.1094	11.0841	1.18873	4.4814	3.26235	6.42519
1394	10	Clyd	3	2	12.1977	11.1419	1.1979	4.48877	3.28807	6.46286
1395	10	Clyd	3	2	12.2859	11.1997	1.20711	4.49619	3.31383	6.50056
1396	10	Clyd	3	2	12.3741	11.2576	1.21636	4.50364	3.33965	6.53828
1397	10	Clyd	3	2	12.4624	11.3156	1.22564	4.51114	3.36551	6.57604
1398	10	Clyd	3	2	12.5506	11.3735	1.23495	4.51869	3.39143	6.61384
1399	10	Clyd	3	2	12.6389	11.4315	1.2443	4.52627	3.4174	6.65167
1400	10	Clyd	3	2	12.7271	11.4896	1.25369	4.5339	3.44342	6.68953
1401	10	Clyd	3	2	12.8153	11.5476	1.26311	4.54156	3.4695	6.72743
1402	10	Clyd	3	2	12.9036	11.6058	1.27256	4.54928	3.49564	6.76537
1403	10	Clyd	3	2	12.9918	11.664	1.28205	4.55703	3.52184	6.80334
1404	10	Clyd	3	2	13.0801	11.7222	1.29158	4.56482	3.5481	6.84136
1405	10	Clyd	3	2	13.1683	11.7805	1.30114	4.57266	3.57442	6.87941
1406	10	Clyd	3	2	13.2565	11.8389	1.31074	4.58054	3.60081	6.9175
1407	10	Clyd	3	2	13.3448	11.8973	1.32037	4.58846	3.62726	6.95564
1408	10	Clyd	3	2	13.433	11.9559	1.33003	4.59642	3.65378	6.99382
1409	10	Clyd	3	2	13.5212	12.0144	1.33974	4.60443	3.68037	7.03204
1410	10	Clyd	3	2	13.6095	12.0731	1.34947	4.61247	3.70702	7.07031
1411	10	Clyd	3	2	13.6977	12.1318	1.35925	4.62056	3.73375	7.10862
1412	10	Clyd	3	2	13.786	12.1906	1.36906	4.62869	3.76055	7.14698
1413	10	Clyd	3	2	13.8742	12.2496	1.3789	4.63686	3.78743	7.18539
1414	10	Clyd	3	2	13.9624	12.3085	1.38878	4.64508	3.81437	7.22384
1415	10	Clyd	3	2	14.0507	12.3676	1.39869	4.65334	3.8414	7.26235
1416	10	Clyd	3	2	14.1389	12.4268	1.40864	4.66164	3.8685	7.3009
1417	10	Clyd	3	2	14.2272	12.4861	1.41863	4.66998	3.89569	7.33951
1418	10	Clyd	3	2	14.3154	12.5455	1.42864	4.67836	3.92295	7.37816
1419	10	Clyd	3	2	14.4036	12.6049	1.4387	4.68679	3.9503	7.41687
1420	10	Clyd	3	2	14.4919	12.6645	1.44879	4.69525	3.97773	7.45564
1421	10	Clyd	3	2	14.5801	12.7242	1.45892	4.70376	4.00525	7.49446
1422	10	Clyd	3	2	14.6684	12.7841	1.46908	4.71231	4.03285	7.53333
1423	10	Clyd	3	2	14.7566	12.844	1.47927	4.72091	4.06054	7.57226
1424	10	Clyd	3	2	14.8448	12.904	1.4895	4.72954	4.08832	7.61125
1425	10	Clyd	3	2	14.9331	12.9642	1.49977	4.73822	4.11619	7.65029
1426	10	Clyd	3	2	15.0213	13.0245	1.51007	4.74694	4.14416	7.6894
1427	10	Clyd	3	2	15.1096	13.085	1.52041	4.7557	4.17221	7.72857
1428	10	Clyd	3	2	15.1978	13.1455	1.53078	4.76451	4.20037	7.76779
1429	10	Clyd	3	2	15.286	13.2062	1.54119	4.77335	4.22862	7.80708
1430	10	Clyd	3	2	15.3743	13.2671	1.55163	4.78224	4.25697	7.84644
1431	10	Clyd	3	2	15.4625	13.3281	1.56211	4.79117	4.28541	7.88585
1432	10	Clyd	3	2	15.5507	13.3892	1.57262	4.80014	4.31396	7.92533
1433	10	Clyd	3	2	15.639	13.4505	1.58317	4.80916	4.34262	7.96488
1434	10	Clyd	3	2	15.7272	13.5119	1.59376	4.81821	4.37138	8.0045
1435	10	Clyd	3	2	15.772	13.4416	1.5793	4.80585	4.33818	7.98737
1436	10	Clyd	3	2	15.8167	13.3722	1.56491	4.79356	4.30548	7.97056
1437	10	Clyd	3	2	15.8614	13.3037	1.55059	4.78135	4.27327	7.95407
1438	10	Clyd	3	2	15.9061	13.2362	1.53633	4.76922	4.24154	7.93788
1439	10	Clyd	3	2	15.9508	13.1695	1.52213	4.75717	4.21026	7.92199
1440	10	Clyd	3	2	15.9956	13.1037	1.50801	4.74519	4.17943	7.90638
1441	10	Clyd	3	2	16.0403	13.0387	1.49395	4.7333	4.14903	7.89105
1442	10	Clyd	3	2	16.085	12.9745	1.47995	4.72148	4.11904	7.87599
1443	10	Clyd	3	2	16.1297	12.911	1.46602	4.70974	4.08946	7.86119
1444	10	Clyd	3	2	16.1745	12.8483	1.45216	4.69808	4.06028	7.84665
1445	10	Clyd	3	2	16.2192	12.7862	1.43836	4.6865	4.03147	7.83235
1446	10	Clyd	3	2	16.2639	12.7249	1.42463	4.675	4.00304	7.81829
1447	10	Clyd	3	2	16.3086	12.6642	1.41097	4.66358	3.97497	7.80447
1448	10	Clyd	3	2	16.3534	12.6041	1.39737	4.65223	3.94726	7.79087
1449	10	Clyd	3	2	16.3981	12.5447	1.38383	4.64097	3.91989	7.7775
1450	10	Clyd	3	2	16.4428	12.4859	1.37037	4.62978	3.89285	7.76434
1451	10	Clyd	3	2	16.4875	12.4276	1.35696	4.61867	3.86614	7.75139
1452	10	Clyd	3	2	16.5323	12.3699	1.34363	4.60764	3.83975	7.73864
1453	10	Clyd	3	2	16.577	12.3128	1.33036	4.59669	3.81367	7.7261
1454	10	Clyd	3	2	16.6217	12.2562	1.31715	4.58581	3.78789	7.71375
1455	10	Clyd	3	2	16.6664	12.2001	1.30401	4.57502	3.76241	7.70159
1456	10	Clyd	3	2	16.7112	12.1445	1.29094	4.5643	3.73722	7.68962
1457	10	Clyd	3	2	16.7559	12.0893	1.27793	4.55366	3.71231	7.67783
1458	10	Clyd	3	2	16.8006	12.0347	1.26499	4.5431	3.68768	7.66622
1459	10	Clyd	3	2	16.8453	11.9805	1.25212	4.53262	3.66332	7.65478
1460	10	Clyd	3	2	16.8901	11.9267	1.23931	4.52222	3.63923	7.64351
1461	10	Clyd	3	2	16.9348	11.8734	1.22657	4.5119	3.61539	7.63241
1462	10	Clyd	3	2	16.9795	11.8205	1.21389	4.50165	3.59181	7.62148
1463	10	Clyd	3	2	17.0242	11.768	1.20128	4.49148	3.56848	7.6107
1464	10	Clyd	3	2	17.069	11.7159	1.18873	4.4814	3.54539	7.60008
1465	10	Clyd	3	2	17.1137	11.6642	1.17625	4.47139	3.52255	7.58962
1466	10	Clyd	3	2	17.1584	11.6129	1.16384	4.46146	3.49994	7.57931
1467	10	Clyd	3	2	17.2031	11.5619	1.15149	4.4516	3.47755	7.56914
1468	10	Clyd	3	2	17.2479	11.5113	1.13921	4.44183	3.4554	7.55912
1469	10	Clyd	3	2	17.2926	11.4611	1.12699	4.43213	3.43347	7.54925
1470	10	Clyd	3	2	17.3373	11.4111	1.11484	4.42252	3.41175	7.53951
1471	10	Clyd	3	2	17.382	11.3615	1.10275	4.41298	3.39025	7.52991
1472	10	Clyd	3	2	17.4268	11.3123	1.09073	4.40352	3.36896	7.52045
1473	10	Clyd	3	2	17.4715	11.2633	1.07878	4.39414	3.34788	7.51112
1474	10	Clyd	3	2	17.5162	11.2147	1.06689	4.38484	3.327	7.50192
1475	10	Clyd	3	2	17.5609	11.1663	1.05507	4.37561	3.30633	7.49286
1476	10	Clyd	3	2	17.6057	11.1183	1.04332	4.36647	3.28585	7.48391
1477	10	Clyd	3	2	17.6504	11.0705	1.03163	4.3574	3.26556	7.47509
1478	10	Clyd	3	2	17.6951	11.023	1.02	4.34841	3.24547	7.4664
1479	10	Clyd	3	2	17.7398	10.9758	1.00845	4.3395	3.22556	7.45783
1480	10	Clyd	3	2	17.7846	10.9288	0.996953	4.33067	3.20584	7.44937
1481	10	Clyd	3	2	17.8293	10.8821	0.985527	4.32192	3.18631	7.44103
1482	10	Clyd	3	2	17.874	10.8357	0.974166	4.31324	3.16695	7.43281
1483	10	Clyd	3	2	17.9187	10.7895	0.962872	4.30465	3.14777	7.4247
1484	10	Clyd	3	2	17.9635	10.7435	0.951643	4.29613	3.12876	7.41671
1485	10	Clyd	3	2	18.0082	10.6978	0.94048	4.28769	3.10993	7.40882
1486	10	Clyd	3	2	18.0529	10.6523	0.929383	4.27933	3.09127	7.40105
1487	10	Clyd	3	2	18.0976	10.6071	0.918352	4.27105	3.07278	7.39338
1488	10	Clyd	3	2	18.1424	10.562	0.907387	4.26285	3.05445	7.38582
1489	10	Clyd	3	2	18.1871	10.5172	0.896487	4.25472	3.03629	7.37836
1490	10	Clyd	3	2	18.2318	10.4726	0.885654	4.24668	3.01828	7.37101
1491	10	Clyd	3	2	18.2765	10.4282	0.874886	4.23871	3.00044	7.36376
1492	10	Clyd	3	2	18.3213	10.384	0.864184	4.23082	2.98276	7.35661
1493	10	Clyd	3	2	18.366	10.34	0.853548	4.22301	2.96523	7.34956
1494	10	Clyd	3	2	18.4107	10.2962	0.842978	4.21528	2.94786	7.34261
1495	10	Clyd	3	2	18.4554	10.2526	0.832474	4.20763	2.93063	7.33576
1496	10	Clyd	3	2	18.5002	10.2092	0.822035	4.20005	2.91356	7.329
1497	10	Clyd	3	2	18.5449	10.166	0.811663	4.19256	2.89664	7.32234
1498	10	Clyd	3	2	18.5896	10.1229	0.801356	4.18514	2.87987	7.31578
1499	10	Clyd	3	2	18.6343	10.08	0.791115	4.1778	2.86324	7.30931
1500	10	Clyd	3	2	18.6791	10.0373	0.78094	4.17054	2.84675	7.30293
1501	10	Clyd	3	2	18.7238	9.9948	0.770831	4.16336	2.83041	7.29664
1502	10	Clyd	3	2	18.7685	9.95243	0.760788	4.15625	2.81421	7.29044
1503	10	Clyd	3	2	18.8132	9.91023	0.75081	4.14923	2.79814	7.28433
1504	10	Clyd	3	2	18.858	9.86818	0.740899	4.14228	2.78222	7.27831
1505	10	Clyd	3	2	18.858	9.86818	0.740899	4.14228	2.78222	7.27831
1506	10	Clyd	3	2	18.8825	9.92982	0.771269	4.16367	2.80118	7.30968
1507	10	Clyd	3	2	18.907	9.99176	0.802249	4.18578	2.82089	7.34153
1508	10	Clyd	3	2	18.9315	10.054	0.83384	4.20862	2.84134	7.37386
1509	10	Clyd	3	2	18.956	10.1165	0.86604	4.23219	2.86254	7.40665
1510	10	Clyd	3	2	18.9805	10.1792	0.898851	4.25648	2.88447	7.43991
1511	10	Clyd	3	2	19.005	10.2423	0.932272	4.2815	2.90714	7.47365
1512	10	Clyd	3	2	19.0295	10.3056	0.966302	4.30725	2.93054	7.50785
1513	10	Clyd	3	2	19.0541	10.3691	1.00094	4.33373	2.95468	7.54251
1514	10	Clyd	3	2	19.0786	10.4329	1.03619	4.36094	2.97954	7.57764
1515	10	Clyd	3	2	19.1031	10.497	1.07205	4.38887	3.00513	7.61323
1516	10	Clyd	3	2	19.1276	10.5613	1.10852	4.41753	3.03144	7.64928
1517	10	Clyd	3	2	19.1521	10.6258	1.14561	4.44692	3.05848	7.68579
1518	10	Clyd	3	2	19.1766	10.6906	1.1833	4.47703	3.08624	7.72276
1519	10	Clyd	3	2	19.2011	10.7556	1.2216	4.50788	3.11471	7.76018
1520	10	Clyd	3	2	19.2257	10.8208	1.26051	4.53945	3.1439	7.79806
1521	10	Clyd	3	2	19.2502	10.8862	1.30003	4.57175	3.17381	7.8364
1522	10	Clyd	3	2	19.2747	10.9519	1.34016	4.60477	3.20443	7.87518
1523	10	Clyd	3	2	19.2992	11.0177	1.3809	4.63853	3.23576	7.91442
1524	10	Clyd	3	2	19.3237	11.0838	1.42225	4.67301	3.2678	7.95411
1525	10	Clyd	3	2	19.3482	11.1501	1.46421	4.70822	3.30055	7.99426
1526	10	Clyd	3	2	19.3727	11.2166	1.50678	4.74416	3.334	8.03484
1527	10	Clyd	3	2	19.3972	11.2832	1.54996	4.78082	3.36816	8.07588
1528	10	Clyd	3	2	19.4218	11.3501	1.59376	4.81821	3.40302	8.11736
1529	10	Clyd	3	2	19.4463	11.4171	1.63816	4.85633	3.43858	8.15929
1530	10	Clyd	3	2	19.4708	11.4844	1.68317	4.89518	3.47484	8.20167
1531	10	Clyd	3	2	19.4953	11.5518	1.72879	4.93475	3.51179	8.24448
1532	10	Clyd	3	2	19.5198	11.6194	1.77502	4.97506	3.54945	8.28774
1533	10	Clyd	3	2	19.5443	11.6872	1.82186	5.01609	3.5878	8.33144
1534	10	Clyd	3	2	19.5688	11.7551	1.86931	5.05784	3.62684	8.37559
1535	10	Clyd	3	2	19.5933	11.8232	1.91737	5.10033	3.66658	8.42017
1536	10	Clyd	3	2	19.6179	11.8915	1.96604	5.14354	3.70701	8.46519
1537	10	Clyd	3	2	19.6424	11.9599	2.01532	5.18748	3.74813	8.51065
1538	10	Clyd	3	2	19.6669	12.0286	2.06522	5.23215	3.78993	8.55655
1539	10	Clyd	3	2	19.6914	12.0973	2.11572	5.27755	3.83243	8.60288
1540	10	Clyd	3	2	19.7159	12.1662	2.16683	5.32367	3.87561	8.64965
1541	10	Clyd	3	2	19.7404	12.2353	2.21855	5.37052	3.91947	8.69685
1542	10	Clyd	3	2	19.7649	12.3045	2.27088	5.4181	3.96402	8.74449
1543	10	Clyd	3	2	19.7894	12.3739	2.32382	5.46641	4.00925	8.79257
1544	10	Clyd	3	2	19.814	12.4434	2.37737	5.51544	4.05516	8.84107
1545	10	Clyd	3	2	19.8385	12.5131	2.43154	5.5652	4.10176	8.89001
1546	10	Clyd	3	2	19.863	12.5829	2.48631	5.61569	4.14903	8.93938
1547	10	Clyd	3	2	19.8875	12.6528	2.54169	5.66691	4.19698	8.98918
1548	10	Clyd	3	2	19.912	12.7229	2.59768	5.71885	4.24561	9.03942
1549	10	Clyd	3	2	19.9365	12.7931	2.65428	5.77153	4.29492	9.09008
1550	10	Clyd	3	2	19.961	12.8635	2.71149	5.82493	4.3449	9.14117
1551	10	Clyd	3	2	19.9855	12.934	2.76931	5.87905	4.39556	9.19269
1552	10	Clyd	3	2	20.0101	13.0046	2.82775	5.93391	4.44689	9.24463
1553	10	Clyd	3	2	20.0346	13.0753	2.88679	5.98949	4.49889	9.29701
1554	10	Clyd	3	2	20.0591	13.1462	2.94644	6.0458	4.55157	9.34981
1555	10	Clyd	3	2	20.0836	13.2171	3.0067	6.10284	4.60492	9.40304
1556	10	Clyd	3	2	20.1081	13.2882	3.06757	6.1606	4.65893	9.45669
1557	10	Clyd	3	2	20.1326	13.3594	3.12905	6.2191	4.71362	9.51077
1558	10	Clyd	3	2	20.1571	13.4308	3.19115	6.27832	4.76897	9.56527
1559	10	Clyd	3	2	20.1816	13.5022	3.25385	6.33827	4.825	9.6202
1560	10	Clyd	3	2	20.2062	13.5738	3.31716	6.39894	4.88169	9.67555
1561	10	Clyd	3	2	20.2307	13.6455	3.38108	6.46035	4.93904	9.73132
1562	10	Clyd	3	2	20.2552	13.7172	3.44561	6.52248	4.99706	9.78752
1563	10	Clyd	3	2	20.2797	13.7891	3.51075	6.58534	5.05575	9.84413
1564	10	Clyd	3	2	20.3042	13.8611	3.57651	6.64892	5.1151	9.90117
1565	10	Clyd	3	2	20.3287	13.9332	3.64287	6.71324	5.17512	9.95864
1566	10	Clyd	3	2	20.3532	14.0054	3.70984	6.77828	5.23579	10.0165
1567	10	Clyd	3	2	20.3778	14.0777	3.77742	6.84405	5.29713	10.0748
1568	10	Clyd	3	2	20.4023	14.1501	3.84561	6.91054	5.35913	10.1335
1569	10	Clyd	3	2	20.4268	14.2227	3.91442	6.97777	5.42179	10.1927
1570	10	Clyd	3	2	20.4513	14.2953	3.98383	7.04572	5.48511	10.2522
1571	10	Clyd	3	2	20.4758	14.368	4.05385	7.1144	5.54909	10.3122
1572	10	Clyd	3	2	20.5003	14.4407	4.12448	7.18381	5.61373	10.3726
1573	10	Clyd	3	2	20.5248	14.5136	4.19572	7.25394	5.67903	10.4334
1574	10	Clyd	3	2	20.5493	14.5866	4.26758	7.32481	5.74498	10.4947
1575	10	Clyd	3	2	20.3556	14.4597	4.15732	7.21612	5.63722	10.3652
1576	10	Clyd	3	2	20.1618	14.3329	4.04851	7.10916	5.531	10.2367
1577	10	Clyd	3	2	19.968	14.2064	3.94114	7.00391	5.42631	10.1091
1578	10	Clyd	3	2	19.7742	14.08	3.83521	6.90039	5.32317	9.98259
1579	10	Clyd	3	2	19.5804	13.9538	3.73073	6.79859	5.22157	9.85702
1580	10	Clyd	3	2	19.3866	13.8278	3.62769	6.69851	5.12152	9.73243
1581	10	Clyd	3	2	19.1929	13.702	3.52609	6.60015	5.02301	9.60883
1582	10	Clyd	3	2	18.9991	13.5764	3.42593	6.50351	4.92607	9.48621
1583	10	Clyd	3	2	18.8053	13.4511	3.32722	6.4086	4.83067	9.36458
1584	10	Clyd	3	2	18.6115	13.326	3.22995	6.3154	4.73684	9.24394
1585	10	Clyd	3	2	18.4177	13.2011	3.13413	6.22393	4.64457	9.12429
1586	10	Clyd	3	2	18.224	13.0764	3.03974	6.13418	4.55388	9.00564
1587	10	Clyd	3	2	18.0302	12.952	2.9468	6.04614	4.46475	8.88798
1588	10	Clyd	3	2	17.8364	12.8279	2.85531	5.95983	4.3772	8.77133
1589	10	Clyd	3	2	17.6426	12.7041	2.76525	5.87524	4.29123	8.65568
1590	10	Clyd	3	2	17.4488	12.5805	2.67664	5.79238	4.20684	8.54104
1591	10	Clyd	3	2	17.2551	12.4572	2.58947	5.71123	4.12405	8.42741
1592	10	Clyd	3	2	17.0613	12.3343	2.50375	5.6318	4.04285	8.31479
1593	10	Clyd	3	2	16.8675	12.2116	2.41947	5.5541	3.96326	8.20319
1594	10	Clyd	3	2	16.6737	12.0893	2.33663	5.47811	3.88527	8.09261
1595	10	Clyd	3	2	16.4799	11.9674	2.25523	5.40385	3.8089	7.98306
1596	10	Clyd	3	2	16.2861	11.8458	2.17528	5.33131	3.73414	7.87453
1597	10	Clyd	3	2	16.0924	11.7246	2.09677	5.26049	3.66101	7.76704
1598	10	Clyd	3	2	15.8986	11.6037	2.0197	5.19139	3.58952	7.66059
1599	10	Clyd	3	2	15.7048	11.4833	1.94407	5.12401	3.51967	7.55518
1600	10	Clyd	3	2	15.511	11.3634	1.86989	5.05836	3.45148	7.45082
1601	10	Clyd	3	2	15.3172	11.2438	1.79715	4.99442	3.38494	7.34751
1602	10	Clyd	3	2	15.1235	11.1248	1.72586	4.93221	3.32007	7.24527
1603	10	Clyd	3	2	14.9297	11.0062	1.65601	4.87171	3.25688	7.14409
1604	10	Clyd	3	2	14.7359	10.8882	1.5876	4.81294	3.19538	7.04399
1605	10	Clyd	3	2	14.5421	10.7706	1.52063	4.75589	3.13558	6.94497
1606	10	Clyd	3	2	14.3483	10.6537	1.45511	4.70056	3.07749	6.84704
1607	10	Clyd	3	2	14.1545	10.5374	1.39102	4.64695	3.02113	6.7502
1608	10	Clyd	3	2	13.9608	10.4217	1.32839	4.59506	2.96651	6.65448
1609	10	Clyd	3	2	13.767	10.3066	1.26719	4.5449	2.91364	6.55987
1610	10	Clyd	3	2	13.5732	10.1923	1.20744	4.49645	2.86255	6.46638
1611	10	Clyd	3	2	13.3794	10.0787	1.14913	4.44973	2.81324	6.37403
1612	10	Clyd	3	2	13.1856	9.96582	1.09227	4.40472	2.76574	6.28284
1613	10	Clyd	3	2	12.9919	9.85381	1.03684	4.36144	2.72006	6.1928
1614	10	Clyd	3	2	12.7981	9.74267	0.982862	4.31988	2.67623	6.10394
1615	10	Clyd	3	2	12.6043	9.63244	0.930325	4.28004	2.63428	6.01628
1616	10	Clyd	3	2	12.4105	9.5232	0.879231	4.24192	2.59422	5.92982
1617	10	Clyd	3	2	12.2167	9.41499	0.82958	4.20552	2.55608	5.84458
1618	10	Clyd	3	2	12.0229	9.30789	0.781372	4.17085	2.51989	5.76059
1619	10	Clyd	3	2	11.8292	9.20196	0.734606	4.13789	2.48569	5.67786
1620	10	Clyd	3	2	11.6354	9.09728	0.689284	4.10666	2.45351	5.59642
1621	10	Clyd	3	2	11.4416	8.99395	0.645405	4.07714	2.42338	5.5163
1622	10	Clyd	3	2	11.4416	8.99395	0.645405	4.07714	2.42338	5.5163
1623	10	Clyd	3	2	11.4416	8.99395	0.645405	4.07714	2.42338	5.5163
1624	10	Clyd	3	2	11.4416	8.99395	0.645405	4.07714	2.42338	5.5163
1625	10	Clyd	3	2	11.4416	8.99395	0.645405	4.07714	2.42338	5.5163
1626	10	Clyd	3	2	11.4416	8.99395	0.645405	4.07714	2.42338	5.5163
1627	10	Clyd	3	2	11.4416	8.99395	0.645405	4.07714	2.42338	5.5163
1628	10	Clyd	3	2	11.4416	8.99395	0.645405	4.07714	2.42338	5.5163
1629	10	Clyd	3	2	11.4416	8.99395	0.645405	4.07714	2.42338	5.5163
1630	10	Clyd	3	2	11.4416	8.99395	0.645405	4.07714	2.42338	5.5163
1631	10	Clyd	3	2	11.4416	8.99395	0.645405	4.07714	2.42338	5.5163
1632	10	Clyd	3	2	11.4416	8.99395	0.645405	4.07714	2.42338	5.5163
1633	10	Clyd	3	2	11.4416	8.99395	0.645405	4.07714	2.42338	5.5163
1634	10	Clyd	3	2	11.4416	8.99395	0.645405	4.07714	2.42338	5.5163
1635	10	Clyd	3	2	11.4416	8.99395	0.645405	4.07714	2.42338	5.5163
1636	10	Clyd	3	2	11.649	17.388	6.08854	9.15547	7.93501	10.4432
1637	10	Clyd	3	2	11.5749	17.1745	5.91981	8.98347	7.74645	10.2798
1638	10	Clyd	3	2	11.5008	16.9615	5.75346	8.81431	7.56053	10.1181
1639	10	Clyd	3	2	11.4268	16.7491	5.58947	8.64796	7.37724	9.95812
1640	10	Clyd	3	2	11.3527	16.5372	5.42786	8.48445	7.19657	9.79976
1641	10	Clyd	3	2	11.2786	16.3258	5.26861	8.32377	7.01851	9.64307
1642	10	Clyd	3	2	11.2046	16.1149	5.11174	8.16591	6.84307	9.48803
1643	10	Clyd	3	2	11.1305	15.9044	4.95724	8.01088	6.67023	9.33465
1644	10	Clyd	3	2	11.0564	15.6944	4.80511	7.85868	6.49998	9.18292
1645	10	Clyd	3	2	10.9824	15.4848	4.65535	7.70931	6.33233	9.03283
1646	10	Clyd	3	2	10.9083	15.2756	4.50796	7.56276	6.16726	8.88438
1647	10	Clyd	3	2	10.8342	15.0669	4.36294	7.41905	6.00476	8.73757
1648	10	Clyd	3	2	10.7601	14.8585	4.22029	7.27816	5.84484	8.59239
1649	10	Clyd	3	2	10.6861	14.6505	4.08001	7.1401	5.68749	8.44884
1650	10	Clyd	3	2	10.612	14.4429	3.94211	7.00486	5.53271	8.30692
1651	10	Clyd	3	2	10.5379	14.2357	3.80657	6.87246	5.38048	8.16663
1652	10	Clyd	3	2	10.4639	14.0288	3.67341	6.74288	5.2308	8.02795
1653	10	Clyd	3	2	10.3898	13.8223	3.54261	6.61613	5.08368	7.89089
1654	10	Clyd	3	2	10.3157	13.616	3.41419	6.49221	4.93909	7.75545
1655	10	Clyd	3	2	10.2416	13.4102	3.28814	6.37111	4.79705	7.62162
1656	10	Clyd	3	2	10.1676	13.2046	3.16446	6.25285	4.65754	7.4894
1657	10	Clyd	3	2	10.0935	12.9993	3.04315	6.13741	4.52057	7.35879
1658	10	Clyd	3	2	10.0194	12.7943	2.92421	6.0248	4.38612	7.22978
1659	10	Clyd	3	2	9.94536	12.5896	2.80764	5.91502	4.2542	7.10237
1660	10	Clyd	3	2	9.87129	12.3852	2.69345	5.80806	4.12479	6.97656
1661	10	Clyd	3	2	9.79722	12.1811	2.58162	5.70394	3.99791	6.85235
1662	10	Clyd	3	2	9.72315	11.9772	2.47216	5.60264	3.87353	6.72973
1663	10	Clyd	3	2	9.64908	11.7735	2.36508	5.50417	3.75167	6.60871
1664	10	Clyd	3	2	9.57501	11.5702	2.26037	5.40853	3.63231	6.48927
1665	10	Clyd	3	2	9.50094	11.367	2.15802	5.31571	3.51545	6.37143
1666	10	Clyd	3	2	9.42687	11.1641	2.05805	5.22573	3.40109	6.25517
1667	10	Clyd	3	2	9.3528	10.9614	1.96045	5.13857	3.28923	6.14049
1668	10	Clyd	3	2	9.27873	10.7589	1.86522	5.05424	3.17986	6.0274
1669	10	Clyd	3	2	9.20466	10.5567	1.77236	4.97273	3.07298	5.91588
1670	10	Clyd	3	2	9.13058	10.3546	1.68187	4.89406	2.96859	5.80594
1671	10	Clyd	3	2	9.05651	10.1527	1.59376	4.81821	2.86668	5.69758
1672	10	Clyd	3	2	8.98244	9.95107	1.50801	4.74519	2.76726	5.59079
1673	10	Clyd	3	2	8.90837	9.74958	1.42463	4.675	2.67031	5.48558
1674	10	Clyd	3	2	8.8343	9.54827	1.34363	4.60764	2.57583	5.38193
1675	10	Clyd	3	2	8.76023	9.34713	1.26499	4.5431	2.48383	5.27986
1676	10	Clyd	3	2	8.68616	9.14616	1.18873	4.4814	2.3943	5.17935
1677	10	Clyd	3	2	8.61209	8.94535	1.11484	4.42252	2.30724	5.08041
1678	10	Clyd	3	2	8.53802	8.74469	1.04332	4.36647	2.22264	4.98303
1679	10	Clyd	3	2	8.46395	8.54418	0.974166	4.31324	2.1405	4.88721
1680	10	Clyd	3	2	8.38988	8.34381	0.907387	4.26285	2.06083	4.79295
1681	10	Clyd	3	2	8.31581	8.14358	0.842978	4.21528	1.9836	4.70025
1682	10	Clyd	3	2	8.24174	7.94348	0.78094	4.17054	1.90884	4.60911
1683	10	Clyd	3	2	8.16767	7.74351	0.721273	4.12863	1.83652	4.51952
1684	10	Clyd	3	2	8.0936	7.54365	0.663977	4.08954	1.76666	4.43149
1685	10	Clyd	3	2	8.01952	7.34391	0.609052	4.05329	1.69924	4.345
1686	10	Clyd	3	2	7.94545	7.14428	0.556497	4.01986	1.63427	4.26007
1687	10	Clyd	3	2	7.87138	6.94476	0.506314	3.98926	1.57174	4.17669
1688	10	Clyd	3	2	7.79731	6.74533	0.458501	3.96149	1.51165	4.09486
1689	10	Clyd	3	2	7.72324	6.54599	0.413059	3.93654	1.45399	4.01457
1690	10	Clyd	3	2	7.64917	6.34675	0.369988	3.91443	1.39877	3.93582
1691	10	Clyd	3	2	7.5751	6.14758	0.329288	3.89514	1.34599	3.85862
1692	10	Clyd	3	2	7.50103	5.94849	0.290959	3.87868	1.29563	3.78296
1693	10	Clyd	3	2	7.42696	5.74947	0.255001	3.86505	1.2477	3.70884
1694	10	Clyd	3	2	7.35289	5.55052	0.221413	3.85424	1.2022	3.63625
1695	10	Clyd	3	2	7.27882	5.35163	0.190197	3.84626	1.15911	3.5652
1696	10	Clyd	3	2	7.20475	5.15279	0.161351	3.84112	1.11845	3.49569
1697	10	Clyd	3	2	7.20475	5.15279	0.161351	3.84112	1.11845	3.49569
1698	10	Clyd	3	2	7.20991	5.20862	0.158728	3.84077	1.1482	3.51325
1699	10	Clyd	3	2	7.21507	5.26588	0.156126	3.84046	1.1786	3.53123
1700	10	Clyd	3	2	7.22023	5.32471	0.153545	3.84016	1.20973	3.54968
1701	10	Clyd	3	2	7.22539	5.38531	0.150986	3.8399	1.24167	3.56865
1702	10	Clyd	3	2	7.23055	5.44785	0.148449	3.83966	1.27451	3.5882
1703	10	Clyd	3	2	7.23571	5.51253	0.145932	3.83944	1.30833	3.60839
1704	10	Clyd	3	2	7.24087	5.57958	0.143438	3.83925	1.34323	3.62927
1705	10	Clyd	3	2	7.24603	5.64923	0.140965	3.83909	1.37931	3.65093
1706	10	Clyd	3	2	7.2512	5.72174	0.138513	3.83895	1.4167	3.67342
1707	10	Clyd	3	2	7.25636	5.79739	0.136083	3.83884	1.45552	3.69684
1708	10	Clyd	3	2	7.26152	5.87651	0.133675	3.83876	1.49591	3.72127
1709	10	Clyd	3	2	7.26668	5.95944	0.131288	3.83869	1.53803	3.74683
1710	10	Clyd	3	2	7.27184	6.0466	0.128922	3.83866	1.58207	3.77362
1711	10	Clyd	3	2	7.277	6.13841	0.126578	3.83865	1.62821	3.80177
1712	10	Clyd	3	2	7.28216	6.2354	0.124256	3.83867	1.6767	3.83144
1713	10	Clyd	3	2	7.28732	6.33815	0.121955	3.83871	1.72778	3.86278
1714	10	Clyd	3	2	7.29248	6.44733	0.119675	3.83878	1.78177	3.89601
1715	10	Clyd	3	2	7.29764	6.56372	0.117417	3.83887	1.83901	3.93133
1716	10	Clyd	3	2	7.3028	6.68823	0.115181	3.83899	1.89991	3.96902
1717	10	Clyd	3	2	7.30796	6.82192	0.112966	3.83913	1.96494	4.00938
1718	10	Clyd	3	2	7.31313	6.96607	0.110773	3.8393	2.03468	4.05279
1719	10	Clyd	3	2	7.31829	7.1222	0.108601	3.8395	2.1098	4.09968
1720	10	Clyd	3	2	7.32345	7.29214	0.10645	3.83972	2.19114	4.15058
1721	10	Clyd	3	2	7.32861	7.47817	0.104321	3.83997	2.2797	4.20615
1722	10	Clyd	3	2	7.33377	7.68309	0.102214	3.84024	2.37675	4.26721
1723	10	Clyd	3	2	7.33893	7.91042	0.100128	3.84054	2.48386	4.33477
1724	10	Clyd	3	2	7.34409	8.16471	0.0980634	3.84086	2.60306	4.41016
1725	10	Clyd	3	2	7.34925	8.45187	0.0960204	3.84121	2.73701	4.49507
1726	10	Clyd	3	2	7.35441	8.77982	0.093999	3.84159	2.88926	4.59181
1727	10	Clyd	3	2	7.35957	9.15943	0.0919991	3.84199	3.06466	4.70353
1728	10	Clyd	3	2	7.36473	9.60613	0.0900207	3.84241	3.27014	4.83469
1729	10	Clyd	3	2	7.3699	10.1427	0.0880638	3.84287	3.51589	4.99188
1730	10	Clyd	3	2	7.37506	10.8044	0.0861284	3.84334	3.81774	5.18534
1731	10	Clyd	3	2	7.38022	11.6499	0.0842145	3.84385	4.20192	5.43203
1732	10	Clyd	3	2	7.38538	12.7852	0.0823221	3.84438	4.71594	5.76265
1733	10	Clyd	3	2	7.5973	11.9402	0.103833	3.84003	4.27961	5.5522
1734	10	Clyd	3	2	7.80923	11.3598	0.127838	3.83865	3.96436	5.41998
1735	10	Clyd	3	2	8.02116	10.9474	0.154337	3.84025	3.72685	5.338
1736	10	Clyd	3	2	8.23309	10.6493	0.18333	3.84483	3.54309	5.29073
1737	10	Clyd	3	2	8.44501	10.4333	0.214817	3.85237	3.39858	5.26881
1738	10	Clyd	3	2	8.65694	10.2783	0.248798	3.8629	3.28398	5.26619
1739	10	Clyd	3	2	8.86887	10.1704	0.285273	3.8764	3.19294	5.27877
1740	10	Clyd	3	2	9.0808	10.0995	0.324242	3.89287	3.12102	5.30368
1741	10	Clyd	3	2	9.29272	10.0584	0.365705	3.91232	3.06497	5.33882
1742	10	Clyd	3	2	9.50465	10.0417	0.409662	3.93474	3.02236	5.38262
1743	10	Clyd	3	2	9.71658	10.0452	0.456113	3.96014	2.99135	5.43388
1744	10	Clyd	3	2	9.92851	10.0658	0.505058	3.98851	2.97048	5.49167
1745	10	Clyd	3	2	10.1404	10.1009	0.556497	4.01986	2.95863	5.55526
1746	10	Clyd	3	2	10.1404	10.1009	0.556497	4.01986	2.95863	5.55526
1747	10	Clyd	3	2	10.1404	10.1009	0.556497	4.01986	2.95863	5.55526
1748	10	Clyd	3	2	10.1404	10.1009	0.556497	4.01986	2.95863	5.55526
1749	10	Clyd	3	2	10.1404	10.1009	0.556497	4.01986	2.95863	5.55526
1750	10	Clyd	3	2	10.1404	10.1009	0.556497	4.01986	2.95863	5.55526
1751	10	Clyd	3	2	10.1404	10.1009	0.556497	4.01986	2.95863	5.55526
1752	10	Clyd	3	2	10.1404	10.1009	0.556497	4.01986	2.95863	5.55526
1753	11	Mero	1	1	3.6438	11.3887	2.05805	5.22573	3.50171	5.1636
1754	11	Mero	1	1	3.67017	11.438	2.05805	5.22573	3.52379	5.18315
1755	11	Mero	1	1	3.69654	11.4866	2.05805	5.22573	3.54554	5.20248
1756	11	Mero	1	1	3.7229	11.5344	2.05805	5.22573	3.56697	5.22161
1757	11	Mero	1	1	3.74927	11.5816	2.05805	5.22573	3.58809	5.24054
1758	11	Mero	1	1	3.77564	11.6281	2.05805	5.22573	3.60893	5.25928
1759	11	Mero	1	1	3.80201	11.674	2.05805	5.22573	3.62948	5.27785
1760	11	Mero	1	1	3.82837	11.7193	2.05805	5.22573	3.64977	5.29623
1761	11	Mero	1	1	3.85474	11.764	2.05805	5.22573	3.66979	5.31445
1762	11	Mero	1	1	3.88111	11.8081	2.05805	5.22573	3.68957	5.33251
1763	11	Mero	1	1	3.90747	11.8517	2.05805	5.22573	3.70911	5.35042
1764	11	Mero	1	1	3.93384	11.8948	2.05805	5.22573	3.72841	5.36817
1765	11	Mero	1	1	3.96021	11.9374	2.05805	5.22573	3.74749	5.38578
1766	11	Mero	1	1	3.98657	11.9795	2.05805	5.22573	3.76636	5.40325
1767	11	Mero	1	1	4.01294	12.0212	2.05805	5.22573	3.78502	5.42058
1768	11	Mero	1	1	4.03931	12.0624	2.05805	5.22573	3.80347	5.43779
1769	11	Mero	1	1	4.05794	12.0913	2.05805	5.22573	3.8164	5.44987
1770	11	Mero	1	1	4.07658	12.1199	2.05805	5.22573	3.82923	5.4619
1771	11	Mero	1	1	4.09522	12.1483	2.05805	5.22573	3.84197	5.47386
1772	11	Mero	1	1	4.11386	12.1766	2.05805	5.22573	3.85462	5.48576
1773	11	Mero	1	1	4.1325	12.2046	2.05805	5.22573	3.86717	5.49761
1774	11	Mero	1	1	4.15113	12.2324	2.05805	5.22573	3.87964	5.5094
1775	11	Mero	1	1	4.16977	12.2601	2.05805	5.22573	3.89203	5.52113
1776	11	Mero	1	1	4.18841	12.2876	2.05805	5.22573	3.90433	5.53281
1777	11	Mero	1	1	4.20705	12.3148	2.05805	5.22573	3.91655	5.54444
1778	11	Mero	1	1	4.22569	12.3419	2.05805	5.22573	3.92868	5.55601
1779	11	Mero	1	1	4.24432	12.3688	2.05805	5.22573	3.94074	5.56754
1780	11	Mero	1	1	4.26296	12.3956	2.05805	5.22573	3.95272	5.57901
1781	11	Mero	1	1	4.2816	12.4222	2.05805	5.22573	3.96462	5.59043
1782	11	Mero	1	1	4.30024	12.4486	2.05805	5.22573	3.97645	5.60181
1783	11	Mero	1	1	4.31888	12.4748	2.05805	5.22573	3.98821	5.61314
1784	11	Mero	1	1	4.30921	12.4612	2.05805	5.22573	3.98212	5.60727
1785	11	Mero	1	1	4.30921	12.4612	2.05805	5.22573	3.98212	5.60727
1786	11	Mero	1	1	4.30921	12.4612	2.05805	5.22573	3.98212	5.60727
1787	11	Mero	1	1	4.30921	12.4612	2.05805	5.22573	3.98212	5.60727
1788	11	Mero	1	1	4.30921	12.4612	2.05805	5.22573	3.98212	5.60727
1789	11	Mero	1	1	4.30921	12.4612	2.05805	5.22573	3.98212	5.60727
1790	11	Mero	1	1	4.30921	12.4612	2.05805	5.22573	3.98212	5.60727
1791	11	Mero	1	1	4.30921	12.4612	2.05805	5.22573	3.98212	5.60727
1792	11	Mero	1	1	4.30921	12.4612	2.05805	5.22573	3.98212	5.60727
1793	11	Mero	1	1	4.30921	12.4612	2.05805	5.22573	3.98212	5.60727
1794	11	Mero	1	1	4.30921	12.4612	2.05805	5.22573	3.98212	5.60727
1795	11	Mero	1	1	4.30921	12.4612	2.05805	5.22573	3.98212	5.60727
1796	11	Mero	1	1	4.30921	12.4612	2.05805	5.22573	3.98212	5.60727
1797	11	Mero	1	1	4.30921	12.4612	2.05805	5.22573	3.98212	5.60727
1798	11	Mero	1	1	4.30921	12.4612	2.05805	5.22573	3.98212	5.60727
1799	11	Mero	1	1	4.30921	12.4612	2.05805	5.22573	3.98212	5.60727
1800	11	Mero	1	1	4.30921	12.4612	2.05805	5.22573	3.98212	5.60727
1801	11	Mero	1	1	4.30921	12.4612	2.05805	5.22573	3.98212	5.60727
1802	11	Mero	1	1	4.30921	12.4612	2.05805	5.22573	3.98212	5.60727
1803	11	Mero	1	1	4.30921	12.4612	2.05805	5.22573	3.98212	5.60727
1804	11	Mero	1	1	4.30921	12.4612	2.05805	5.22573	3.98212	5.60727
1805	11	Mero	1	1	4.30921	12.4612	2.05805	5.22573	3.98212	5.60727
1806	12	Term	1	1	3.95354	13.579	3.65875	6.72865	5.02314	6.58862
1807	12	Term	1	1	3.95354	13.579	3.65875	6.72865	5.02314	6.58862
1808	12	Term	1	1	3.95354	13.579	3.65875	6.72865	5.02314	6.58862
1809	12	Term	1	1	3.95354	13.579	3.65875	6.72865	5.02314	6.58862
1810	12	Term	1	1	4.08346	13.9207	3.65875	6.72865	5.17619	6.71355
1811	12	Term	1	1	4.21338	14.2302	3.65875	6.72865	5.31482	6.82916
1812	12	Term	1	1	4.3433	14.5152	3.65875	6.72865	5.44248	6.93767
1813	12	Term	1	1	4.47322	14.7807	3.65875	6.72865	5.56142	7.04055
1814	12	Term	1	1	4.60314	15.0303	3.65875	6.72865	5.67321	7.13881
1815	12	Term	1	1	4.73305	15.2665	3.65875	6.72865	5.77901	7.23319
1816	12	Term	1	1	4.86297	15.4912	3.65875	6.72865	5.87969	7.32426
1817	12	Term	1	1	4.99289	15.7061	3.65875	6.72865	5.97593	7.41246
1818	12	Term	1	1	5.12281	15.9122	3.65875	6.72865	6.06826	7.49814
1819	12	Term	1	1	5.25273	16.1106	3.65875	6.72865	6.15713	7.58157
1820	12	Term	1	1	5.38265	16.3021	3.65875	6.72865	6.2429	7.66301
1821	12	Term	1	1	5.51257	16.4873	3.65875	6.72865	6.32587	7.74263
1822	12	Term	1	1	5.64248	16.6669	3.65875	6.72865	6.4063	7.82061
1823	12	Term	1	1	5.61121	16.6241	3.65875	6.72865	6.38716	7.80198
1824	12	Term	1	1	5.57993	16.5811	3.65875	6.72865	6.36788	7.78326
1825	12	Term	1	1	5.54865	16.5377	3.65875	6.72865	6.34846	7.76445
1826	12	Term	1	1	5.51738	16.4941	3.65875	6.72865	6.32889	7.74555
1827	12	Term	1	1	5.4861	16.4501	3.65875	6.72865	6.30918	7.72655
1828	12	Term	1	1	5.45482	16.4057	3.65875	6.72865	6.28932	7.70745
1829	12	Term	1	1	5.42355	16.361	3.65875	6.72865	6.26931	7.68826
1830	12	Term	1	1	5.39227	16.316	3.65875	6.72865	6.24913	7.66896
1831	12	Term	1	1	5.36099	16.2706	3.65875	6.72865	6.2288	7.64956
1832	12	Term	1	1	5.32972	16.2249	3.65875	6.72865	6.20831	7.63006
1833	12	Term	1	1	5.29844	16.1787	3.65875	6.72865	6.18764	7.61044
1834	12	Term	1	1	5.26716	16.1322	3.65875	6.72865	6.1668	7.59072
1835	12	Term	1	1	5.23589	16.0853	3.65875	6.72865	6.14579	7.57088
1836	12	Term	1	1	5.20461	16.038	3.65875	6.72865	6.12459	7.55092
1837	12	Term	1	1	5.17333	15.9902	3.65875	6.72865	6.10321	7.53084
1838	12	Term	1	1	5.14206	15.9421	3.65875	6.72865	6.08163	7.51063
1839	12	Term	1	1	5.11078	15.8935	3.65875	6.72865	6.05986	7.4903
1840	12	Term	1	1	5.0795	15.8444	3.65875	6.72865	6.03789	7.46984
1841	12	Term	1	1	5.04823	15.7949	3.65875	6.72865	6.0157	7.44924
1842	12	Term	1	1	5.01695	15.7449	3.65875	6.72865	5.9933	7.42851
1843	12	Term	1	1	4.98567	15.6944	3.65875	6.72865	5.97069	7.40763
1844	12	Term	1	1	4.9544	15.6434	3.65875	6.72865	5.94784	7.38661
1845	12	Term	1	1	4.92312	15.5919	3.65875	6.72865	5.92476	7.36543
1846	12	Term	1	1	4.89184	15.5398	3.65875	6.72865	5.90144	7.3441
1847	12	Term	1	1	4.86057	15.4872	3.65875	6.72865	5.87787	7.3226
1848	12	Term	1	1	4.82929	15.434	3.65875	6.72865	5.85404	7.30094
1849	12	Term	1	1	4.79801	15.3802	3.65875	6.72865	5.82995	7.27911
1850	12	Term	1	1	4.79801	15.3802	3.65875	6.72865	5.82995	7.27911
1851	12	Term	1	1	4.79938	15.3826	3.65875	6.72865	5.831	7.28007
1852	12	Term	1	1	4.79938	15.3826	3.65875	6.72865	5.831	7.28007
1853	12	Term	1	1	4.79938	15.3826	3.65875	6.72865	5.831	7.28007
1854	12	Term	1	1	4.79938	15.3826	3.65875	6.72865	5.831	7.28007
1855	12	Term	1	1	4.79938	15.3826	3.65875	6.72865	5.831	7.28007
1856	12	Term	1	1	4.79938	15.3826	3.65875	6.72865	5.831	7.28007
1857	12	Term	1	1	4.79938	15.3826	3.65875	6.72865	5.831	7.28007
1858	12	Term	1	1	4.79938	15.3826	3.65875	6.72865	5.831	7.28007
1859	12	Term	1	1	4.79938	15.3826	3.65875	6.72865	5.831	7.28007
1860	13	StGe	1	3	5.12828	10.254	0.842978	4.21528	2.92893	4.67389
1861	13	StGe	1	3	5.21632	10.5356	0.963341	4.305	3.03397	4.81084
1862	13	StGe	1	3	5.30436	10.8175	1.09173	4.4043	3.14727	4.95303
1863	13	StGe	1	3	5.39239	11.0997	1.22816	4.51318	3.26882	5.10046
1864	13	StGe	1	3	5.48043	11.3823	1.37261	4.63164	3.39862	5.25311
1865	13	StGe	1	3	5.56846	11.6651	1.52509	4.75967	3.53666	5.41099
1866	13	StGe	1	3	5.6565	11.9482	1.6856	4.89728	3.68294	5.5741
1867	13	StGe	1	3	5.74454	12.2316	1.85413	5.04447	3.83746	5.74243
1868	13	StGe	1	3	5.83257	12.5152	2.0307	5.20123	4.00021	5.91599
1869	13	StGe	1	3	5.92061	12.7991	2.2153	5.36757	4.1712	6.09476
1870	13	StGe	1	3	6.00865	13.0833	2.40793	5.54349	4.35041	6.27876
1871	13	StGe	1	3	6.09668	13.3677	2.60858	5.72899	4.53785	6.46797
1872	13	StGe	1	3	6.18472	13.6524	2.81727	5.92406	4.73352	6.6624
1873	13	StGe	1	3	6.27275	13.9373	3.03398	6.12871	4.93741	6.86204
1874	13	StGe	1	3	6.36079	14.2225	3.25872	6.34293	5.14951	7.06689
1875	13	StGe	1	3	6.44883	14.5079	3.4915	6.56674	5.36983	7.27695
1876	13	StGe	1	3	6.53686	14.7935	3.7323	6.80012	5.59837	7.49222
1877	13	StGe	1	3	6.6249	15.0793	3.98113	7.04308	5.83511	7.7127
1878	13	StGe	1	3	6.71293	15.3653	4.23799	7.29561	6.08006	7.93839
1879	13	StGe	1	3	6.80097	15.6516	4.50288	7.55773	6.33322	8.16928
1880	13	StGe	1	3	6.88901	15.938	4.7758	7.82941	6.59459	8.40537
1881	13	StGe	1	3	6.97704	16.2247	5.05675	8.11068	6.86415	8.64666
1882	13	StGe	1	3	7.06508	16.5115	5.34573	8.40152	7.14192	8.89315
1883	13	StGe	1	3	7.15312	16.7986	5.64273	8.70195	7.42788	9.14484
1884	13	StGe	1	3	7.24115	17.0858	5.94777	9.01194	7.72204	9.40173
1885	13	StGe	1	3	7.32919	17.3732	6.26083	9.33152	8.02439	9.66382
1886	13	StGe	1	3	7.41722	17.6607	6.58193	9.66067	8.33493	9.93109
1887	13	StGe	1	3	7.50526	17.9484	6.91105	9.9994	8.65366	10.2036
1888	13	StGe	1	3	7.5933	18.2363	7.24821	10.3477	8.98057	10.4812
1889	13	StGe	1	3	7.68133	18.5244	7.59339	10.7056	9.31568	10.7641
1890	13	StGe	1	3	7.76937	18.8126	7.9466	11.0731	9.65896	11.0521
1891	13	StGe	1	3	7.8574	19.101	8.30784	11.4501	10.0104	11.3453
1892	13	StGe	1	3	7.94544	19.3895	8.67711	11.8367	10.3701	11.6438
1893	13	StGe	1	3	8.03348	19.6781	9.05441	12.2329	10.7379	11.9474
1894	13	StGe	1	3	8.12151	19.9669	9.43974	12.6387	11.1139	12.2561
1895	13	StGe	1	3	8.20955	20.2559	9.8331	13.054	11.4981	12.5701
1896	13	StGe	1	3	8.29759	20.5449	10.2345	13.4789	11.8904	12.8893
1897	13	StGe	1	3	8.38562	20.8341	10.6439	13.9134	12.2909	13.2136
1898	13	StGe	1	3	8.47366	21.1234	11.0613	14.3575	12.6996	13.5431
1899	13	StGe	1	3	8.56169	21.4128	11.4868	14.8112	13.1164	13.8778
1900	13	StGe	1	3	8.64973	21.7024	11.9203	15.2744	13.5415	14.2177
1901	13	StGe	1	3	8.73777	21.992	12.3619	15.7472	13.9746	14.5627
1902	13	StGe	1	3	8.8258	22.2818	12.8114	16.2296	14.416	14.9129
1903	13	StGe	1	3	8.91384	22.5717	13.269	16.7216	14.8655	15.2683
1904	13	StGe	1	3	9.00187	22.8616	13.7346	17.2231	15.3231	15.6289
1905	13	StGe	1	3	9.08991	23.1517	14.2083	17.7342	15.7889	15.9946
1906	13	StGe	1	3	9.17795	23.4418	14.69	18.2549	16.2629	16.3655
1907	13	StGe	1	3	9.26598	23.7321	15.1797	18.7852	16.745	16.7416
1908	13	StGe	1	3	9.35402	24.0224	15.6774	19.325	17.2353	17.1228
1909	13	StGe	1	3	9.38131	23.4305	14.9496	18.5359	16.4442	16.5483
1910	13	StGe	1	3	9.4086	22.857	14.2391	17.7675	15.6788	15.9902
1911	13	StGe	1	3	9.43588	22.2979	13.5458	17.0196	14.9374	15.4473
1912	13	StGe	1	3	9.46317	21.7504	12.8699	16.2924	14.2186	14.9189
1913	13	StGe	1	3	9.49046	21.2123	12.2113	15.5859	13.5216	14.4043
1914	13	StGe	1	3	9.51775	20.682	11.57	14.8999	12.8455	13.903
1915	13	StGe	1	3	9.54504	20.1582	10.9459	14.2346	12.1898	13.4147
1916	13	StGe	1	3	9.57232	19.6399	10.3392	13.59	11.554	12.9391
1917	13	StGe	1	3	9.59961	19.1263	9.74977	12.9659	10.9379	12.4759
1918	13	StGe	1	3	9.6269	18.6168	9.17763	12.3625	10.341	12.025
1919	13	StGe	1	3	9.65419	18.1108	8.62279	11.7798	9.7632	11.5861
1920	13	StGe	1	3	9.68148	17.6078	8.08526	11.2176	9.20425	11.1593
1921	13	StGe	1	3	9.70877	17.1077	7.56502	10.6761	8.66401	10.7443
1922	13	StGe	1	3	9.73605	16.6099	7.06207	10.1553	8.14232	10.3411
1923	13	StGe	1	3	9.76334	16.1142	6.57643	9.65502	7.63906	9.94962
1924	13	StGe	1	3	9.79063	15.6205	6.10809	9.17542	7.15415	9.56976
1925	13	StGe	1	3	9.81792	15.1285	5.65704	8.71645	6.68748	9.20148
1926	13	StGe	1	3	9.84521	14.6381	5.22329	8.27812	6.23899	8.84473
1927	13	StGe	1	3	9.87249	14.149	4.80684	7.86041	5.80861	8.49947
1928	13	StGe	1	3	9.89978	13.6612	4.40769	7.46334	5.39628	8.16566
1929	13	StGe	1	3	9.92707	13.1746	4.02584	7.08691	5.00194	7.84328
1930	13	StGe	1	3	9.95436	12.6891	3.66128	6.73111	4.62557	7.53228
1931	13	StGe	1	3	9.98165	12.2045	3.31403	6.39594	4.2671	7.23264
1932	13	StGe	1	3	10.0089	11.7208	2.98407	6.0814	3.92652	6.94435
1933	13	StGe	1	3	10.0362	11.238	2.67141	5.7875	3.60378	6.66737
1934	13	StGe	1	3	10.0635	10.7559	2.37605	5.51422	3.29887	6.4017
1935	13	StGe	1	3	10.0908	10.2745	2.09798	5.26159	3.01175	6.14732
1936	13	StGe	1	3	10.1181	9.79373	1.83722	5.02958	2.7424	5.9042
1937	13	StGe	1	3	10.1454	9.3136	1.59376	4.81821	2.4908	5.67235
1938	13	StGe	1	3	10.1651	9.62938	1.74538	4.94919	2.65327	5.82847
1939	13	StGe	1	3	10.1849	9.94565	1.90389	5.08839	2.82291	5.98914
1940	13	StGe	1	3	10.2046	10.2624	2.06929	5.23581	2.99975	6.15438
1941	13	StGe	1	3	10.2244	10.5798	2.24158	5.39144	3.18379	6.32419
1942	13	StGe	1	3	10.2441	10.8977	2.42076	5.55529	3.37505	6.49857
1943	13	StGe	1	3	10.2638	11.2161	2.60683	5.72735	3.57352	6.67754
1944	13	StGe	1	3	10.2836	11.5352	2.79978	5.90764	3.77924	6.86109
1945	13	StGe	1	3	10.3033	11.855	2.99963	6.09613	3.9922	7.04925
1946	13	StGe	1	3	10.3231	12.1754	3.20636	6.29285	4.21243	7.24202
1947	13	StGe	1	3	10.3428	12.4965	3.41998	6.49778	4.43994	7.43941
1948	13	StGe	1	3	10.3626	12.8184	3.64049	6.71093	4.67474	7.64142
1949	13	StGe	1	3	10.3823	13.1411	3.86788	6.93229	4.91686	7.84808
1950	13	StGe	1	3	10.4021	13.4646	4.10217	7.16187	5.16631	8.05939
1951	13	StGe	1	3	10.4218	13.7889	4.34335	7.39967	5.4231	8.27537
1952	13	StGe	1	3	10.4416	14.1142	4.59141	7.64568	5.68728	8.49603
1953	13	StGe	1	3	10.4613	14.4405	4.84636	7.89991	5.95885	8.72138
1954	13	StGe	1	3	10.481	14.7678	5.1082	8.16236	6.23784	8.95144
1955	13	StGe	1	3	10.5008	15.0962	5.37693	8.43302	6.52428	9.18624
1956	13	StGe	1	3	10.5205	15.4257	5.65255	8.7119	6.8182	9.42578
1957	13	StGe	1	3	10.5403	15.7565	5.93505	8.99899	7.11964	9.67009
1958	13	StGe	1	3	10.56	16.0886	6.22445	9.29431	7.42862	9.91919
1959	13	StGe	1	3	10.5798	16.4221	6.52073	9.59783	7.74518	10.1731
1960	13	StGe	1	3	10.5995	16.757	6.8239	9.90958	8.06938	10.4319
1961	13	StGe	1	3	10.6193	17.0936	7.13396	10.2295	8.40124	10.6955
1962	13	StGe	1	3	10.639	17.4319	7.45091	10.5577	8.74084	10.9641
1963	13	StGe	1	3	10.6587	17.772	7.77475	10.8941	9.08821	11.2376
1964	13	StGe	1	3	10.6785	18.1141	8.10547	11.2387	9.44343	11.516
1965	13	StGe	1	3	10.6982	18.4583	8.44309	11.5916	9.80656	11.7995
1966	13	StGe	1	3	10.718	18.8048	8.78759	11.9526	10.1777	12.0881
1967	13	StGe	1	3	10.7377	19.1538	9.13898	12.3219	10.5569	12.3818
1968	13	StGe	1	3	10.7575	19.5055	9.49726	12.6993	10.9442	12.6808
1969	13	StGe	1	3	10.7772	19.8601	9.86243	13.085	11.3399	12.9849
1970	13	StGe	1	3	10.797	20.218	10.2345	13.4789	11.7439	13.2945
1971	13	StGe	1	3	10.8167	20.5793	10.6134	13.8811	12.1565	13.6094
1972	13	StGe	1	3	10.8364	20.9446	10.9993	14.2914	12.5778	13.9299
1973	13	StGe	1	3	10.8562	21.3142	11.392	14.71	13.008	14.2561
1974	13	StGe	1	3	10.8759	21.6885	11.7916	15.1367	13.4473	14.588
1975	13	StGe	1	3	10.8957	22.0681	12.1981	15.5717	13.8959	14.9259
1976	13	StGe	1	3	10.9154	22.4536	12.6115	16.0149	14.3541	15.2699
1977	13	StGe	1	3	10.9352	22.8459	13.0318	16.4664	14.8222	15.6203
1978	13	StGe	1	3	10.9549	23.2456	13.4589	16.926	15.3007	15.9772
1979	13	StGe	1	3	10.9747	23.6541	13.893	17.3939	15.7901	16.3411
1980	13	StGe	1	3	10.9944	24.0724	14.3339	17.8699	16.2908	16.7123
1981	13	StGe	1	3	11.0142	24.5021	14.7817	18.3542	16.8036	17.0912
1982	13	StGe	1	3	11.01	24.2121	14.5023	18.0519	16.4736	16.85
1983	13	StGe	1	3	11.0058	23.9292	14.2255	17.7528	16.1494	16.6125
1984	13	StGe	1	3	11.0016	23.6526	13.9514	17.4569	15.8308	16.3786
1985	13	StGe	1	3	10.9974	23.3817	13.6799	17.1641	15.5174	16.1481
1986	13	StGe	1	3	10.9932	23.1159	13.4111	16.8745	15.209	15.9207
1987	13	StGe	1	3	10.989	22.8546	13.145	16.5881	14.9053	15.6964
1988	13	StGe	1	3	10.9848	22.5976	12.8815	16.3049	14.6062	15.475
1989	13	StGe	1	3	10.9806	22.3444	12.6207	16.0249	14.3115	15.2564
1990	13	StGe	1	3	10.9764	22.0946	12.3626	15.748	14.0211	15.0406
1991	13	StGe	1	3	10.9722	21.8481	12.1072	15.4744	13.7348	14.8273
1992	13	StGe	1	3	10.968	21.6045	11.8544	15.2039	13.4525	14.6166
1993	13	StGe	1	3	10.9638	21.3636	11.6043	14.9366	13.1741	14.4085
1994	13	StGe	1	3	10.9596	21.1252	11.3568	14.6724	12.8995	14.2027
1995	13	StGe	1	3	10.9555	20.8891	11.112	14.4115	12.6287	13.9993
1996	13	StGe	1	3	10.9513	20.6552	10.8699	14.1537	12.3615	13.7983
1997	13	StGe	1	3	10.9471	20.4233	10.6304	13.8991	12.0979	13.5996
1998	13	StGe	1	3	10.9429	20.1932	10.3936	13.6477	11.8379	13.4031
1999	13	StGe	1	3	10.9387	19.965	10.1595	13.3995	11.5813	13.2088
[truncated: 11,133 more rows]

## Sheet: Supp Figure 2
UID	Est code	Est name	Estuary type	Disturbance	Salinity	pCO2	water-air CO2 flux
						uatm	mmol CO2 m-1 d-1
1753	11	Mero	1	1	6.8	25.2416	-17.3766
1768	11	Mero	1	1	6.79	43.4773	-17.4539
1783	11	Mero	1	1	6.91	54.4734	-17.4574
1809	12	Term	1	1	29.37	79.07	-16.6499
1822	12	Term	1	1	29.73	40.4552	-22.0398
1850	12	Term	1	1	29.7771	23.8123	-21.4431
8173	31	Brok	1	1	15.11	321.252	-9.45622
8221	31	Brok	1	1	15.64	260.989	-39.738
8276	31	Brok	1	1	15.85	329.007	-18.6101
1114	6	Wala	1	2	37.49	383.606	-4.31423
1137	6	Wala	1	2	37.52	379.609	-2.38433
1156	6	Wala	1	2	37.3	414.791	0.243518
1165	7	Coru	1	2	25.725	679.702	12.8592
1198	7	Coru	1	2	25.19	587.241	10.0893
1224	7	Coru	1	2	23.965	547.785	6.27438
1234	8	LBro	1	2	21.39	1245.81	55.5579
1259	8	LBro	1	2	21.8	851.193	29.619
1282	8	LBro	1	2	21.75	756.694	23.1555
1292	9	Cutt	1	2	25.32	613.499	13.2226
1314	9	Cutt	1	2	25.34	635.215	13.9612
1334	9	Cutt	1	2	24.99	777.186	20.6122
8024	30	Irwi	1	2	13.38	177.379	-34.405
8060	30	Irwi	1	2	12.83	563.642	14.3997
8098	30	Irwi	1	2	12.82	749.878	34.2561
8168	30	Irwi	1	2	8.93	7942.42	152.366
8417	33	Norn	1	2	35.77	387.131	-4.63982
8450	33	Norn	1	2	35.4	254.975	-36.9992
8478	33	Norn	1	2	34.2	442.709	6.32251
8497	33	Norn	1	2	32.6	479.927	12.8244
10963	41	Noos	1	2	36.794	540.506	17.5949
11044	41	Noos	1	2	36.16	493.581	7.7982
11072	41	Noos	1	2	33.706	535.851	11.1213
11080	41	Noos	1	2	33.68	535.268	9.44163
11121	41	Noos	1	2	31.116	584.371	13.4476
11140	41	Noos	1	2	29.658	617.175	12.0536
11168	41	Noos	1	2	26.668	632.873	8.96499
11185	41	Noos	1	2	25.18	635.294	10.1962
11195	41	Noos	1	2	21.66	634.666	15.0347
11202	41	Noos	1	2	19.78	610.668	12.4969
11226	41	Noos	1	2	16.694	565.087	5.04183
11234	41	Noos	1	2	12.6	568.537	4.73695
11255	41	Noos	1	2	10.348	553.381	6.33857
11299	41	Noos	1	2	8.282	127.527	-64.6938
1050	5	Camd	1	3	32.54	535.649	3.26523
1101	5	Camd	1	3	28.81	740.1	40.6292
1863	13	StGe	1	3	31.48	466.566	2.37346
1911	13	StGe	1	3	28.41	566.395	19.2355
1946	13	StGe	1	3	26.46	439.172	1.83735
1985	13	StGe	1	3	25.63	491.803	10.8376
2011	13	StGe	1	3	26.77	562.717	14.3234
2077	13	StGe	1	3	24.65	2842.92	120.966
2120	13	StGe	1	3	24.75	5316.52	110.337
4167	21	Wall	1	3	34.61	410.809	0.149855
4245	21	Wall	1	3	34.51	453.678	5.03847
4315	21	Wall	1	3	31.66	1091.45	22.5786
4382	21	Wall	1	3	30.11	765.624	25.2577
8277	32	Wils	1	3	28.01	773.081	14.4817
8321	32	Wils	1	3	27.63	929.638	57.5236
8343	32	Wils	1	3	27.37	340.192	-2.46083
8363	32	Wils	1	3	26.71	454.62	1.36383
8402	32	Wils	1	3	26.72	1126.51	20.4425
8498	34	Hard	1	3	35.48	506.267	50.1512
8534	34	Hard	1	3	35.03	514.783	34.1168
8579	34	Hard	1	3	32.18	491.166	18.6952
8669	34	Hard	1	3	27.95	631.887	62.8167
8707	34	Hard	1	3	23.07	811.861	36.3227
8765	34	Hard	1	3	17.59	1170.05	72.0927
8813	34	Hard	1	3	12.55	858.489	49.9368
8883	34	Hard	1	3	7.74	1237.12	48.1453
8922	34	Hard	1	3	5.24	2822.49	513.017
12999	21	Wall	1	3	35.44	285.936	-34.6394
13056	21	Wall	1	3	34.97	472.003	20.2574
13115	21	Wall	1	3	34.83	475.917	12.1769
365	3	Clar	1	4	34.84	395.119	-0.44526
435	3	Clar	1	4	29.01	404.309	-0.125052
472	3	Clar	1	4	24.66	458.872	1.43577
515	3	Clar	1	4	19.92	521.681	10.5997
560	3	Clar	1	4	14.67	639.095	39.7929
594	3	Clar	1	4	9.33	847.955	53.1174
645	3	Clar	1	4	5.03	895.97	39.9392
3766	18	Curl	1	4	14.57	822.149	13.7244
3798	18	Curl	1	4	13.4473	807.315	15.4939
3825	18	Curl	1	4	12.5	596.875	7.44543
3836	19	DeeW	1	4	25.4	548.231	6.53061
3865	19	DeeW	1	4	25.44	674.956	15.0449
3887	19	DeeW	1	4	25.72	648.601	13.4525
3901	20	LMac	1	4	34.39	395.416	-0.785361
3982	20	LMac	1	4	35.95	500.197	17.1625
4058	20	LMac	1	4	36.93	617.735	14.7079
4119	20	LMac	1	4	33.21	1705.54	142.47
4152	20	LMac	1	4	28.64	2824.13	76.203
8935	35	Lesc	1	4	36.35	378.136	-8.00726
8981	35	Lesc	1	4	39.46	438.727	2.98641
9018	35	Lesc	1	4	40.71	529.66	34.6706
9105	35	Lesc	1	4	30.12	400.739	-0.594788
9134	35	Lesc	1	4	21.81	591.814	21.3938
9184	35	Lesc	1	4	13.2	1226.7	19.9819
9258	35	Lesc	1	4	18.66	2252.45	50.7051
9300	36	Swan	1	4	36.03	563.753	8.21696
9367	36	Swan	1	4	35.19	649.919	16.078
9431	36	Swan	1	4	29.68	817.068	13.7874
9500	36	Swan	1	4	24.71	1314.62	49.5054
9563	36	Swan	1	4	19.11	3724.39	233.71
9605	36	Swan	1	4	14.51	5527.5	128.38
10144	39	John	2	3	34.058	430.494	0.308895
10171	39	John	2	3	32.9	427.623	0.80393
10192	39	John	2	3	31.89	422.258	0.28734
10210	39	John	2	3	27.946	426.387	0.274495
10227	39	John	2	3	25.16	424.093	0.906393
10239	39	John	2	3	20.608	465.757	2.52943
10250	39	John	2	3	17.066	521.642	2.46076
10270	39	John	2	3	14.802	513.735	5.4928
10284	39	John	2	3	12.848	623.173	9.01365
10308	39	John	2	3	10.882	645.589	12.1698
10323	39	John	2	3	8.056	1027.93	21.2555
10355	39	John	2	3	6.088	1229.46	34.8186
10370	39	John	2	3	3.796	1696.3	94.3917
10387	40	Loga	2	3	36.14	579.629	7.54462
10423	40	Loga	2	3	33.594	481.23	3.72189
10447	40	Loga	2	3	31.84	546.998	6.03833
10466	40	Loga	2	3	27.92	698.822	28.0302
10479	40	Loga	2	3	26.366	784.785	49.2882
10492	40	Loga	2	3	24.128	793.247	93.8304
10513	40	Loga	2	3	22.41	737.981	17.7887
10529	40	Loga	2	3	20.194	798.414	28.4157
10542	40	Loga	2	3	18.01	871.132	33.711
10565	40	Loga	2	3	16.048	939.384	25.8138
10582	40	Loga	2	3	13.966	1017	58.9943
10593	40	Loga	2	3	12.576	1081.2	34.2536
10609	40	Loga	2	3	10.036	1184.62	64.7726
10621	40	Loga	2	3	7.91	1290.47	187.175
10640	40	Loga	2	3	5.834	1432.46	69.5002
10652	40	Loga	2	3	4.118	1503.25	54.1268
10666	40	Loga	2	3	2.54	1572.67	47.5461
10723	40	Loga	2	3	32.268	524.899	11.3082
10739	40	Loga	2	3	29.33	569.405	22.9014
10745	40	Loga	2	3	27.05	610.531	22.4118
10764	40	Loga	2	3	24.044	737.778	24.6941
10780	40	Loga	2	3	21.98	835.059	37.2749
10793	40	Loga	2	3	20.096	919.683	50.479
10822	40	Loga	2	3	17.81	1040.13	39.2888
10833	40	Loga	2	3	15.312	1173.09	65.7892
10849	40	Loga	2	3	13.92	1335.24	64.3054
10889	40	Loga	2	3	10.037	1509.23	59.4613
10909	40	Loga	2	3	7.51432	1739.2	61.5625
10919	40	Loga	2	3	6.25295	1814.32	94.4398
10938	40	Loga	2	3	4.042	1954.06	75.6303
10958	40	Loga	2	3	2.024	1929.94	94.2635
11343	42	Maro	2	3	36.0236	446.225	5.48739
11369	42	Maro	2	3	35.0425	536.866	22.8067
11388	42	Maro	2	3	33.107	689.623	62.1615
11403	42	Maro	2	3	30.915	908.276	122.434
11412	42	Maro	2	3	27.224	1527.19	213.849
11417	42	Maro	2	3	27.6245	1418.88	163.098
11433	42	Maro	2	3	24.4205	1872.68	127.469
11453	42	Maro	2	3	21.8315	2454.71	234.729
11466	42	Maro	2	3	20.242	2738.81	222.705
11485	42	Maro	2	3	18.4685	2603.2	131.764
11507	42	Maro	2	3	16.4525	2369.12	102.994
11537	42	Maro	2	3	14.2005	2164.11	357.958
11557	42	Maro	2	3	12.304	2317.68	97.8853
11569	42	Maro	2	3	11.014	1435.7	48.6625
11575	43	Mool	2	3	37.3115	456.038	6.69517
11623	43	Mool	2	3	36.975	477.832	4.02939
11658	43	Mool	2	3	35.301	693.244	17.0542
11695	43	Mool	2	3	33.6375	1020.22	54.2602
11712	43	Mool	2	3	31.733	1558.21	73.5271
11724	43	Mool	2	3	30.525	1824.49	92.9545
11734	43	Mool	2	3	28.39	2136.18	111.616
11738	44	Cabo	2	3	37.44	516.155	9.78178
11792	44	Cabo	2	3	36.092	643.526	44.7832
11805	44	Cabo	2	3	34.254	813.471	35.1126
11824	44	Cabo	2	3	31.862	1036.76	64.2978
11833	44	Cabo	2	3	29.958	1192.03	97.1274
11844	44	Cabo	2	3	28.154	1353.6	96.1221
11858	44	Cabo	2	3	26.124	1441.98	99.4757
11870	44	Cabo	2	3	24.07	1510.61	152.544
11880	44	Cabo	2	3	22.22	1592.59	122.182
11891	44	Cabo	2	3	20.078	1639.65	174.007
11901	44	Cabo	2	3	18.144	1653.75	109.816
11912	44	Cabo	2	3	15.9	1535.63	98.3215
11921	44	Cabo	2	3	14.164	1285.05	74.0969
11935	44	Cabo	2	3	12.07	945.562	45.5593
11950	44	Cabo	2	3	9.866	710.609	36.6238
11970	44	Cabo	2	3	7.858	522.447	5.92702
11993	44	Cabo	2	3	6.97	360.505	-1.5899
12747	47	Nera	2	3	37.98	423.435	1.40186
12812	47	Nera	2	3	36.61	572.469	16.8378
12848	47	Nera	2	3	35.4	710.313	35.9433
12894	47	Nera	2	3	32.11	987.538	60.7225
12924	47	Nera	2	3	30.49	1366.01	94.3817
12937	47	Nera	2	3	28.345	1751.32	108.672
12957	47	Nera	2	3	26.21	2353.76	193.276
12975	47	Nera	2	3	24.475	2962.26	212.18
12988	47	Nera	2	3	22.44	3784.58	348.757
12998	47	Nera	2	3	18.34	3931.85	401.073
1	1	Rich	2	4	33.93	380.925	-0.71499
36	1	Rich	2	4	32.89	389.338	-0.741681
51	1	Rich	2	4	22.22	497.517	13.2223
88	1	Rich	2	4	12.85	1047.03	12.9469
170	1	Rich	2	4	6.46	2166.23	62.2434
236	2	Brun	2	4	34.68	373.115	-2.33345
269	2	Brun	2	4	28.57	588.102	7.35478
286	2	Brun	2	4	25.24	955.05	21.3102
309	2	Brun	2	4	19.61	1691.71	57.7555
324	2	Brun	2	4	14.81	2522.76	105.57
342	2	Brun	2	4	9.28	3524.15	154.997
360	2	Brun	2	4	6.05	4320.91	188.629
736	4	Hast	2	4	34.64	432.273	1.42903
846	4	Hast	2	4	30.58	785.824	13.9157
881	4	Hast	2	4	26.67	1047.31	28.3764
901	4	Hast	2	4	16.87	1863.41	133.598
940	4	Hast	2	4	12.42	2565.87	85.6481
970	4	Hast	2	4	7.23	2405.64	160.375
991	4	Hast	2	4	5.36	2388.63	131.185
2126	14	Shoa	2	4	34.39	343.956	-2.07415
2202	14	Shoa	2	4	31.82	593.34	10.2566
2264	14	Shoa	2	4	28.66	1151.72	31.8625
2339	14	Shoa	2	4	23.27	1867.41	67.811
2401	14	Shoa	2	4	17.34	1638.53	131.599
2460	14	Shoa	2	4	11.66	1408.99	86.6233
2514	14	Shoa	2	4	7.48	1455.29	42.1324
2579	14	Shoa	2	4	2.1	1456.69	49.0026
11994	45	Pine	2	4	36.755	532.954	21.1018
12044	45	Pine	2	4	35.7	615.256	29.846
12063	45	Pine	2	4	33.407	795.214	36.329
12077	45	Pine	2	4	31.277	1082.57	96.7489
12098	45	Pine	2	4	31.396	1307.01	52.8807
12123	45	Pine	2	4	29.9835	1570.43	137.962
12138	45	Pine	2	4	27.698	1904.86	267.392
12151	45	Pine	2	4	25.849	2460.4	338.597
12175	45	Pine	2	4	23.91	3019.52	191.17
12177	46	Bris	2	4	37.51	542.894	17.1286
12250	46	Bris	2	4	36.705	557.674	11.313
12273	46	Bris	2	4	35.19	618.47	23.6387
12304	46	Bris	2	4	33.515	700.048	33.4546
12350	46	Bris	2	4	32.11	805.777	40.0393
12386	46	Bris	2	4	28.8925	929.789	65.6437
12406	46	Bris	2	4	25.9175	1023.73	81.4101
12429	46	Bris	2	4	23.9	1137.4	136.657
12458	46	Bris	2	4	22.045	1220.39	76.9554
12482	46	Bris	2	4	19.43	1299.07	97.5173
12484	46	Bris	2	4	18.62	657.58	23.9106
12500	46	Bris	2	4	21.84	1196.43	146.615
12528	46	Bris	2	4	18.815	1355.66	246.681
12543	46	Bris	2	4	17.3	1460.91	71.2723
12572	46	Bris	2	4	16.865	1466.49	69.5033
12593	46	Bris	2	4	14.79	1618.01	107.92
12616	46	Bris	2	4	12.705	1752.65	209.571
12637	46	Bris	2	4	10.55	1767.46	140.219
12660	46	Bris	2	4	8.3775	1758.69	139.794
12686	46	Bris	2	4	5.65	1754.05	374.406
12687	46	Bris	2	4	4.82	1607.47	59.5882
12724	46	Bris	2	4	2.785	1847.18	154.885
5001	24	Daly	3	1	9.35	1197.45	50.1805
5070	24	Daly	3	1	4.12	1148.34	86.4823
5094	25	SAR	3	1	34.32	644.255	29.5206
5165	25	SAR	3	1	33.9	850.606	14.1232
5228	25	SAR	3	1	33.23	1082.45	80.4003
5237	25	SAR	3	1	32.67	1116.22	41.8202
5312	25	SAR	3	1	32.4	1216.56	43.4251
5382	25	SAR	3	1	32.06	1274.87	85.3517
5448	25	SAR	3	1	31.64	1297.49	172.406
5455	25	SAR	3	1	31.49	1335.56	74.3532
5517	25	SAR	3	1	31.32	1445.59	59.225
5569	25	SAR	3	1	31.43	1563.31	57.2949
5634	25	SAR	3	1	31.33	1655.51	77.6652
5708	25	SAR	3	1	25.56	2152.73	70.7828
5709	26	Vict	3	1	34.31	652.5	20.5647
5840	26	Vict	3	1	33.99	624.63	23.1328
5913	26	Vict	3	1	33.22	624.959	35.1981
5992	26	Vict	3	1	31.17	620.321	11.4989
6066	26	Vict	3	1	27.14	588.436	22.8111
6148	26	Vict	3	1	23.49	688.097	18.7477
6217	26	Vict	3	1	20.89	751.51	19.1238
6226	26	Vict	3	1	18.8678	798.053	30.5676
6302	26	Vict	3	1	15.72	1009.68	20.7349
6373	26	Vict	3	1	13.55	870.914	26.4087
6397	26	Vict	3	1	13.23	839.006	38.5041
7665	28	FMO	3	1	34.39	685.97	48.4599
7756	28	FMO	3	1	35.93	893.284	20.1475
1357	10	Clyd	3	2	34.59	331.966	-2.88785
1439	10	Clyd	3	2	29.99	587.632	11.0171
1511	10	Clyd	3	2	25.66	1136.29	43.004
1579	10	Clyd	3	2	22.38	1534.4	89.4026
1626	10	Clyd	3	2	19.02	1484.33	48.7933
1645	10	Clyd	3	2	19.56	1446.85	76.8133
1702	10	Clyd	3	2	14.32	1563	34.9504
1748	10	Clyd	3	2	9.35	2194.41	86.2963
4522	23	Norm	3	2	37.01	702.743	25.5318
4592	23	Norm	3	2	36.51	898.525	53.1468
4657	23	Norm	3	2	34.81	873.716	51.9686
4727	23	Norm	3	2	32.86	826.603	62.6265
4794	23	Norm	3	2	30.59	822.854	84.5862
4859	23	Norm	3	2	28.13	770.344	26.9127
4919	23	Norm	3	2	26.55	950.454	33.2292
4988	23	Norm	3	2	19.29	936.383	24.344
6423	27	OrdR	3	2	32.9	569.361	8.00172
6499	27	OrdR	3	2	32.57	628.635	16.3328
6570	27	OrdR	3	2	31.56	675.281	29.411
6618	27	OrdR	3	2	26.18	811.642	45.3712
6650	27	OrdR	3	2	20.82	958.426	88.3647
6690	27	OrdR	3	2	15.43	1062.99	69.8496
6728	27	OrdR	3	2	10.5	1111.78	109.613
6783	27	OrdR	3	2	6.43	1133.11	162.035
6830	27	OrdR	3	2	3.42	1103.4	143.33
6937	27	OrdR	3	2	32.02	649.036	33.3777
7007	27	OrdR	3	2	31.76	667.064	39.9565
7092	27	OrdR	3	2	31.67	678.865	43.2774
7160	27	OrdR	3	2	32.81	715.013	34.7995
7192	27	OrdR	3	2	31.79	734.076	50.7872
7261	27	OrdR	3	2	31.78	754.722	53.693
7339	27	OrdR	3	2	31.73	783.226	21.6919
7403	27	OrdR	3	2	31.85	793.321	40.3708
7468	27	OrdR	3	2	31.65	917.626	27.8875
7534	27	OrdR	3	2	30.22	1225.08	47.9497
7598	27	OrdR	3	2	28.57	1573.04	106.402
7789	29	Darw	3	2	35.14	699.473	59.6418
7869	29	Darw	3	2	35.38	906.4	54.4513
7934	29	Darw	3	2	35	1680.06	82.6339
8017	29	Darw	3	2	32.13	2752.2	106.239
10088	38	Cons	3	2	33.888	791.869	34.6583
10103	38	Cons	3	2	33.282	956.273	63.7724
10115	38	Cons	3	2	31.84	1261.81	76.9654
4394	22	More	3	3	35.49	414.174	0.322731
4466	22	More	3	3	35.25	410.947	0.417455
9644	37	Fitz	3	3	34.536	992.355	52.6145
9671	37	Fitz	3	3	34.156	814.172	36.8776
9796	37	Fitz	3	3	32.246	853.478	23.9056
9876	37	Fitz	3	3	30.236	1197.36	35.5401
9917	37	Fitz	3	3	26.94	1340.88	28.6813
9970	37	Fitz	3	3	24.726	1546.08	63.1438
9995	37	Fitz	3	3	24.254	1560.81	53.6353
10011	37	Fitz	3	3	23.67	1570.57	64.8282
10045	37	Fitz	3	3	22.306	1583.82	78.121
2601	15	BotB	3	4	32.19	402.753	-1.02081
2692	15	BotB	3	4	32.17	592.462	34.7679
2749	15	BotB	3	4	32.33	676.379	11.8666
2769	16	Geor	3	4	32.1	537.94	34.6505
2812	16	Geor	3	4	34.53	618.264	11.5082
2884	16	Geor	3	4	32.47	873.296	51.8651
2961	16	Geor	3	4	29.32	1415.71	169.153
3010	16	Geor	3	4	23.9	2077.66	189.809
3047	16	Geor	3	4	19.22	2634.86	547.278
3099	16	Geor	3	4	14.14	2711.38	263.137
3132	16	Geor	3	4	10.65	2533.56	174.797
3139	17	Hawk	3	4	34.68	435.19	3.95336
3217	17	Hawk	3	4	34.42	491.722	15.2416
3301	17	Hawk	3	4	31.86	785.873	75.6896
3372	17	Hawk	3	4	30.42	1015.5	81.501
3447	17	Hawk	3	4	24.92	1383.13	75.1832
3462	17	Hawk	3	4	24.57	1502.43	110.17
3534	17	Hawk	3	4	19.63	1621.79	66.1855
3560	17	Hawk	3	4	18.05	1609.27	82.9719
3622	17	Hawk	3	4	14.01	1663.73	62.6035
3682	17	Hawk	3	4	8.92	1683.45	100.034
3722	17	Hawk	3	4	5.65	1893.51	172.226

## Sheet: Supp Figure 3
UID	Estuary code	Estuary name	Estuary type	Disturbance	Salinity
1	1	Rich	2	4	33.93
2	1	Rich	2	4	33.89
3	1	Rich	2	4	33.98
4	1	Rich	2	4	33.94
5	1	Rich	2	4	34
6	1	Rich	2	4	33.97
7	1	Rich	2	4	33.94
8	1	Rich	2	4	33.93
9	1	Rich	2	4	33.91
10	1	Rich	2	4	33.87
11	1	Rich	2	4	33.9
12	1	Rich	2	4	33.87
13	1	Rich	2	4	33.93
14	1	Rich	2	4	33.92
15	1	Rich	2	4	34.03
16	1	Rich	2	4	34
17	1	Rich	2	4	34.01
18	1	Rich	2	4	34.05
19	1	Rich	2	4	34.03
20	1	Rich	2	4	34.06
21	1	Rich	2	4	34.04
22	1	Rich	2	4	33.99
23	1	Rich	2	4	34.02
24	1	Rich	2	4	34.03
25	1	Rich	2	4	33.99
26	1	Rich	2	4	33.99
27	1	Rich	2	4	29.63
28	1	Rich	2	4	29.06
29	1	Rich	2	4	29.95
30	1	Rich	2	4	33.79
31	1	Rich	2	4	33.62
32	1	Rich	2	4	33.17
33	1	Rich	2	4	32.72
34	1	Rich	2	4	32.58
35	1	Rich	2	4	32.63
36	1	Rich	2	4	32.89
37	1	Rich	2	4	28.08
38	1	Rich	2	4	27.35
39	1	Rich	2	4	26.38
40	1	Rich	2	4	23.31
41	1	Rich	2	4	23.68
42	1	Rich	2	4	23.17
43	1	Rich	2	4	23.13
44	1	Rich	2	4	22.91
45	1	Rich	2	4	21.95
46	1	Rich	2	4	26.31
47	1	Rich	2	4	22.73
48	1	Rich	2	4	22.22
49	1	Rich	2	4	21.33
50	1	Rich	2	4	21.41
51	1	Rich	2	4	22.22
52	1	Rich	2	4	21.78
53	1	Rich	2	4	20.63
54	1	Rich	2	4	18.17
55	1	Rich	2	4	17
56	1	Rich	2	4	16.95
57	1	Rich	2	4	17.43
58	1	Rich	2	4	17.64
59	1	Rich	2	4	17.73
60	1	Rich	2	4	17.87
61	1	Rich	2	4	19.25
62	1	Rich	2	4	19.5
63	1	Rich	2	4	20.11
64	1	Rich	2	4	18.74
65	1	Rich	2	4	18.92
66	1	Rich	2	4	20.01
67	1	Rich	2	4	17.86
68	1	Rich	2	4	17.42
69	1	Rich	2	4	16.87
70	1	Rich	2	4	16.57
71	1	Rich	2	4	17.08
72	1	Rich	2	4	18.75
73	1	Rich	2	4	19.41
74	1	Rich	2	4	16.45
75	1	Rich	2	4	15.04
76	1	Rich	2	4	14.55
77	1	Rich	2	4	14.41
78	1	Rich	2	4	13.79
79	1	Rich	2	4	13.79
80	1	Rich	2	4	13.53
81	1	Rich	2	4	13.14
82	1	Rich	2	4	13.08
83	1	Rich	2	4	13.01
84	1	Rich	2	4	13.22
85	1	Rich	2	4	13.49
86	1	Rich	2	4	13.96
87	1	Rich	2	4	13.75
88	1	Rich	2	4	12.85
89	1	Rich	2	4	12.23
90	1	Rich	2	4	11.85
91	1	Rich	2	4	11.86
92	1	Rich	2	4	11.87
93	1	Rich	2	4	11.87
94	1	Rich	2	4	11.86
95	1	Rich	2	4	11.87
96	1	Rich	2	4	12.01
97	1	Rich	2	4	12.09
98	1	Rich	2	4	12.16
99	1	Rich	2	4	12.15
100	1	Rich	2	4	12.14
101	1	Rich	2	4	12.16
102	1	Rich	2	4	12.15
103	1	Rich	2	4	12.15
104	1	Rich	2	4	12.18
105	1	Rich	2	4	12.21
106	1	Rich	2	4	12.2
107	1	Rich	2	4	12.19
108	1	Rich	2	4	12.11
109	1	Rich	2	4	12.18
110	1	Rich	2	4	12.63
111	1	Rich	2	4	12.55
112	1	Rich	2	4	12.04
113	1	Rich	2	4	11.58
114	1	Rich	2	4	11.5
115	1	Rich	2	4	11.58
116	1	Rich	2	4	11.57
117	1	Rich	2	4	11.55
118	1	Rich	2	4	11.51
119	1	Rich	2	4	11.44
120	1	Rich	2	4	10.89
121	1	Rich	2	4	10.88
122	1	Rich	2	4	10.84
123	1	Rich	2	4	10.81
124	1	Rich	2	4	10.74
125	1	Rich	2	4	10.64
126	1	Rich	2	4	10.6
127	1	Rich	2	4	10.56
128	1	Rich	2	4	10.61
129	1	Rich	2	4	10.7
130	1	Rich	2	4	10.7
131	1	Rich	2	4	10.7
132	1	Rich	2	4	10.7
133	1	Rich	2	4	10.7
134	1	Rich	2	4	10.57
135	1	Rich	2	4	10.61
136	1	Rich	2	4	10.64
137	1	Rich	2	4	10.01
138	1	Rich	2	4	9.73
139	1	Rich	2	4	9.55
140	1	Rich	2	4	9.32
141	1	Rich	2	4	9.08
142	1	Rich	2	4	9.13
143	1	Rich	2	4	10.02
144	1	Rich	2	4	10.41
145	1	Rich	2	4	9.56
146	1	Rich	2	4	9.28
147	1	Rich	2	4	8.88
148	1	Rich	2	4	8.84
149	1	Rich	2	4	8.65
150	1	Rich	2	4	8.4
151	1	Rich	2	4	8.13
152	1	Rich	2	4	8.38
153	1	Rich	2	4	8.34
154	1	Rich	2	4	8.06
155	1	Rich	2	4	8.12
156	1	Rich	2	4	8.08
157	1	Rich	2	4	7.74
158	1	Rich	2	4	7.74
159	1	Rich	2	4	7.85
160	1	Rich	2	4	7.92
161	1	Rich	2	4	7.99
162	1	Rich	2	4	8.08
163	1	Rich	2	4	8.1
164	1	Rich	2	4	7.98
165	1	Rich	2	4	7.77
166	1	Rich	2	4	7.53
167	1	Rich	2	4	6.95
168	1	Rich	2	4	6.58
169	1	Rich	2	4	6.5
170	1	Rich	2	4	6.46
171	1	Rich	2	4	6.63
172	1	Rich	2	4	6.6
173	1	Rich	2	4	6.56
174	1	Rich	2	4	6.57
175	1	Rich	2	4	6.29
176	1	Rich	2	4	6.38
177	1	Rich	2	4	6.4
178	1	Rich	2	4	6.39
179	1	Rich	2	4	6.29
180	1	Rich	2	4	6.32
181	1	Rich	2	4	6.17
182	1	Rich	2	4	6.15
183	1	Rich	2	4	6.17
184	1	Rich	2	4	5.93
185	1	Rich	2	4	5.92
186	1	Rich	2	4	6.04
187	1	Rich	2	4	6.11
188	1	Rich	2	4	6.07
189	1	Rich	2	4	5.91
190	1	Rich	2	4	5.87
191	1	Rich	2	4	5.81
192	1	Rich	2	4	5.68
193	1	Rich	2	4	5.69
194	1	Rich	2	4	5.74
195	1	Rich	2	4	5.73
196	1	Rich	2	4	5.75
197	1	Rich	2	4	5.68
198	1	Rich	2	4	5.67
199	1	Rich	2	4	5.69
200	1	Rich	2	4	5.68
201	1	Rich	2	4	5.38
202	1	Rich	2	4	5.18
203	1	Rich	2	4	5.55
204	1	Rich	2	4	5.66
205	1	Rich	2	4	5.7
206	1	Rich	2	4	5.19
207	1	Rich	2	4	5.04
208	1	Rich	2	4	5.08
209	1	Rich	2	4	4.79
210	1	Rich	2	4	4.38
211	1	Rich	2	4	4.08
212	1	Rich	2	4	4.02
213	1	Rich	2	4	4.08
214	1	Rich	2	4	4.26
215	1	Rich	2	4	4.26
216	1	Rich	2	4	4.23
217	1	Rich	2	4	4.13
218	1	Rich	2	4	4.11
219	1	Rich	2	4	4.14
220	1	Rich	2	4	3.72
221	1	Rich	2	4	3.49
222	1	Rich	2	4	3.18
223	1	Rich	2	4	3.48
224	1	Rich	2	4	2.71
225	1	Rich	2	4	2.61
226	1	Rich	2	4	2.74
227	1	Rich	2	4	2.89
228	1	Rich	2	4	2.88
229	1	Rich	2	4	2.63
230	1	Rich	2	4	2.49
231	1	Rich	2	4	2.42
232	1	Rich	2	4	2.24
233	1	Rich	2	4	2.24
234	1	Rich	2	4	2.04
236	2	Brun	2	4	34.68
237	2	Brun	2	4	34.59
238	2	Brun	2	4	34.61
239	2	Brun	2	4	34.68
240	2	Brun	2	4	34.71
241	2	Brun	2	4	34.73
242	2	Brun	2	4	34.64
243	2	Brun	2	4	34.78
244	2	Brun	2	4	34.72
245	2	Brun	2	4	34.71
246	2	Brun	2	4	34.7
247	2	Brun	2	4	34.64
248	2	Brun	2	4	34.72
249	2	Brun	2	4	34.68
250	2	Brun	2	4	34.64
251	2	Brun	2	4	34.7
252	2	Brun	2	4	34.63
253	2	Brun	2	4	34.6
254	2	Brun	2	4	34.51
255	2	Brun	2	4	34.5
256	2	Brun	2	4	34.39
257	2	Brun	2	4	34.3
258	2	Brun	2	4	34.33
259	2	Brun	2	4	34.12
260	2	Brun	2	4	33.88
261	2	Brun	2	4	33.1
262	2	Brun	2	4	32.98
263	2	Brun	2	4	32.48
264	2	Brun	2	4	31.61
265	2	Brun	2	4	30.9
266	2	Brun	2	4	29.21
267	2	Brun	2	4	29.21
268	2	Brun	2	4	32
269	2	Brun	2	4	28.57
270	2	Brun	2	4	28.57
271	2	Brun	2	4	29.15
272	2	Brun	2	4	29.15
273	2	Brun	2	4	30.38
274	2	Brun	2	4	30.95
275	2	Brun	2	4	30.3
276	2	Brun	2	4	30.37
277	2	Brun	2	4	29.35
278	2	Brun	2	4	27.66
279	2	Brun	2	4	26.81
280	2	Brun	2	4	26.09
281	2	Brun	2	4	25.54
282	2	Brun	2	4	25.6
283	2	Brun	2	4	25.22
284	2	Brun	2	4	24.69
285	2	Brun	2	4	24.74
286	2	Brun	2	4	25.24
287	2	Brun	2	4	25.62
288	2	Brun	2	4	25.16
289	2	Brun	2	4	24.93
290	2	Brun	2	4	24.97
291	2	Brun	2	4	24.9
292	2	Brun	2	4	24.94
293	2	Brun	2	4	24.68
294	2	Brun	2	4	24.55
295	2	Brun	2	4	24.18
296	2	Brun	2	4	24.04
297	2	Brun	2	4	23.91
298	2	Brun	2	4	23.3
299	2	Brun	2	4	23.17
300	2	Brun	2	4	22.58
301	2	Brun	2	4	22.33
302	2	Brun	2	4	22.26
303	2	Brun	2	4	21.91
304	2	Brun	2	4	21.71
305	2	Brun	2	4	21.48
306	2	Brun	2	4	20.82
307	2	Brun	2	4	20.5
308	2	Brun	2	4	20.02
309	2	Brun	2	4	19.61
310	2	Brun	2	4	20.84
311	2	Brun	2	4	19.3
312	2	Brun	2	4	19.35
313	2	Brun	2	4	19.3
314	2	Brun	2	4	19.22
315	2	Brun	2	4	18.72
316	2	Brun	2	4	18.29
317	2	Brun	2	4	18.17
318	2	Brun	2	4	17.53
319	2	Brun	2	4	16.76
320	2	Brun	2	4	15.62
321	2	Brun	2	4	14.97
322	2	Brun	2	4	14.81
323	2	Brun	2	4	14.51
324	2	Brun	2	4	14.81
325	2	Brun	2	4	14.62
326	2	Brun	2	4	14.56
327	2	Brun	2	4	14.6
328	2	Brun	2	4	14.63
329	2	Brun	2	4	14.63
330	2	Brun	2	4	14.36
331	2	Brun	2	4	13.96
332	2	Brun	2	4	13.72
333	2	Brun	2	4	13.01
334	2	Brun	2	4	12.69
335	2	Brun	2	4	11.7
336	2	Brun	2	4	11.05
337	2	Brun	2	4	10.56
338	2	Brun	2	4	10.28
339	2	Brun	2	4	9.93
340	2	Brun	2	4	9.14
341	2	Brun	2	4	9.14
342	2	Brun	2	4	9.28
343	2	Brun	2	4	9.11
344	2	Brun	2	4	8.94
345	2	Brun	2	4	9
346	2	Brun	2	4	8.99
347	2	Brun	2	4	9.06
348	2	Brun	2	4	8.97
349	2	Brun	2	4	8.79
350	2	Brun	2	4	7.8
351	2	Brun	2	4	7.35
352	2	Brun	2	4	7.05
353	2	Brun	2	4	6.55
354	2	Brun	2	4	6.5
355	2	Brun	2	4	6.14
356	2	Brun	2	4	6.13
357	2	Brun	2	4	6.14
358	2	Brun	2	4	5.85
359	2	Brun	2	4	5.96
360	2	Brun	2	4	6.05
361	2	Brun	2	4	6.08
362	2	Brun	2	4	5.5
363	2	Brun	2	4	5.86
364	2	Brun	2	4	5.8
365	3	Clar	1	4	34.84
366	3	Clar	1	4	34.77
367	3	Clar	1	4	34.68
368	3	Clar	1	4	34.75
369	3	Clar	1	4	34.74
370	3	Clar	1	4	34.96
371	3	Clar	1	4	34.85
372	3	Clar	1	4	34.79
373	3	Clar	1	4	34.81
374	3	Clar	1	4	34.75
375	3	Clar	1	4	34.74
376	3	Clar	1	4	34.71
377	3	Clar	1	4	34.89
378	3	Clar	1	4	34.78
379	3	Clar	1	4	34.82
380	3	Clar	1	4	34.95
381	3	Clar	1	4	34.9
382	3	Clar	1	4	34.87
383	3	Clar	1	4	34.91
384	3	Clar	1	4	34.9
385	3	Clar	1	4	34.87
386	3	Clar	1	4	34.96
387	3	Clar	1	4	34.93
388	3	Clar	1	4	34.86
389	3	Clar	1	4	34.85
390	3	Clar	1	4	34.02
391	3	Clar	1	4	34.72
392	3	Clar	1	4	34.8
393	3	Clar	1	4	34.8
394	3	Clar	1	4	34.84
395	3	Clar	1	4	34.83
396	3	Clar	1	4	34.79
397	3	Clar	1	4	33.44
398	3	Clar	1	4	33.73
399	3	Clar	1	4	34.3
400	3	Clar	1	4	34.23
401	3	Clar	1	4	33.92
402	3	Clar	1	4	33.87
403	3	Clar	1	4	34.18
404	3	Clar	1	4	34.27
405	3	Clar	1	4	34.37
406	3	Clar	1	4	34.43
407	3	Clar	1	4	34.45
408	3	Clar	1	4	34.49
409	3	Clar	1	4	34.62
410	3	Clar	1	4	34.58
411	3	Clar	1	4	34.59
412	3	Clar	1	4	34.59
413	3	Clar	1	4	34.36
414	3	Clar	1	4	34.29
415	3	Clar	1	4	34.32
416	3	Clar	1	4	34.52
417	3	Clar	1	4	34.52
418	3	Clar	1	4	34.6
419	3	Clar	1	4	34.64
420	3	Clar	1	4	34.64
421	3	Clar	1	4	34.66
422	3	Clar	1	4	34.59
423	3	Clar	1	4	34.57
424	3	Clar	1	4	34.59
425	3	Clar	1	4	34.55
426	3	Clar	1	4	34.47
427	3	Clar	1	4	34.38
428	3	Clar	1	4	34.22
429	3	Clar	1	4	33.71
430	3	Clar	1	4	33.29
431	3	Clar	1	4	32.56
432	3	Clar	1	4	30.84
433	3	Clar	1	4	30.58
434	3	Clar	1	4	30.38
435	3	Clar	1	4	29.01
436	3	Clar	1	4	29.01
437	3	Clar	1	4	27.68
438	3	Clar	1	4	27.68
439	3	Clar	1	4	27.68
440	3	Clar	1	4	27.53
441	3	Clar	1	4	27.59
442	3	Clar	1	4	27.73
443	3	Clar	1	4	27.93
444	3	Clar	1	4	27.29
445	3	Clar	1	4	27.13
446	3	Clar	1	4	28.19
447	3	Clar	1	4	29.47
448	3	Clar	1	4	28.55
449	3	Clar	1	4	27.95
450	3	Clar	1	4	26.56
451	3	Clar	1	4	26.64
452	3	Clar	1	4	26.97
453	3	Clar	1	4	26.82
454	3	Clar	1	4	27.37
455	3	Clar	1	4	27.29
456	3	Clar	1	4	26.72
457	3	Clar	1	4	26.6
458	3	Clar	1	4	26.57
459	3	Clar	1	4	26.35
460	3	Clar	1	4	26.38
461	3	Clar	1	4	26.43
462	3	Clar	1	4	26.15
463	3	Clar	1	4	26.11
464	3	Clar	1	4	26.14
465	3	Clar	1	4	26.15
466	3	Clar	1	4	26.16
467	3	Clar	1	4	26.1
468	3	Clar	1	4	26.01
469	3	Clar	1	4	25.81
470	3	Clar	1	4	25.64
471	3	Clar	1	4	24.47
472	3	Clar	1	4	24.66
473	3	Clar	1	4	24.68
474	3	Clar	1	4	24.76
475	3	Clar	1	4	24.76
476	3	Clar	1	4	24.82
477	3	Clar	1	4	24.82
478	3	Clar	1	4	24.8
479	3	Clar	1	4	24.76
480	3	Clar	1	4	24.87
481	3	Clar	1	4	25.27
482	3	Clar	1	4	25.7
483	3	Clar	1	4	25.96
484	3	Clar	1	4	26.28
485	3	Clar	1	4	26.31
486	3	Clar	1	4	26.33
487	3	Clar	1	4	27.15
488	3	Clar	1	4	27.58
489	3	Clar	1	4	27.97
490	3	Clar	1	4	27.83
491	3	Clar	1	4	26.75
492	3	Clar	1	4	25.74
493	3	Clar	1	4	25.29
494	3	Clar	1	4	25.15
495	3	Clar	1	4	25.06
496	3	Clar	1	4	24.83
497	3	Clar	1	4	24.61
498	3	Clar	1	4	24.36
499	3	Clar	1	4	24.11
500	3	Clar	1	4	23.83
501	3	Clar	1	4	23.03
502	3	Clar	1	4	21
503	3	Clar	1	4	21.3
504	3	Clar	1	4	21.35
505	3	Clar	1	4	20.66
506	3	Clar	1	4	20.55
507	3	Clar	1	4	20.24
508	3	Clar	1	4	20.44
509	3	Clar	1	4	21.09
510	3	Clar	1	4	20.83
511	3	Clar	1	4	20.69
512	3	Clar	1	4	20.58
513	3	Clar	1	4	20.38
514	3	Clar	1	4	20.18
515	3	Clar	1	4	19.92
516	3	Clar	1	4	19.77
517	3	Clar	1	4	19.84
518	3	Clar	1	4	19.84
519	3	Clar	1	4	19.9
520	3	Clar	1	4	19.96
521	3	Clar	1	4	20.28
522	3	Clar	1	4	20.43
523	3	Clar	1	4	20.34
524	3	Clar	1	4	20.15
525	3	Clar	1	4	19.96
526	3	Clar	1	4	19.77
527	3	Clar	1	4	19.68
528	3	Clar	1	4	19.69
529	3	Clar	1	4	20.14
530	3	Clar	1	4	20.09
531	3	Clar	1	4	20.1
532	3	Clar	1	4	20.02
533	3	Clar	1	4	19.6
534	3	Clar	1	4	20.14
535	3	Clar	1	4	20.17
536	3	Clar	1	4	20.1
537	3	Clar	1	4	20
538	3	Clar	1	4	19.59
539	3	Clar	1	4	19.44
540	3	Clar	1	4	19.31
541	3	Clar	1	4	19.32
542	3	Clar	1	4	19.23
543	3	Clar	1	4	18.87
544	3	Clar	1	4	18.74
545	3	Clar	1	4	18.3
546	3	Clar	1	4	17.59
547	3	Clar	1	4	17.18
548	3	Clar	1	4	17
549	3	Clar	1	4	16.82
550	3	Clar	1	4	16.82
551	3	Clar	1	4	16.76
552	3	Clar	1	4	16.37
553	3	Clar	1	4	16.14
554	3	Clar	1	4	15.99
555	3	Clar	1	4	15.88
556	3	Clar	1	4	15.49
557	3	Clar	1	4	15.44
558	3	Clar	1	4	15.28
559	3	Clar	1	4	15.13
560	3	Clar	1	4	14.67
561	3	Clar	1	4	14.46
562	3	Clar	1	4	14.31
563	3	Clar	1	4	14.31
564	3	Clar	1	4	13.63
565	3	Clar	1	4	14.23
566	3	Clar	1	4	14.63
567	3	Clar	1	4	14.28
568	3	Clar	1	4	14.08
569	3	Clar	1	4	13.88
570	3	Clar	1	4	14.35
571	3	Clar	1	4	14.39
572	3	Clar	1	4	14.24
573	3	Clar	1	4	14.18
574	3	Clar	1	4	13.62
575	3	Clar	1	4	13.37
576	3	Clar	1	4	13.32
577	3	Clar	1	4	13.18
578	3	Clar	1	4	12.94
579	3	Clar	1	4	12.68
580	3	Clar	1	4	12.48
581	3	Clar	1	4	12.36
582	3	Clar	1	4	12.22
583	3	Clar	1	4	11.53
584	3	Clar	1	4	11.51
585	3	Clar	1	4	11.56
586	3	Clar	1	4	11.48
587	3	Clar	1	4	11.41
588	3	Clar	1	4	11.22
589	3	Clar	1	4	10.83
590	3	Clar	1	4	10.67
591	3	Clar	1	4	10.5
592	3	Clar	1	4	10.25
593	3	Clar	1	4	9.81
594	3	Clar	1	4	9.33
595	3	Clar	1	4	9.16
596	3	Clar	1	4	9.15
597	3	Clar	1	4	9.15
598	3	Clar	1	4	9.15
599	3	Clar	1	4	9.08
600	3	Clar	1	4	9.08
601	3	Clar	1	4	9.09
602	3	Clar	1	4	9.15
603	3	Clar	1	4	9.14
604	3	Clar	1	4	9.01
605	3	Clar	1	4	9.08
606	3	Clar	1	4	9.07
607	3	Clar	1	4	9.05
608	3	Clar	1	4	8.25
609	3	Clar	1	4	8.08
610	3	Clar	1	4	8.39
611	3	Clar	1	4	8.48
612	3	Clar	1	4	8.33
613	3	Clar	1	4	8.3
614	3	Clar	1	4	8.27
615	3	Clar	1	4	8.21
616	3	Clar	1	4	7.94
617	3	Clar	1	4	7.79
618	3	Clar	1	4	7.55
619	3	Clar	1	4	7.5
620	3	Clar	1	4	7.54
621	3	Clar	1	4	7.5
622	3	Clar	1	4	7.32
623	3	Clar	1	4	7.12
624	3	Clar	1	4	7.1
625	3	Clar	1	4	7.07
626	3	Clar	1	4	6.55
627	3	Clar	1	4	6.16
628	3	Clar	1	4	5.89
629	3	Clar	1	4	5.78
630	3	Clar	1	4	5.69
631	3	Clar	1	4	5.69
632	3	Clar	1	4	5.71
633	3	Clar	1	4	5.73
634	3	Clar	1	4	5.76
635	3	Clar	1	4	5.77
636	3	Clar	1	4	5.77
637	3	Clar	1	4	5.69
638	3	Clar	1	4	5.64
639	3	Clar	1	4	5.63
640	3	Clar	1	4	5.57
641	3	Clar	1	4	5.47
642	3	Clar	1	4	5.39
643	3	Clar	1	4	5.39
644	3	Clar	1	4	5.19
645	3	Clar	1	4	5.03
646	3	Clar	1	4	4.67
647	3	Clar	1	4	5.21
648	3	Clar	1	4	5.75
649	3	Clar	1	4	5.47
650	3	Clar	1	4	5.12
651	3	Clar	1	4	5.2
652	3	Clar	1	4	5.65
653	3	Clar	1	4	5.76
654	3	Clar	1	4	5.78
655	3	Clar	1	4	5.77
656	3	Clar	1	4	5.76
657	3	Clar	1	4	5.7
658	3	Clar	1	4	5.65
659	3	Clar	1	4	5.63
660	3	Clar	1	4	5.44
661	3	Clar	1	4	5.32
662	3	Clar	1	4	5.31
663	3	Clar	1	4	5.3
664	3	Clar	1	4	5.17
665	3	Clar	1	4	5.12
666	3	Clar	1	4	5.29
667	3	Clar	1	4	5.31
668	3	Clar	1	4	5.19
669	3	Clar	1	4	5.09
670	3	Clar	1	4	5.04
671	3	Clar	1	4	5.04
672	3	Clar	1	4	4.94
673	3	Clar	1	4	4.78
674	3	Clar	1	4	4.72
675	3	Clar	1	4	4.53
676	3	Clar	1	4	4.22
677	3	Clar	1	4	4.16
678	3	Clar	1	4	3.83
679	3	Clar	1	4	3.67
680	3	Clar	1	4	3.59
681	3	Clar	1	4	3.53
682	3	Clar	1	4	3.45
683	3	Clar	1	4	3.38
684	3	Clar	1	4	3.42
685	3	Clar	1	4	3.56
686	3	Clar	1	4	3.6
687	3	Clar	1	4	3.6
688	3	Clar	1	4	3.58
689	3	Clar	1	4	3.57
690	3	Clar	1	4	3.57
691	3	Clar	1	4	3.6
692	3	Clar	1	4	3.57
693	3	Clar	1	4	3.49
694	3	Clar	1	4	3.43
695	3	Clar	1	4	3.49
696	3	Clar	1	4	3.49
697	3	Clar	1	4	3.44
698	3	Clar	1	4	3.41
699	3	Clar	1	4	3.37
700	3	Clar	1	4	3.36
701	3	Clar	1	4	3.34
702	3	Clar	1	4	3.35
703	3	Clar	1	4	3.34
704	3	Clar	1	4	3.34
705	3	Clar	1	4	3.35
706	3	Clar	1	4	3.38
707	3	Clar	1	4	3.37
708	3	Clar	1	4	3.36
709	3	Clar	1	4	3.36
710	3	Clar	1	4	3.36
711	3	Clar	1	4	3.38
712	3	Clar	1	4	3.41
713	3	Clar	1	4	3.42
714	3	Clar	1	4	3.41
715	3	Clar	1	4	3.21
716	3	Clar	1	4	3.07
717	3	Clar	1	4	3.05
718	3	Clar	1	4	2.99
719	3	Clar	1	4	3.14
720	3	Clar	1	4	3.15
721	3	Clar	1	4	3.12
722	3	Clar	1	4	2.98
723	3	Clar	1	4	2.89
724	3	Clar	1	4	2.81
725	3	Clar	1	4	2.71
726	3	Clar	1	4	2.68
727	3	Clar	1	4	2.62
728	3	Clar	1	4	2.48
729	3	Clar	1	4	2.44
730	3	Clar	1	4	2.36
731	3	Clar	1	4	2.25
732	3	Clar	1	4	2.16
733	3	Clar	1	4	2.07
734	3	Clar	1	4	2.02
735	4	Hast	2	4	34.76
736	4	Hast	2	4	34.64
737	4	Hast	2	4	34.63
738	4	Hast	2	4	34.62
739	4	Hast	2	4	34.6
740	4	Hast	2	4	34.66
741	4	Hast	2	4	34.77
742	4	Hast	2	4	34.75
743	4	Hast	2	4	34.7
744	4	Hast	2	4	34.59
745	4	Hast	2	4	34.68
746	4	Hast	2	4	34.7
747	4	Hast	2	4	34.69
748	4	Hast	2	4	34.69
749	4	Hast	2	4	34.69
750	4	Hast	2	4	34.57
751	4	Hast	2	4	34.57
752	4	Hast	2	4	34.64
753	4	Hast	2	4	34.61
754	4	Hast	2	4	34.58
755	4	Hast	2	4	34.69
756	4	Hast	2	4	34.69
757	4	Hast	2	4	34.82
758	4	Hast	2	4	34.76
759	4	Hast	2	4	34.82
760	4	Hast	2	4	34.79
761	4	Hast	2	4	34.75
762	4	Hast	2	4	34.7
763	4	Hast	2	4	34.35
764	4	Hast	2	4	34.53
765	4	Hast	2	4	34.61
766	4	Hast	2	4	34.57
767	4	Hast	2	4	34.56
768	4	Hast	2	4	34.52
769	4	Hast	2	4	34.57
770	4	Hast	2	4	34.56
771	4	Hast	2	4	34.67
772	4	Hast	2	4	34.68
773	4	Hast	2	4	34.76
774	4	Hast	2	4	34.82
775	4	Hast	2	4	34.87
776	4	Hast	2	4	34.82
777	4	Hast	2	4	34.74
778	4	Hast	2	4	35.36
779	4	Hast	2	4	34.06
780	4	Hast	2	4	34.05
781	4	Hast	2	4	34.36
782	4	Hast	2	4	34.37
783	4	Hast	2	4	34.37
784	4	Hast	2	4	34.57
785	4	Hast	2	4	34.54
786	4	Hast	2	4	34.64
787	4	Hast	2	4	34.32
788	4	Hast	2	4	34.25
789	4	Hast	2	4	34.38
790	4	Hast	2	4	34.24
791	4	Hast	2	4	34.33
792	4	Hast	2	4	34.25
793	4	Hast	2	4	34.31
794	4	Hast	2	4	34.31
795	4	Hast	2	4	34.48
796	4	Hast	2	4	34.5
797	4	Hast	2	4	33.89
798	4	Hast	2	4	33.99
799	4	Hast	2	4	33.99
800	4	Hast	2	4	33.74
801	4	Hast	2	4	33.84
802	4	Hast	2	4	33.91
803	4	Hast	2	4	34.05
804	4	Hast	2	4	34.13
805	4	Hast	2	4	34.2
806	4	Hast	2	4	34.22
807	4	Hast	2	4	34.12
808	4	Hast	2	4	33.97
809	4	Hast	2	4	34.14
810	4	Hast	2	4	34.08
811	4	Hast	2	4	34.08
812	4	Hast	2	4	34.25
813	4	Hast	2	4	34.27
814	4	Hast	2	4	33.99
815	4	Hast	2	4	33.73
816	4	Hast	2	4	33.77
817	4	Hast	2	4	33.7
818	4	Hast	2	4	33.86
819	4	Hast	2	4	33.69
820	4	Hast	2	4	33.44
821	4	Hast	2	4	33.06
822	4	Hast	2	4	32.67
823	4	Hast	2	4	33.08
824	4	Hast	2	4	33.15
825	4	Hast	2	4	32.67
826	4	Hast	2	4	32.53
827	4	Hast	2	4	32.7
828	4	Hast	2	4	32.72
829	4	Hast	2	4	32.71
830	4	Hast	2	4	32.88
831	4	Hast	2	4	32.76
832	4	Hast	2	4	32.48
833	4	Hast	2	4	32.5
834	4	Hast	2	4	32.58
835	4	Hast	2	4	32.6
836	4	Hast	2	4	32.51
837	4	Hast	2	4	32.09
838	4	Hast	2	4	32.06
839	4	Hast	2	4	32.13
840	4	Hast	2	4	32.17
841	4	Hast	2	4	32.03
842	4	Hast	2	4	31.99
843	4	Hast	2	4	31.95
844	4	Hast	2	4	31.81
845	4	Hast	2	4	31.35
846	4	Hast	2	4	30.58
847	4	Hast	2	4	30.09
848	4	Hast	2	4	30.03
849	4	Hast	2	4	30.03
850	4	Hast	2	4	30.12
851	4	Hast	2	4	30.13
852	4	Hast	2	4	29.75
853	4	Hast	2	4	29.65
854	4	Hast	2	4	29.83
855	4	Hast	2	4	29.81
856	4	Hast	2	4	29.81
857	4	Hast	2	4	28.7
858	4	Hast	2	4	28.7
859	4	Hast	2	4	29.01
860	4	Hast	2	4	28.74
861	4	Hast	2	4	28.91
862	4	Hast	2	4	28.22
863	4	Hast	2	4	28.8
864	4	Hast	2	4	28.73
865	4	Hast	2	4	28.56
866	4	Hast	2	4	28.56
867	4	Hast	2	4	28.62
868	4	Hast	2	4	28.66
869	4	Hast	2	4	27.61
870	4	Hast	2	4	27.93
871	4	Hast	2	4	27.73
872	4	Hast	2	4	27.19
873	4	Hast	2	4	27.68
874	4	Hast	2	4	27.22
875	4	Hast	2	4	27.34
876	4	Hast	2	4	27.22
877	4	Hast	2	4	26.99
878	4	Hast	2	4	26.88
879	4	Hast	2	4	26.57
880	4	Hast	2	4	26.28
881	4	Hast	2	4	26.67
882	4	Hast	2	4	26.23
883	4	Hast	2	4	26.31
884	4	Hast	2	4	26.21
885	4	Hast	2	4	25.73
886	4	Hast	2	4	25.78
887	4	Hast	2	4	25.58
888	4	Hast	2	4	25.41
889	4	Hast	2	4	25.56
890	4	Hast	2	4	25.56
891	4	Hast	2	4	25.56
892	4	Hast	2	4	18.64
893	4	Hast	2	4	18.67
894	4	Hast	2	4	18.5
895	4	Hast	2	4	18.42
896	4	Hast	2	4	18.29
897	4	Hast	2	4	17.97
898	4	Hast	2	4	17.71
899	4	Hast	2	4	17.43
900	4	Hast	2	4	17.07
901	4	Hast	2	4	16.87
902	4	Hast	2	4	16.69
903	4	Hast	2	4	16.3
904	4	Hast	2	4	15.98
905	4	Hast	2	4	15.68
906	4	Hast	2	4	15.47
907	4	Hast	2	4	15.09
908	4	Hast	2	4	15.02
909	4	Hast	2	4	14.63
910	4	Hast	2	4	14.26
911	4	Hast	2	4	14.26
912	4	Hast	2	4	14.45
913	4	Hast	2	4	14.45
914	4	Hast	2	4	14.35
915	4	Hast	2	4	14.28
916	4	Hast	2	4	14.19
917	4	Hast	2	4	14.29
918	4	Hast	2	4	14.13
919	4	Hast	2	4	14.1
920	4	Hast	2	4	14
921	4	Hast	2	4	13.77
922	4	Hast	2	4	13.38
923	4	Hast	2	4	13.58
924	4	Hast	2	4	13.31
925	4	Hast	2	4	13.47
926	4	Hast	2	4	13.35
927	4	Hast	2	4	13.24
928	4	Hast	2	4	13.74
929	4	Hast	2	4	13.29
930	4	Hast	2	4	13.07
931	4	Hast	2	4	12.76
932	4	Hast	2	4	12.68
933	4	Hast	2	4	12.71
934	4	Hast	2	4	12.7
935	4	Hast	2	4	12.65
936	4	Hast	2	4	12.74
937	4	Hast	2	4	12.72
938	4	Hast	2	4	12.58
939	4	Hast	2	4	12.48
940	4	Hast	2	4	12.42
941	4	Hast	2	4	12.32
942	4	Hast	2	4	12.18
943	4	Hast	2	4	12
944	4	Hast	2	4	12
945	4	Hast	2	4	11.44
946	4	Hast	2	4	10.9
947	4	Hast	2	4	10.26
948	4	Hast	2	4	10.03
949	4	Hast	2	4	9.4
950	4	Hast	2	4	9.4
951	4	Hast	2	4	9.4
952	4	Hast	2	4	9.68
953	4	Hast	2	4	9.68
954	4	Hast	2	4	9.06
955	4	Hast	2	4	9.67
956	4	Hast	2	4	8.84
957	4	Hast	2	4	8.59
958	4	Hast	2	4	8.3
959	4	Hast	2	4	7.8
960	4	Hast	2	4	7.61
961	4	Hast	2	4	8.3
962	4	Hast	2	4	8.41
963	4	Hast	2	4	8.16
964	4	Hast	2	4	8.08
965	4	Hast	2	4	7.55
966	4	Hast	2	4	7.28
967	4	Hast	2	4	6.98
968	4	Hast	2	4	7.26
969	4	Hast	2	4	7.18
970	4	Hast	2	4	7.23
971	4	Hast	2	4	5.57
972	4	Hast	2	4	5.33
973	4	Hast	2	4	5.57
974	4	Hast	2	4	5.59
975	4	Hast	2	4	5.15
976	4	Hast	2	4	5.8
977	4	Hast	2	4	5.78
978	4	Hast	2	4	5.08
979	4	Hast	2	4	4.83
980	4	Hast	2	4	5.02
981	4	Hast	2	4	4.84
982	4	Hast	2	4	4.93
983	4	Hast	2	4	4.9
984	4	Hast	2	4	5.1
985	4	Hast	2	4	5.27
986	4	Hast	2	4	5.09
987	4	Hast	2	4	5.24
988	4	Hast	2	4	5.48
989	4	Hast	2	4	5.57
990	4	Hast	2	4	5.45
991	4	Hast	2	4	5.36
992	4	Hast	2	4	5.82
993	4	Hast	2	4	5.67
994	4	Hast	2	4	5.29
995	5	Camd	1	3	33.66
996	5	Camd	1	3	33.75
997	5	Camd	1	3	33.61
998	5	Camd	1	3	33.64
999	5	Camd	1	3	33.7
1000	5	Camd	1	3	33.75
1001	5	Camd	1	3	33.66
1002	5	Camd	1	3	33.67
1003	5	Camd	1	3	33.62
1004	5	Camd	1	3	33.66
1005	5	Camd	1	3	33.65
1006	5	Camd	1	3	33.61
1007	5	Camd	1	3	33.67
1008	5	Camd	1	3	33.61
1009	5	Camd	1	3	33.63
1010	5	Camd	1	3	33.62
1011	5	Camd	1	3	33.67
1012	5	Camd	1	3	33.66
1013	5	Camd	1	3	33.66
1014	5	Camd	1	3	33.64
1015	5	Camd	1	3	33.66
1016	5	Camd	1	3	33.64
1017	5	Camd	1	3	33.61
1018	5	Camd	1	3	33.65
1019	5	Camd	1	3	33.6
1020	5	Camd	1	3	33.62
1021	5	Camd	1	3	33.6
1022	5	Camd	1	3	33.58
1023	5	Camd	1	3	33.6
1024	5	Camd	1	3	33.62
1025	5	Camd	1	3	33.63
1026	5	Camd	1	3	33.62
1027	5	Camd	1	3	33.48
1028	5	Camd	1	3	33.42
1029	5	Camd	1	3	33.57
1030	5	Camd	1	3	33.44
1031	5	Camd	1	3	32.67
1032	5	Camd	1	3	32.77
1033	5	Camd	1	3	33.13
1034	5	Camd	1	3	33.13
1035	5	Camd	1	3	33.28
1036	5	Camd	1	3	33.25
1037	5	Camd	1	3	33.33
1038	5	Camd	1	3	33.32
1039	5	Camd	1	3	33.08
1040	5	Camd	1	3	33.05
1041	5	Camd	1	3	32.95
1042	5	Camd	1	3	32.53
1043	5	Camd	1	3	32.63
1044	5	Camd	1	3	32.78
1045	5	Camd	1	3	32.83
1046	5	Camd	1	3	32.77
1047	5	Camd	1	3	32.61
1048	5	Camd	1	3	32.65
1049	5	Camd	1	3	32.54
1050	5	Camd	1	3	32.54
1051	5	Camd	1	3	32.54
1052	5	Camd	1	3	32.41
1053	5	Camd	1	3	32.41
1054	5	Camd	1	3	32.41
1055	5	Camd	1	3	32.47
1056	5	Camd	1	3	32.44
1057	5	Camd	1	3	32.5
1058	5	Camd	1	3	32.23
1059	5	Camd	1	3	32.05
1060	5	Camd	1	3	32
1061	5	Camd	1	3	31.99
1062	5	Camd	1	3	31.77
1063	5	Camd	1	3	31.64
1064	5	Camd	1	3	31.47
1065	5	Camd	1	3	31.19
1066	5	Camd	1	3	31.12
1067	5	Camd	1	3	30.67
1068	5	Camd	1	3	30.81
1069	5	Camd	1	3	30.3
1070	5	Camd	1	3	29.97
1071	5	Camd	1	3	29.23
1072	5	Camd	1	3	29.05
1073	5	Camd	1	3	28.83
1074	5	Camd	1	3	28.88
1075	5	Camd	1	3	28.82
1076	5	Camd	1	3	28.82
1077	5	Camd	1	3	28.85
1078	5	Camd	1	3	28.85
1079	5	Camd	1	3	28.74
1080	5	Camd	1	3	28.82
1081	5	Camd	1	3	29
1082	5	Camd	1	3	29.17
1083	5	Camd	1	3	29.29
1084	5	Camd	1	3	29.46
1085	5	Camd	1	3	29.42
1086	5	Camd	1	3	29.37
1087	5	Camd	1	3	29.4
1088	5	Camd	1	3	29.39
1089	5	Camd	1	3	29.36
1090	5	Camd	1	3	29.36
1091	5	Camd	1	3	29.4
1092	5	Camd	1	3	29.39
1093	5	Camd	1	3	29.44
1094	5	Camd	1	3	29.5
1095	5	Camd	1	3	29.51
1096	5	Camd	1	3	29.56
1097	5	Camd	1	3	29.44
1098	5	Camd	1	3	29
1099	5	Camd	1	3	28.82
1100	5	Camd	1	3	28.85
1101	5	Camd	1	3	28.81
1102	5	Camd	1	3	28.82
1103	5	Camd	1	3	28.83
1104	5	Camd	1	3	28.91
1105	5	Camd	1	3	29.02
1106	5	Camd	1	3	29.05
1107	5	Camd	1	3	29.09
1108	6	Wala	1	2	37.51
1109	6	Wala	1	2	37.48
1110	6	Wala	1	2	37.69
1111	6	Wala	1	2	37.45
1112	6	Wala	1	2	37.45
1113	6	Wala	1	2	37.45
1114	6	Wala	1	2	37.49
1115	6	Wala	1	2	37.53
1116	6	Wala	1	2	37.53
1117	6	Wala	1	2	37.48
1118	6	Wala	1	2	37.51
1119	6	Wala	1	2	37.52
1120	6	Wala	1	2	37.49
1121	6	Wala	1	2	37.45
1122	6	Wala	1	2	37.57
1123	6	Wala	1	2	37.51
1124	6	Wala	1	2	37.48
1125	6	Wala	1	2	37.5
1126	6	Wala	1	2	37.54
1127	6	Wala	1	2	37.52
1128	6	Wala	1	2	37.5
1129	6	Wala	1	2	37.53
1130	6	Wala	1	2	37.52
1131	6	Wala	1	2	37.46
1132	6	Wala	1	2	37.46
1133	6	Wala	1	2	37.46
1134	6	Wala	1	2	37.53
1135	6	Wala	1	2	37.5
1136	6	Wala	1	2	37.5
1137	6	Wala	1	2	37.52
1138	6	Wala	1	2	37.5
1139	6	Wala	1	2	37.53
1140	6	Wala	1	2	37.42
1141	6	Wala	1	2	37.48
1142	6	Wala	1	2	37.44
1143	6	Wala	1	2	37.52
1144	6	Wala	1	2	37.54
1145	6	Wala	1	2	37.58
1146	6	Wala	1	2	37.53
1147	6	Wala	1	2	37.49
1148	6	Wala	1	2	37.48
1149	6	Wala	1	2	37.44
1150	6	Wala	1	2	37.45
1151	6	Wala	1	2	37.48
1152	6	Wala	1	2	37.46
1153	6	Wala	1	2	37.66
1154	6	Wala	1	2	37.52
1155	6	Wala	1	2	37.52
1156	6	Wala	1	2	37.3
1157	6	Wala	1	2	37.17
1158	6	Wala	1	2	37.48
1159	6	Wala	1	2	37.48
1160	6	Wala	1	2	37.57
1161	6	Wala	1	2	37.49
1162	6	Wala	1	2	37.61
1163	7	Coru	1	2	25.725
1164	7	Coru	1	2	25.725
1165	7	Coru	1	2	25.725
1166	7	Coru	1	2	25.7088
1167	7	Coru	1	2	25.6926
1168	7	Coru	1	2	25.6764
1169	7	Coru	1	2	25.6602
1170	7	Coru	1	2	25.6439
1171	7	Coru	1	2	25.6277
1172	7	Coru	1	2	25.6115
1173	7	Coru	1	2	25.5953
1174	7	Coru	1	2	25.5791
1175	7	Coru	1	2	25.5629
1176	7	Coru	1	2	25.5467
1177	7	Coru	1	2	25.5305
1178	7	Coru	1	2	25.5142
1179	7	Coru	1	2	25.498
1180	7	Coru	1	2	25.4818
1181	7	Coru	1	2	25.4656
1182	7	Coru	1	2	25.4494
1183	7	Coru	1	2	25.4332
1184	7	Coru	1	2	25.417
1185	7	Coru	1	2	25.4008
1186	7	Coru	1	2	25.3845
1187	7	Coru	1	2	25.3683
1188	7	Coru	1	2	25.3521
1189	7	Coru	1	2	25.3359
1190	7	Coru	1	2	25.3197
1191	7	Coru	1	2	25.3035
1192	7	Coru	1	2	25.2873
1193	7	Coru	1	2	25.2711
1194	7	Coru	1	2	25.2548
1195	7	Coru	1	2	25.2386
1196	7	Coru	1	2	25.2224
1197	7	Coru	1	2	25.2062
1198	7	Coru	1	2	25.19
1199	7	Coru	1	2	25.1429
1200	7	Coru	1	2	25.0958
1201	7	Coru	1	2	25.0487
1202	7	Coru	1	2	25.0015
1203	7	Coru	1	2	24.9544
1204	7	Coru	1	2	24.9073
1205	7	Coru	1	2	24.8602
1206	7	Coru	1	2	24.8131
1207	7	Coru	1	2	24.766
1208	7	Coru	1	2	24.7188
1209	7	Coru	1	2	24.6717
1210	7	Coru	1	2	24.6246
1211	7	Coru	1	2	24.5775
1212	7	Coru	1	2	24.5304
1213	7	Coru	1	2	24.4833
1214	7	Coru	1	2	24.4362
1215	7	Coru	1	2	24.389
1216	7	Coru	1	2	24.3419
1217	7	Coru	1	2	24.2948
1218	7	Coru	1	2	24.2477
1219	7	Coru	1	2	24.2006
1220	7	Coru	1	2	24.1535
1221	7	Coru	1	2	24.1063
1222	7	Coru	1	2	24.0592
1223	7	Coru	1	2	24.0121
1224	7	Coru	1	2	23.965
1225	7	Coru	1	2	23.965
1226	7	Coru	1	2	23.965
1227	7	Coru	1	2	23.965
1228	7	Coru	1	2	23.965
1229	7	Coru	1	2	23.965
1230	7	Coru	1	2	23.965
1231	7	Coru	1	2	23.965
1232	7	Coru	1	2	23.965
1233	7	Coru	1	2	23.965
1234	8	LBro	1	2	21.39
1235	8	LBro	1	2	21.39
1236	8	LBro	1	2	21.75
1237	8	LBro	1	2	21.81
1238	8	LBro	1	2	21.63
1239	8	LBro	1	2	21.77
1240	8	LBro	1	2	21.77
1241	8	LBro	1	2	21.75
1242	8	LBro	1	2	21.75
1243	8	LBro	1	2	21.78
1244	8	LBro	1	2	21.75
1245	8	LBro	1	2	21.78
1246	8	LBro	1	2	21.74
1247	8	LBro	1	2	21.84
1248	8	LBro	1	2	21.78
1249	8	LBro	1	2	21.77
1250	8	LBro	1	2	20.23
1251	8	LBro	1	2	20.83
1252	8	LBro	1	2	21.71
1253	8	LBro	1	2	21.71
1254	8	LBro	1	2	21.71
1255	8	LBro	1	2	21.71
1256	8	LBro	1	2	21.73
1257	8	LBro	1	2	21.73
1258	8	LBro	1	2	21.73
1259	8	LBro	1	2	21.8
1260	8	LBro	1	2	21.78
1261	8	LBro	1	2	21.82
1262	8	LBro	1	2	21.8
1263	8	LBro	1	2	21.77
1264	8	LBro	1	2	21.76
1265	8	LBro	1	2	21.74
1266	8	LBro	1	2	21.81
1267	8	LBro	1	2	21.79
1268	8	LBro	1	2	21.76
1269	8	LBro	1	2	21.69
1270	8	LBro	1	2	21.75
1271	8	LBro	1	2	20.64
1272	8	LBro	1	2	20.64
1273	8	LBro	1	2	20.64
1274	8	LBro	1	2	20.64
1275	8	LBro	1	2	20.64
1276	8	LBro	1	2	20.64
1277	8	LBro	1	2	21.76
1278	8	LBro	1	2	21.76
1279	8	LBro	1	2	21.76
1280	8	LBro	1	2	21.85
1281	8	LBro	1	2	21.29
1282	8	LBro	1	2	21.75
1283	8	LBro	1	2	21.77
1284	8	LBro	1	2	21.77
1285	8	LBro	1	2	21.77
1286	8	LBro	1	2	21.77
1287	8	LBro	1	2	21.77
1288	8	LBro	1	2	21.78
1289	8	LBro	1	2	21.78
1290	8	LBro	1	2	21.78
1291	8	LBro	1	2	21.78
1292	9	Cutt	1	2	25.32
1293	9	Cutt	1	2	25.32
1294	9	Cutt	1	2	25.37
1295	9	Cutt	1	2	25.37
1296	9	Cutt	1	2	25.29
1297	9	Cutt	1	2	25.29
1298	9	Cutt	1	2	25.26
1299	9	Cutt	1	2	25.29
1300	9	Cutt	1	2	25.32
1301	9	Cutt	1	2	25.33
1302	9	Cutt	1	2	25.32
1303	9	Cutt	1	2	25.32
1304	9	Cutt	1	2	25.31
1305	9	Cutt	1	2	25.28
1306	9	Cutt	1	2	25.31
1307	9	Cutt	1	2	25.23
1308	9	Cutt	1	2	25.28
1309	9	Cutt	1	2	25.38
1310	9	Cutt	1	2	25.31
1311	9	Cutt	1	2	25.31
1312	9	Cutt	1	2	25.33
1313	9	Cutt	1	2	25.32
1314	9	Cutt	1	2	25.34
1315	9	Cutt	1	2	25.38
1316	9	Cutt	1	2	25.35
1317	9	Cutt	1	2	25.35
1318	9	Cutt	1	2	25.35
1319	9	Cutt	1	2	25.35
1320	9	Cutt	1	2	25.37
1321	9	Cutt	1	2	25.32
1322	9	Cutt	1	2	25.38
1323	9	Cutt	1	2	25.35
1324	9	Cutt	1	2	25.39
1325	9	Cutt	1	2	25.36
1326	9	Cutt	1	2	25.25
1327	9	Cutt	1	2	25.22
1328	9	Cutt	1	2	25.31
1329	9	Cutt	1	2	25.29
1330	9	Cutt	1	2	25.27
1331	9	Cutt	1	2	25.32
1332	9	Cutt	1	2	25.17
1333	9	Cutt	1	2	24.62
1334	9	Cutt	1	2	24.99
1335	9	Cutt	1	2	25.2
1336	9	Cutt	1	2	24.98
1337	9	Cutt	1	2	24.97
1338	9	Cutt	1	2	25
1339	9	Cutt	1	2	25
1340	9	Cutt	1	2	25
1341	9	Cutt	1	2	25.41
1342	9	Cutt	1	2	25.41
1343	9	Cutt	1	2	25.41
1344	9	Cutt	1	2	25.41
1345	9	Cutt	1	2	25.41
1346	9	Cutt	1	2	25.41
1347	9	Cutt	1	2	25.41
1348	9	Cutt	1	2	25.41
1349	9	Cutt	1	2	25.41
1350	9	Cutt	1	2	25.41
1351	9	Cutt	1	2	25.41
1352	10	Clyd	3	2	34.6
1353	10	Clyd	3	2	35.1
1354	10	Clyd	3	2	35.1
1355	10	Clyd	3	2	34.24
1356	10	Clyd	3	2	34.24
1357	10	Clyd	3	2	34.59
1358	10	Clyd	3	2	34.34
1359	10	Clyd	3	2	33.26
1360	10	Clyd	3	2	33.38
1361	10	Clyd	3	2	33.86
1362	10	Clyd	3	2	33.6
1363	10	Clyd	3	2	34.07
1364	10	Clyd	3	2	33.73
1365	10	Clyd	3	2	33.98
1366	10	Clyd	3	2	33.96
1367	10	Clyd	3	2	34.32
1368	10	Clyd	3	2	33.92
1369	10	Clyd	3	2	33.66
1370	10	Clyd	3	2	33.81
1371	10	Clyd	3	2	34.2
1372	10	Clyd	3	2	33.75
1373	10	Clyd	3	2	33.98
1374	10	Clyd	3	2	33.63
1375	10	Clyd	3	2	33.59
1376	10	Clyd	3	2	33.38
1377	10	Clyd	3	2	33.22
1378	10	Clyd	3	2	33.37
1379	10	Clyd	3	2	33.31
1380	10	Clyd	3	2	33.92
1381	10	Clyd	3	2	33.85
1382	10	Clyd	3	2	33.66
1383	10	Clyd	3	2	33.17
1384	10	Clyd	3	2	34.65
1385	10	Clyd	3	2	33.76
1386	10	Clyd	3	2	33.28
1387	10	Clyd	3	2	33.75
1388	10	Clyd	3	2	33.8
1389	10	Clyd	3	2	33.68
1390	10	Clyd	3	2	33.72
1391	10	Clyd	3	2	33.37
1392	10	Clyd	3	2	33.93
1393	10	Clyd	3	2	33.52
1394	10	Clyd	3	2	33.26
1395	10	Clyd	3	2	33.59
1396	10	Clyd	3	2	33.52
1397	10	Clyd	3	2	33.68
1398	10	Clyd	3	2	33.35
1399	10	Clyd	3	2	33.19
1400	10	Clyd	3	2	33.33
1401	10	Clyd	3	2	33.12
1402	10	Clyd	3	2	33.11
1403	10	Clyd	3	2	32.87
1404	10	Clyd	3	2	32.78
1405	10	Clyd	3	2	32.53
1406	10	Clyd	3	2	32.47
1407	10	Clyd	3	2	31.65
1408	10	Clyd	3	2	31.89
1409	10	Clyd	3	2	31.45
1410	10	Clyd	3	2	32.03
1411	10	Clyd	3	2	32.02
1412	10	Clyd	3	2	32.45
1413	10	Clyd	3	2	32.22
1414	10	Clyd	3	2	32.2
1415	10	Clyd	3	2	32
1416	10	Clyd	3	2	32.07
1417	10	Clyd	3	2	31.68
1418	10	Clyd	3	2	31.6
1419	10	Clyd	3	2	31.55
1420	10	Clyd	3	2	31.44
1421	10	Clyd	3	2	31.69
1422	10	Clyd	3	2	31.72
1423	10	Clyd	3	2	31.81
1424	10	Clyd	3	2	31.53
1425	10	Clyd	3	2	31.28
1426	10	Clyd	3	2	31.12
1427	10	Clyd	3	2	31.17
1428	10	Clyd	3	2	31.07
1429	10	Clyd	3	2	30.68
1430	10	Clyd	3	2	30.99
1431	10	Clyd	3	2	30.87
1432	10	Clyd	3	2	30.81
1433	10	Clyd	3	2	30.78
1434	10	Clyd	3	2	30.45
1435	10	Clyd	3	2	30.32
1436	10	Clyd	3	2	30.32
1437	10	Clyd	3	2	30.32
1438	10	Clyd	3	2	29.99
1439	10	Clyd	3	2	29.99
1440	10	Clyd	3	2	30.09
1441	10	Clyd	3	2	30.13
1442	10	Clyd	3	2	30.21
1443	10	Clyd	3	2	30.38
1444	10	Clyd	3	2	30.37
1445	10	Clyd	3	2	30.47
1446	10	Clyd	3	2	30.4
1447	10	Clyd	3	2	30.38
1448	10	Clyd	3	2	30.27
1449	10	Clyd	3	2	30.27
1450	10	Clyd	3	2	30.04
1451	10	Clyd	3	2	29.73
1452	10	Clyd	3	2	29.78
1453	10	Clyd	3	2	29.7
1454	10	Clyd	3	2	29.68
1455	10	Clyd	3	2	29.59
1456	10	Clyd	3	2	29.59
1457	10	Clyd	3	2	29.67
1458	10	Clyd	3	2	29.69
1459	10	Clyd	3	2	29.69
1460	10	Clyd	3	2	29.47
1461	10	Clyd	3	2	29.28
1462	10	Clyd	3	2	29.13
1463	10	Clyd	3	2	29.04
1464	10	Clyd	3	2	29.03
1465	10	Clyd	3	2	29
1466	10	Clyd	3	2	28.99
1467	10	Clyd	3	2	28.87
1468	10	Clyd	3	2	28.32
1469	10	Clyd	3	2	28.52
1470	10	Clyd	3	2	28.43
1471	10	Clyd	3	2	28.45
1472	10	Clyd	3	2	28.66
1473	10	Clyd	3	2	28.71
1474	10	Clyd	3	2	28.34
1475	10	Clyd	3	2	28.56
1476	10	Clyd	3	2	28.66
1477	10	Clyd	3	2	28.47
1478	10	Clyd	3	2	28.54
1479	10	Clyd	3	2	28.5
1480	10	Clyd	3	2	28.4
1481	10	Clyd	3	2	28.4
1482	10	Clyd	3	2	28.38
1483	10	Clyd	3	2	28.17
1484	10	Clyd	3	2	28.2
1485	10	Clyd	3	2	28.14
1486	10	Clyd	3	2	28.15
1487	10	Clyd	3	2	27.97
1488	10	Clyd	3	2	27.78
1489	10	Clyd	3	2	27.81
1490	10	Clyd	3	2	27.19
1491	10	Clyd	3	2	27.7
1492	10	Clyd	3	2	27.81
1493	10	Clyd	3	2	27.83
1494	10	Clyd	3	2	27.66
1495	10	Clyd	3	2	27.4
1496	10	Clyd	3	2	27.19
1497	10	Clyd	3	2	27.17
1498	10	Clyd	3	2	27.03
1499	10	Clyd	3	2	27
1500	10	Clyd	3	2	27.14
1501	10	Clyd	3	2	26.84
1502	10	Clyd	3	2	26.82
1503	10	Clyd	3	2	26.85
1504	10	Clyd	3	2	26.5
1505	10	Clyd	3	2	26.36
1506	10	Clyd	3	2	26.3
1507	10	Clyd	3	2	25.97
1508	10	Clyd	3	2	26.08
1509	10	Clyd	3	2	26.08
1510	10	Clyd	3	2	25.66
1511	10	Clyd	3	2	25.66
1512	10	Clyd	3	2	25.66
1513	10	Clyd	3	2	25.64
1514	10	Clyd	3	2	25.55
1515	10	Clyd	3	2	25.5
1516	10	Clyd	3	2	25.49
1517	10	Clyd	3	2	25.77
1518	10	Clyd	3	2	25.78
1519	10	Clyd	3	2	25.53
1520	10	Clyd	3	2	25.45
1521	10	Clyd	3	2	25.44
1522	10	Clyd	3	2	25.25
1523	10	Clyd	3	2	25.18
1524	10	Clyd	3	2	25.17
1525	10	Clyd	3	2	24.94
1526	10	Clyd	3	2	25.53
1527	10	Clyd	3	2	25.37
1528	10	Clyd	3	2	25.08
1529	10	Clyd	3	2	25.19
1530	10	Clyd	3	2	25.17
1531	10	Clyd	3	2	24.87
1532	10	Clyd	3	2	24.38
1533	10	Clyd	3	2	24.59
1534	10	Clyd	3	2	24.44
1535	10	Clyd	3	2	24.33
1536	10	Clyd	3	2	24.27
1537	10	Clyd	3	2	24.27
1538	10	Clyd	3	2	24.22
1539	10	Clyd	3	2	24.15
1540	10	Clyd	3	2	24.19
1541	10	Clyd	3	2	24.18
1542	10	Clyd	3	2	24.38
1543	10	Clyd	3	2	24.66
1544	10	Clyd	3	2	24.42
1545	10	Clyd	3	2	24.18
1546	10	Clyd	3	2	24.2
1547	10	Clyd	3	2	23.86
1548	10	Clyd	3	2	24.06
1549	10	Clyd	3	2	23.6
1550	10	Clyd	3	2	23.25
1551	10	Clyd	3	2	23.07
1552	10	Clyd	3	2	22.87
1553	10	Clyd	3	2	22.76
1554	10	Clyd	3	2	22.77
1555	10	Clyd	3	2	22.76
1556	10	Clyd	3	2	22.63
1557	10	Clyd	3	2	22.6
1558	10	Clyd	3	2	22.59
1559	10	Clyd	3	2	22.71
1560	10	Clyd	3	2	22.71
1561	10	Clyd	3	2	22.77
1562	10	Clyd	3	2	22.79
1563	10	Clyd	3	2	22.7
1564	10	Clyd	3	2	22.67
1565	10	Clyd	3	2	22.72
1566	10	Clyd	3	2	22.64
1567	10	Clyd	3	2	22.75
1568	10	Clyd	3	2	22.74
1569	10	Clyd	3	2	22.95
1570	10	Clyd	3	2	22.51
1571	10	Clyd	3	2	22.44
1572	10	Clyd	3	2	22.37
1573	10	Clyd	3	2	22.3
1574	10	Clyd	3	2	22.19
1575	10	Clyd	3	2	21.9
1576	10	Clyd	3	2	21.9
1577	10	Clyd	3	2	22.41
1578	10	Clyd	3	2	22.41
1579	10	Clyd	3	2	22.38
1580	10	Clyd	3	2	22.37
1581	10	Clyd	3	2	22.31
1582	10	Clyd	3	2	22.32
1583	10	Clyd	3	2	22.31
1584	10	Clyd	3	2	22.33
1585	10	Clyd	3	2	22.4
1586	10	Clyd	3	2	21.92
1587	10	Clyd	3	2	21.82
1588	10	Clyd	3	2	21.61
1589	10	Clyd	3	2	21.58
1590	10	Clyd	3	2	21.66
1591	10	Clyd	3	2	21.64
1592	10	Clyd	3	2	21.72
1593	10	Clyd	3	2	21.62
1594	10	Clyd	3	2	21.67
1595	10	Clyd	3	2	21.63
1596	10	Clyd	3	2	21.48
1597	10	Clyd	3	2	21.38
1598	10	Clyd	3	2	21.15
1599	10	Clyd	3	2	21.07
1600	10	Clyd	3	2	21.05
1601	10	Clyd	3	2	20.98
1602	10	Clyd	3	2	21.06
1603	10	Clyd	3	2	20.51
1604	10	Clyd	3	2	20.32
1605	10	Clyd	3	2	20.28
1606	10	Clyd	3	2	20.35
1607	10	Clyd	3	2	20.27
1608	10	Clyd	3	2	20.18
1609	10	Clyd	3	2	20.13
1610	10	Clyd	3	2	20.02
1611	10	Clyd	3	2	20.05
1612	10	Clyd	3	2	19.84
1613	10	Clyd	3	2	19.47
1614	10	Clyd	3	2	19.26
1615	10	Clyd	3	2	19.23
1616	10	Clyd	3	2	19.05
1617	10	Clyd	3	2	19.05
1618	10	Clyd	3	2	18.95
1619	10	Clyd	3	2	18.9
1620	10	Clyd	3	2	18.85
1621	10	Clyd	3	2	18.84
1622	10	Clyd	3	2	19.02
1623	10	Clyd	3	2	19.02
1624	10	Clyd	3	2	19.02
1625	10	Clyd	3	2	19.02
1626	10	Clyd	3	2	19.02
1627	10	Clyd	3	2	19.02
1628	10	Clyd	3	2	19.02
1629	10	Clyd	3	2	19.13
1630	10	Clyd	3	2	19.13
1631	10	Clyd	3	2	19.13
1632	10	Clyd	3	2	19.13
1633	10	Clyd	3	2	19.13
1634	10	Clyd	3	2	19.13
1635	10	Clyd	3	2	19.12
1636	10	Clyd	3	2	19.27
1637	10	Clyd	3	2	18.53
1638	10	Clyd	3	2	18.49
1639	10	Clyd	3	2	19.21
1640	10	Clyd	3	2	19.17
1641	10	Clyd	3	2	18.93
1642	10	Clyd	3	2	19.43
1643	10	Clyd	3	2	18.73
1644	10	Clyd	3	2	19.56
1645	10	Clyd	3	2	19.56
1646	10	Clyd	3	2	19.56
1647	10	Clyd	3	2	19.56
1648	10	Clyd	3	2	19.24
1649	10	Clyd	3	2	19.71
1650	10	Clyd	3	2	19.72
1651	10	Clyd	3	2	20.25
1652	10	Clyd	3	2	19.19
1653	10	Clyd	3	2	20.08
1654	10	Clyd	3	2	19.29
1655	10	Clyd	3	2	19.54
1656	10	Clyd	3	2	19.3
1657	10	Clyd	3	2	19.12
1658	10	Clyd	3	2	19.23
1659	10	Clyd	3	2	19.22
1660	10	Clyd	3	2	18.68
1661	10	Clyd	3	2	18.48
1662	10	Clyd	3	2	18.7
1663	10	Clyd	3	2	18.08
1664	10	Clyd	3	2	18.02
1665	10	Clyd	3	2	18.3
1666	10	Clyd	3	2	18.14
1667	10	Clyd	3	2	17.41
1668	10	Clyd	3	2	17.85
1669	10	Clyd	3	2	17.45
1670	10	Clyd	3	2	17.83
1671	10	Clyd	3	2	18.44
1672	10	Clyd	3	2	17.95
1673	10	Clyd	3	2	17.63
1674	10	Clyd	3	2	17.65
1675	10	Clyd	3	2	17.72
1676	10	Clyd	3	2	17.12
1677	10	Clyd	3	2	16.68
1678	10	Clyd	3	2	16.32
1679	10	Clyd	3	2	16.7
1680	10	Clyd	3	2	17.28
1681	10	Clyd	3	2	16.94
1682	10	Clyd	3	2	17
1683	10	Clyd	3	2	16.92
1684	10	Clyd	3	2	17.2
1685	10	Clyd	3	2	17.69
1686	10	Clyd	3	2	18.33
1687	10	Clyd	3	2	17.44
1688	10	Clyd	3	2	17.54
1689	10	Clyd	3	2	17.22
1690	10	Clyd	3	2	16.57
1691	10	Clyd	3	2	16.74
1692	10	Clyd	3	2	16.39
1693	10	Clyd	3	2	16.16
1694	10	Clyd	3	2	15.8
1695	10	Clyd	3	2	15.94
1696	10	Clyd	3	2	15.47
1697	10	Clyd	3	2	15.33
1698	10	Clyd	3	2	14.67
1699	10	Clyd	3	2	14.52
1700	10	Clyd	3	2	14.65
1701	10	Clyd	3	2	15.67
1702	10	Clyd	3	2	14.32
1703	10	Clyd	3	2	14.32
1704	10	Clyd	3	2	14.32
1705	10	Clyd	3	2	14.42
1706	10	Clyd	3	2	14.85
1707	10	Clyd	3	2	14.48
1708	10	Clyd	3	2	14.53
1709	10	Clyd	3	2	14.04
1710	10	Clyd	3	2	13.58
1711	10	Clyd	3	2	13.56
1712	10	Clyd	3	2	13.75
1713	10	Clyd	3	2	13.23
1714	10	Clyd	3	2	13.3
1715	10	Clyd	3	2	13.22
1716	10	Clyd	3	2	12.71
1717	10	Clyd	3	2	12.63
1718	10	Clyd	3	2	12.03
1719	10	Clyd	3	2	12.19
1720	10	Clyd	3	2	12.54
1721	10	Clyd	3	2	11.86
1722	10	Clyd	3	2	11.24
1723	10	Clyd	3	2	11.36
1724	10	Clyd	3	2	11.22
1725	10	Clyd	3	2	11.02
1726	10	Clyd	3	2	10.88
1727	10	Clyd	3	2	11.09
1728	10	Clyd	3	2	10.78
1729	10	Clyd	3	2	10.44
1730	10	Clyd	3	2	10.58
1731	10	Clyd	3	2	10.68
1732	10	Clyd	3	2	9.5
1733	10	Clyd	3	2	9.51
1734	10	Clyd	3	2	10.68
1735	10	Clyd	3	2	12.18
1736	10	Clyd	3	2	10.94
1737	10	Clyd	3	2	9.59
1738	10	Clyd	3	2	10.36
1739	10	Clyd	3	2	10.22
1740	10	Clyd	3	2	10.06
1741	10	Clyd	3	2	10.26
1742	10	Clyd	3	2	11.08
1743	10	Clyd	3	2	9.95
1744	10	Clyd	3	2	8.76
1745	10	Clyd	3	2	8.6
1746	10	Clyd	3	2	8.97
1747	10	Clyd	3	2	11.58
1748	10	Clyd	3	2	9.35
1749	10	Clyd	3	2	9.11
1750	10	Clyd	3	2	9.11
1751	10	Clyd	3	2	9.39
1752	10	Clyd	3	2	9.39
1753	11	Mero	1	1	6.8
1754	11	Mero	1	1	6.8
1755	11	Mero	1	1	6.79
1756	11	Mero	1	1	6.81
1757	11	Mero	1	1	6.82
1758	11	Mero	1	1	6.83
1759	11	Mero	1	1	6.82
1760	11	Mero	1	1	6.83
1761	11	Mero	1	1	5.33
1762	11	Mero	1	1	6.78
1763	11	Mero	1	1	6.8
1764	11	Mero	1	1	6.77
1765	11	Mero	1	1	6.85
1766	11	Mero	1	1	6.85
1767	11	Mero	1	1	6.87
1768	11	Mero	1	1	6.79
1769	11	Mero	1	1	6.88
1770	11	Mero	1	1	6.89
1771	11	Mero	1	1	6.89
1772	11	Mero	1	1	6.9
1773	11	Mero	1	1	6.89
1774	11	Mero	1	1	6.89
1775	11	Mero	1	1	6.88
1776	11	Mero	1	1	6.89
1777	11	Mero	1	1	6.88
1778	11	Mero	1	1	6.89
1779	11	Mero	1	1	6.89
1780	11	Mero	1	1	6.88
1781	11	Mero	1	1	6.89
1782	11	Mero	1	1	6.86
1783	11	Mero	1	1	6.91
1784	11	Mero	1	1	6.86
1785	11	Mero	1	1	6.9
1786	11	Mero	1	1	6.93
1787	11	Mero	1	1	6.91
1788	11	Mero	1	1	6.92
1789	11	Mero	1	1	6.92
1790	11	Mero	1	1	6.93
1791	11	Mero	1	1	6.94
1792	11	Mero	1	1	6.96
1793	11	Mero	1	1	6.97
1794	11	Mero	1	1	6.97
1795	11	Mero	1	1	6.97
1796	11	Mero	1	1	6.96
1797	11	Mero	1	1	6.97
1798	11	Mero	1	1	6.96
1799	11	Mero	1	1	6.96
1800	11	Mero	1	1	6.96
1801	11	Mero	1	1	6.96
1802	11	Mero	1	1	6.92
1803	11	Mero	1	1	6.88
1804	11	Mero	1	1	5.52
1805	11	Mero	1	1	6.98
1806	12	Term	1	1	29.37
1807	12	Term	1	1	29.37
1808	12	Term	1	1	29.37
1809	12	Term	1	1	29.37
1810	12	Term	1	1	29.48
1811	12	Term	1	1	29.43
1812	12	Term	1	1	29.45
1813	12	Term	1	1	29.45
1814	12	Term	1	1	29.48
1815	12	Term	1	1	29.4
1816	12	Term	1	1	29.38
1817	12	Term	1	1	29.38
1818	12	Term	1	1	28.81
1819	12	Term	1	1	28.13
1820	12	Term	1	1	29.48
1821	12	Term	1	1	29.54
1822	12	Term	1	1	29.73
1823	12	Term	1	1	29.82
1824	12	Term	1	1	29.78
1825	12	Term	1	1	29.82
1826	12	Term	1	1	29.82
1827	12	Term	1	1	29.8182
1828	12	Term	1	1	29.8164
1829	12	Term	1	1	29.8146
1830	12	Term	1	1	29.8129
1831	12	Term	1	1	29.8111
1832	12	Term	1	1	29.8093
1833	12	Term	1	1	29.8075
1834	12	Term	1	1	29.8057
1835	12	Term	1	1	29.8039
1836	12	Term	1	1	29.8021
1837	12	Term	1	1	29.8004
1838	12	Term	1	1	29.7986
1839	12	Term	1	1	29.7968
1840	12	Term	1	1	29.795
1841	12	Term	1	1	29.7932
1842	12	Term	1	1	29.7914
1843	12	Term	1	1	29.7896
1844	12	Term	1	1	29.7879
1845	12	Term	1	1	29.7861
1846	12	Term	1	1	29.7843
1847	12	Term	1	1	29.7825
1848	12	Term	1	1	29.7807
1849	12	Term	1	1	29.7789
1850	12	Term	1	1	29.7771
1851	12	Term	1	1	29.7754
1852	12	Term	1	1	29.77
1853	12	Term	1	1	29.73
1854	12	Term	1	1	29.72
1855	12	Term	1	1	29.82
1856	12	Term	1	1	29.82
1857	12	Term	1	1	29.82
1858	12	Term	1	1	29.61
1859	12	Term	1	1	29.61
1860	13	StGe	1	3	33.8
1861	13	StGe	1	3	33.69
1862	13	StGe	1	3	31.48
1863	13	StGe	1	3	31.48
1864	13	StGe	1	3	31.48
1865	13	StGe	1	3	33.8
1866	13	StGe	1	3	33.82
1867	13	StGe	1	3	33.72
1868	13	StGe	1	3	33.74
1869	13	StGe	1	3	33.76
1870	13	StGe	1	3	33.74
1871	13	StGe	1	3	33.71
1872	13	StGe	1	3	33.69
1873	13	StGe	1	3	33.82
1874	13	StGe	1	3	33.81
1875	13	StGe	1	3	33.82
1876	13	StGe	1	3	33.76
1877	13	StGe	1	3	33.63
1878	13	StGe	1	3	33.8
1879	13	StGe	1	3	33.73
1880	13	StGe	1	3	33.55
1881	13	StGe	1	3	33.75
1882	13	StGe	1	3	33.36
1883	13	StGe	1	3	33.56
1884	13	StGe	1	3	33.44
1885	13	StGe	1	3	33.28
1886	13	StGe	1	3	33.16
1887	13	StGe	1	3	33
1888	13	StGe	1	3	32.99
1889	13	StGe	1	3	32.41
1890	13	StGe	1	3	32.94
1891	13	StGe	1	3	32.8
1892	13	StGe	1	3	32.38
1893	13	StGe	1	3	32.76
1894	13	StGe	1	3	32.4
1895	13	StGe	1	3	32.4
1896	13	StGe	1	3	32.13
1897	13	StGe	1	3	32.08
1898	13	StGe	1	3	31.81
1899	13	StGe	1	3	31.32
1900	13	StGe	1	3	31.19
1901	13	StGe	1	3	30.71
1902	13	StGe	1	3	30.65
1903	13	StGe	1	3	30.36
1904	13	StGe	1	3	29.73
1905	13	StGe	1	3	29.44
1906	13	StGe	1	3	29.27
1907	13	StGe	1	3	29.37
1908	13	StGe	1	3	29.09
1909	13	StGe	1	3	27.52
1910	13	StGe	1	3	26.7
1911	13	StGe	1	3	28.41
1912	13	StGe	1	3	28.97
1913	13	StGe	1	3	28.86
1914	13	StGe	1	3	29.03
1915	13	StGe	1	3	29.06
1916	13	StGe	1	3	28.68
1917	13	StGe	1	3	27.21
1918	13	StGe	1	3	26.26
1919	13	StGe	1	3	26.58
1920	13	StGe	1	3	26.85
1921	13	StGe	1	3	26.48
1922	13	StGe	1	3	26.79
1923	13	StGe	1	3	26.74
1924	13	StGe	1	3	26.7
1925	13	StGe	1	3	26.51
1926	13	StGe	1	3	26.26
1927	13	StGe	1	3	26.85
1928	13	StGe	1	3	24.74
1929	13	StGe	1	3	27.09
1930	13	StGe	1	3	26.24
1931	13	StGe	1	3	26.79
1932	13	StGe	1	3	26.9
1933	13	StGe	1	3	26.32
1934	13	StGe	1	3	26.97
1935	13	StGe	1	3	26.72
1936	13	StGe	1	3	26.71
1937	13	StGe	1	3	26.8
1938	13	StGe	1	3	27.13
1939	13	StGe	1	3	27.15
1940	13	StGe	1	3	27.15
1941	13	StGe	1	3	27.15
1942	13	StGe	1	3	26.37
1943	13	StGe	1	3	26.36
1944	13	StGe	1	3	26.36
1945	13	StGe	1	3	26.43
1946	13	StGe	1	3	26.46
1947	13	StGe	1	3	26.38
1948	13	StGe	1	3	26.39
1949	13	StGe	1	3	26.4
1950	13	StGe	1	3	26.39
1951	13	StGe	1	3	26.44
1952	13	StGe	1	3	26.29
1953	13	StGe	1	3	26.31
1954	13	StGe	1	3	26.42
1955	13	StGe	1	3	26.36
1956	13	StGe	1	3	26.45
1957	13	StGe	1	3	26.37
1958	13	StGe	1	3	26.35
1959	13	StGe	1	3	26.3
1960	13	StGe	1	3	26.83
1961	13	StGe	1	3	25.88
1962	13	StGe	1	3	26.22
1963	13	StGe	1	3	26.24
1964	13	StGe	1	3	25.83
1965	13	StGe	1	3	26.22
1966	13	StGe	1	3	26.32
1967	13	StGe	1	3	26.33
1968	13	StGe	1	3	26.14
1969	13	StGe	1	3	26.22
1970	13	StGe	1	3	26.22
1971	13	StGe	1	3	26.33
1972	13	StGe	1	3	26.35
1973	13	StGe	1	3	25.97
1974	13	StGe	1	3	26.31
1975	13	StGe	1	3	26.19
1976	13	StGe	1	3	26.5
1977	13	StGe	1	3	26.45
1978	13	StGe	1	3	26.36
1979	13	StGe	1	3	26.31
1980	13	StGe	1	3	26.36
1981	13	StGe	1	3	26.25
1982	13	StGe	1	3	26.3
1983	13	StGe	1	3	26.26
1984	13	StGe	1	3	25.63
1985	13	StGe	1	3	25.63
1986	13	StGe	1	3	26.78
1987	13	StGe	1	3	26.34
1988	13	StGe	1	3	26.11
1989	13	StGe	1	3	27.06
1990	13	StGe	1	3	26.77
1991	13	StGe	1	3	26.56
1992	13	StGe	1	3	26.29
1993	13	StGe	1	3	26.59
1994	13	StGe	1	3	27.05
1995	13	StGe	1	3	26.82
1996	13	StGe	1	3	26.83
1997	13	StGe	1	3	27.1
1998	13	StGe	1	3	26.83
1999	13	StGe	1	3	26.41
2000	13	StGe	1	3	26.55
[truncated: 11,132 more rows]

## Sheet: Supp Figure 4
UID	Est code	Est name	Estuary type	Disturbance	DO	DIC	DOC
					%air sat.	umol l-1	mmol l-1
1753	11	Mero	1	1	155.8	512.1	1.48479
1768	11	Mero	1	1	121.1	720.3	1.74968
1783	11	Mero	1	1	114.7	645.6	1.60097
1809	12	Term	1	1	121.4	736.3	0.952724
1822	12	Term	1	1	163.4	403.8	0.805359
1850	12	Term	1	1	158.314	351.2	0.719497
8173	31	Brok	1	1	103.6	2411.1	0.96108
8221	31	Brok	1	1	101	1876.7	1.16623
8276	31	Brok	1	1	106.2	1905.2	1.33604
1114	6	Wala	1	2	106.1	2019.3	0.412758
1137	6	Wala	1	2	110	2012.2	0.389303
1156	6	Wala	1	2	106	2039.7	0.422715
1165	7	Coru	1	2	99.45	1969.7	0.705556
1198	7	Coru	1	2	106.9	1930.2	0.698506
1224	7	Coru	1	2	106.15	1961.4	0.823949
1234	8	LBro	1	2	74.6	1837.5	1.22453
1259	8	LBro	1	2	95.5	1850.8	1.01191
1282	8	LBro	1	2	105.9	1772	1.00532
1292	9	Cutt	1	2	97.3	2100.2	0.485283
1314	9	Cutt	1	2	95.8	2124.4	0.511873
1334	9	Cutt	1	2	93.5	2145.7	0.418368
8024	30	Irwi	1	2	104.2		1.60023
8060	30	Irwi	1	2	105.9		1.48569
8098	30	Irwi	1	2	88.6		1.52486
8168	30	Irwi	1	2	21.8		2.2698
8417	33	Norn	1	2	108.4	2066.8	0.0492157
8450	33	Norn	1	2	125.3	2115.3	0.28076
8478	33	Norn	1	2	101.8	2179.8	0.356169
8497	33	Norn	1	2	110.9	2135.6	0.443817
10963	41	Noos	1	2	97.16	2039.87	0.111179
11044	41	Noos	1	2	89.8	2005.19	0.132726
11072	41	Noos	1	2	89.1	1913.93	0.174542
11080	41	Noos	1	2	90.36	1814.56	0.202095
11121	41	Noos	1	2	89.68	1789.1	0.257145
11140	41	Noos	1	2	90.6	1722.53	0.303776
11168	41	Noos	1	2	81.88	1585.36	0.331571
11185	41	Noos	1	2	89.14	1530.33	0.358762
11195	41	Noos	1	2	91.44	1419.22	0.40627
11202	41	Noos	1	2	91.06	1258.46	0.47371
11226	41	Noos	1	2	91.7	1122.75	0.687236
11234	41	Noos	1	2	93.4	1024.84	0.565788
11255	41	Noos	1	2	94.36	947.942	0.604279
11299	41	Noos	1	2	104.84	740.462	0.648121
1050	5	Camd	1	3	96.1	2020.8	0.120778
1101	5	Camd	1	3	95.1	1749.6	0.176263
1863	13	StGe	1	3	89.2	2129.7	0.169986
1911	13	StGe	1	3	80.2	1960.2	0.221385
1946	13	StGe	1	3	102.9	1782.9	0.184068
1985	13	StGe	1	3	101.1	1793.8	0.215095
2011	13	StGe	1	3	96.94	1805.1	0.114207
2077	13	StGe	1	3	64	1785.9	0.25811
2120	13	StGe	1	3	41.4	1859.55	0.29572
4167	21	Wall	1	3	107.8	2051.1	0.178487
4245	21	Wall	1	3	96.5	2058.8	0.221198
4315	21	Wall	1	3	99.7	1673.4	0.480455
4382	21	Wall	1	3	109.7	1748.9	0.600404
8277	32	Wils	1	3	75.6	1058.4	0.822277
8321	32	Wils	1	3	91.8	908.6	0.775417
8343	32	Wils	1	3	103.5	1466.4	1.0463
8363	32	Wils	1	3	108.5	1636.9	0.70744
8402	32	Wils	1	3	45.4	1811.4	1.14285
8498	34	Hard	1	3	91.3	2117.6	0.0928037
8534	34	Hard	1	3	94	2087.8	0.138686
8579	34	Hard	1	3	92.1	1969.6	0.265201
8669	34	Hard	1	3	95.7	1939.7	0.331564
8707	34	Hard	1	3	97.8	1901.1	0.426603
8765	34	Hard	1	3	101	1907.4	0.508188
8813	34	Hard	1	3	107.5	1857	0.221544
8883	34	Hard	1	3	106.8	1839.7	0.533428
8922	34	Hard	1	3	87.9	1856.2	0.602171
12999	21	Wall	1	3	123.3	1859.3	0.406608
13056	21	Wall	1	3	112.1	1994.4	0.265823
13115	21	Wall	1	3	104.5	2033.4	0.159271
365	3	Clar	1	4	94.7	2052.8	0.134596
435	3	Clar	1	4	94.9	1860.6	0.318248
472	3	Clar	1	4	95.4	1693.3	0.154406
515	3	Clar	1	4	94.8	1457.4	0.275814
560	3	Clar	1	4	93.7	1218.2	0.320158
594	3	Clar	1	4	96.8	965.7	0.215698
645	3	Clar	1	4	98.6	790	0.37982
3766	18	Curl	1	4	139.9	1862.3	0.649865
3798	18	Curl	1	4	163.059	1899	0.523799
3825	18	Curl	1	4	182.6	1900.2	0.570646
3836	19	DeeW	1	4	125.1	2056.3	0.654777
3865	19	DeeW	1	4	128.7	2084.1	0.552091
3887	19	DeeW	1	4	124.4	2092.6	0.643041
3901	20	LMac	1	4	103.7	2075.5	0.162603
3982	20	LMac	1	4	105.2	2098.3	0.268376
4058	20	LMac	1	4	101.6	2103.4	0.303318
4119	20	LMac	1	4	83.5	2182	0.381475
4152	20	LMac	1	4	66.4	2245.2	0.494547
8935	35	Lesc	1	4	93.1	2081.3	0.0622333
8981	35	Lesc	1	4	93.8	2252.6	0.192693
9018	35	Lesc	1	4	100.6	2399.4	0.246413
9105	35	Lesc	1	4	98.7	1994.4	0.270727
9134	35	Lesc	1	4	96.8	1799.7	0.529548
9184	35	Lesc	1	4	108.9	1394.6	1.07387
9258	35	Lesc	1	4	189.9	1300.6	0.425582
9300	36	Swan	1	4	84.7	2259	0.245882
9367	36	Swan	1	4	94	2249.6	0.319414
9431	36	Swan	1	4	104.1	2331.2	0.793847
9500	36	Swan	1	4	85.1	2711.5	0.858217
9563	36	Swan	1	4	132.3	3129.9	0.964267
9605	36	Swan	1	4	53.4	3455.4	1.0315
10144	39	John	2	3	104.172	1982.04	0.106605
10171	39	John	2	3	98.2767	1943.12	0.0826346
10192	39	John	2	3	93.6917	1869.76	0.0549006
10210	39	John	2	3	92.886	1504.64	0.051448
10227	39	John	2	3	93.26	1296.21	0.0481369
10239	39	John	2	3	93.524	1190.55	0.0455333
10250	39	John	2	3	93.766	1125.53	0.048335
10270	39	John	2	3	94.206	1088.19	0.0444862
10284	39	John	2	3	94.514	979.777	0.0416279
10308	39	John	2	3	95.042	847.18	0.0414581
10323	39	John	2	3	95.372	782.675	0.0425335
10355	39	John	2	3	96.076	599.817	0.0407789
10370	39	John	2	3	96.406	551.325	0.0421373
10387	40	Loga	2	3	94.38	2212.03	0.145822
10423	40	Loga	2	3	89.52	2180.74	0.188397
10447	40	Loga	2	3	89	2208.28	0.237424
10466	40	Loga	2	3	86.8	2173.43	0.214113
10479	40	Loga	2	3	83.6	2150.36	0.238885
10492	40	Loga	2	3	81.62	2194.08	0.275159
10513	40	Loga	2	3	80.98	2175.74	0.296562
10529	40	Loga	2	3	80.66	2185.82	0.307895
10542	40	Loga	2	3	79	2175.24	0.323053
10565	40	Loga	2	3	76.42	2197.92	0.342434
10582	40	Loga	2	3	75.5	2219.84	0.386981
10593	40	Loga	2	3	74.84	2191.35	0.402277
10609	40	Loga	2	3	73.22	2219.63	0.429465
10621	40	Loga	2	3	72.8	2207.16	0.461618
10640	40	Loga	2	3	71.5	2349.22	0.514279
10652	40	Loga	2	3	68.82	2143.85	0.521702
10666	40	Loga	2	3	70.46	2364.34	0.533074
10723	40	Loga	2	3		2134.23	0.214257
10739	40	Loga	2	3			0.344481
10745	40	Loga	2	3		2434.87	0.238558
10764	40	Loga	2	3		2181.79	0.337583
10780	40	Loga	2	3		2175.07	0.344092
10793	40	Loga	2	3		2190.62	0.365079
10822	40	Loga	2	3	75.5	2219.35	0.392958
10833	40	Loga	2	3		2206.04	0.441447
10849	40	Loga	2	3		2201.01	0.43573
10889	40	Loga	2	3		2222.26	0.50979
10909	40	Loga	2	3		2158.86	0.425357
10919	40	Loga	2	3		2327.15	0.39993
10938	40	Loga	2	3		2136.89	0.34604
10958	40	Loga	2	3		2066.05	0.3303
11343	42	Maro	2	3	47.5	2006.22	0.123414
11369	42	Maro	2	3	66.7	2000.03	0.167879
11388	42	Maro	2	3	73.18	1993.6	0.211801
11403	42	Maro	2	3	76.1333	1943.06	0.236443
11412	42	Maro	2	3	77.54	1897	0.285828
11417	42	Maro	2	3	78.1	1882.99	0.30418
11433	42	Maro	2	3	68.82	1881.88	0.338567
11453	42	Maro	2	3	65.36	1921.36	0.377738
11466	42	Maro	2	3	63.88	1835.15	0.402576
11485	42	Maro	2	3	69.1	1748.49	0.404307
11507	42	Maro	2	3	79.35	1701.94	0.422722
11537	42	Maro	2	3	83.08	1656.78	0.443179
11557	42	Maro	2	3	83.1	1702.01	0.427756
11569	42	Maro	2	3	75.3	1559.29	0.434665
11575	43	Mool	2	3	24.06	2000.17	0.101179
11623	43	Mool	2	3	18.66	2006.83	0.253892
11658	43	Mool	2	3	17.04	1990.05	0.31363
11695	43	Mool	2	3	15.84	1930.98	0.301441
11712	43	Mool	2	3	15.46	1906.13	0.33023
11724	43	Mool	2	3	15.1	1898.77	0.399423
11734	43	Mool	2	3	14.9	1820.79	0.372795
11738	44	Cabo	2	3	99.9	2068.01	0.200378
11792	44	Cabo	2	3	85.26	2144.77	0.271176
11805	44	Cabo	2	3	84.88	2171.21	0.299505
11824	44	Cabo	2	3	78.04	2143.16	0.323109
11833	44	Cabo	2	3	76.48	2102.76	0.382146
11844	44	Cabo	2	3	76.08	2065.2	0.373181
11858	44	Cabo	2	3	74.14	1995.31	0.410981
11870	44	Cabo	2	3	76.02	1940.61	0.434001
11880	44	Cabo	2	3	78.56	1896.43	0.399471
11891	44	Cabo	2	3	81.3	1831.76	0.417724
11901	44	Cabo	2	3	85.14	1799.67	0.448443
11912	44	Cabo	2	3	94.6	1732.47	0.498729
11921	44	Cabo	2	3	101.64	1671.31	0.521949
11935	44	Cabo	2	3	115	1597.96	0.550233
11950	44	Cabo	2	3	137.7	1524.8	0.589821
11970	44	Cabo	2	3	157.18	1424.68	0.606746
11993	44	Cabo	2	3	176.9	1371.22	0.596329
12747	47	Nera	2	3		2016.28	0.153227
12812	47	Nera	2	3		2035.31	0.227136
12848	47	Nera	2	3		2019.38	0.248534
12894	47	Nera	2	3		1962.61	0.315449
12924	47	Nera	2	3		1927.19	0.464717
12937	47	Nera	2	3		1896.08	0.305852
12957	47	Nera	2	3		1840.5	0.400031
12975	47	Nera	2	3	62.9813	1821.44	0.402883
12988	47	Nera	2	3		1804.97	0.413564
12998	47	Nera	2	3		1665.5	0.433721
1	1	Rich	2	4	100.3	2017.2	0.1834
36	1	Rich	2	4	93.2	1748.4	0.336616
51	1	Rich	2	4	87.6	1402.9	0.553084
88	1	Rich	2	4	83.9	1182.7	0.693448
170	1	Rich	2	4	80.4	964.9	1.00909
236	2	Brun	2	4	102.8	1924.35	0.484803
269	2	Brun	2	4	89.2	1924.3	0.29666
286	2	Brun	2	4	83.6	1812.1	0.23037
309	2	Brun	2	4	75.8	1555.9	0.230258
324	2	Brun	2	4	75.6	1358.7	0.326564
342	2	Brun	2	4	64.9	1119.4	0.347088
360	2	Brun	2	4	59.6	993.6	0.322728
736	4	Hast	2	4	90.2	2105.6	0.132272
846	4	Hast	2	4	91.8	1962.3	0.37688
881	4	Hast	2	4	90.3	1546.5	0.308616
901	4	Hast	2	4	88.6	1427.2	0.16114
940	4	Hast	2	4	90.7	1216.7	0.304836
970	4	Hast	2	4	90.8	1059.2	0.196448
991	4	Hast	2	4	91.5	955.2	0.24122
2126	14	Shoa	2	4	107.1	2079.2	0.111781
2202	14	Shoa	2	4	90.1	2059.7	0.0429928
2264	14	Shoa	2	4	89.8	1917.6	0.113028
2339	14	Shoa	2	4	81.4	1693.2	0.20052
2401	14	Shoa	2	4	92.5	1427.5	0.165803
2460	14	Shoa	2	4	99.1	1076.3	0.115763
2514	14	Shoa	2	4	103.9	840.2	0.160074
2579	14	Shoa	2	4	101.7	586.7	0.185559
11994	45	Pine	2	4	97.3	2106.16	0.165923
12044	45	Pine	2	4	89.4	2171.61	0.21876
12063	45	Pine	2	4	87.68	2215.05	0.268481
12077	45	Pine	2	4	84.02	2232.19	0.307605
12098	45	Pine	2	4	82.92	2252.55	0.291693
12123	45	Pine	2	4	77.76	2252.88	0.310802
12138	45	Pine	2	4	71.36	2286.31	0.318372
12151	45	Pine	2	4	72.92	2219.21	0.320787
12175	45	Pine	2	4	84.4	2150.33	0.295032
12177	46	Bris	2	4		2091.39	0.13943
12250	46	Bris	2	4		2140.27	0.162436
12273	46	Bris	2	4		2167.76	0.174677
12304	46	Bris	2	4		2172.94	0.198537
12350	46	Bris	2	4		2138.7	0.244418
12386	46	Bris	2	4	80.5	2144.65	0.256879
12406	46	Bris	2	4	84.6	2132.69	0.295233
12429	46	Bris	2	4		2102.55	0.318837
12458	46	Bris	2	4		2116.84	0.361063
12482	46	Bris	2	4		2075.45	0.402957
12484	46	Bris	2	4		2105.31	0.313773
12500	46	Bris	2	4		2108.37	0.34528
12528	46	Bris	2	4		2105.24	0.398179
12543	46	Bris	2	4		2096	0.477734
12572	46	Bris	2	4		2074.31	0.672305
12593	46	Bris	2	4		2076.24	0.484126
12616	46	Bris	2	4		2061.1	0.481338
12637	46	Bris	2	4		2083.45	0.559191
12660	46	Bris	2	4		2075.39	0.562407
12686	46	Bris	2	4		2108.85	0.353146
12687	46	Bris	2	4	85.7	2098.97	0.624479
12724	46	Bris	2	4	87.25	2108.74	0.644949
5001	24	Daly	3	1	85	4181.75	0.202815
5070	24	Daly	3	1	83.8	4677.3	0.416797
5094	25	SAR	3	1	93.8	2168.3	0.0343071
5165	25	SAR	3	1	93.8	2058.8	0.0199962
5228	25	SAR	3	1	95.8	2068.7	0.0969578
5237	25	SAR	3	1	88	2071.5	0.066068
5312	25	SAR	3	1	92.4	2062.6	0.024757
5382	25	SAR	3	1	91.7	2047.1	0.113475
5448	25	SAR	3	1	91.8	2035	0.111255
5455	25	SAR	3	1	88.1	2022.5	0.0830565
5517	25	SAR	3	1	88.2	2059.9	0.151677
5569	25	SAR	3	1	86.7	2126.6	0.151374
5634	25	SAR	3	1	79.8	2219.1	0.140921
5708	25	SAR	3	1	1	2258.8	0.216917
5709	26	Vict	3	1	98.5	2031.3	0.0858042
5840	26	Vict	3	1	98.8	2041	0.127692
5913	26	Vict	3	1	99	2059.4	0.117737
5992	26	Vict	3	1	98.5	2052.6	0.0973152
6066	26	Vict	3	1	110.5	2190.1	0.135648
6148	26	Vict	3	1	103.7	2362	0.117101
6217	26	Vict	3	1	97.2	2558	0.279865
6226	26	Vict	3	1	100.142	2687.5	0.199924
6302	26	Vict	3	1	107.6	2796.5	0.278898
6373	26	Vict	3	1	109.9	2822.2	0.249185
6397	26	Vict	3	1	113	2906.1	0.195096
7665	28	FMO	3	1	104.1	2116.5	0.1246
7756	28	FMO	3	1	104.4	2280.9	0.0865495
1357	10	Clyd	3	2	121.1	2045.9	0.109835
1439	10	Clyd	3	2	104.2	1994.6	0.241076
1511	10	Clyd	3	2	97.2	1755.9	0.258813
1579	10	Clyd	3	2	94.6	1519.4	0.143975
1626	10	Clyd	3	2	97.2	1355.9	0.15866
1645	10	Clyd	3	2	96.8	1383.1	0.0637117
1702	10	Clyd	3	2	99.5	1084.5	0.249707
1748	10	Clyd	3	2	94.7	789.6	0.32535
4522	23	Norm	3	2	97.9	2078.4	0.163427
4592	23	Norm	3	2	90.8	2173	0.276313
4657	23	Norm	3	2	97.3	2195.7	0.203769
4727	23	Norm	3	2	102.1	2196.2	0.309302
4794	23	Norm	3	2	98.5	2206.5	0.284938
4859	23	Norm	3	2	98.2	2182.1	0.310545
4919	23	Norm	3	2	92	2175.5	0.499673
4988	23	Norm	3	2	96.6	2022	0.517386
6423	27	OrdR	3	2	103.3	2059.5	0.113957
6499	27	OrdR	3	2	101.8	2068.4	0.0884316
6570	27	OrdR	3	2	100.3	2121.4	0.0939008
6618	27	OrdR	3	2	94.8	2222.5	0.12437
6650	27	OrdR	3	2	92.6	2371.2	0.129103
6690	27	OrdR	3	2	91.4	2445	0.12889
6728	27	OrdR	3	2	88.9	2504.3	0.206791
6783	27	OrdR	3	2	91.3	2046.3	0.326652
6830	27	OrdR	3	2	90.2	2567.4	0.291808
6937	27	OrdR	3	2	99.8	2070.5	0.0418263
7007	27	OrdR	3	2	100.9	2082.4	0.119198
7092	27	OrdR	3	2	100.9	2089	0.0322821
7160	27	OrdR	3	2	98.8	2106	0.0547803
7192	27	OrdR	3	2	99.2	2128.2	0.0880455
7261	27	OrdR	3	2	98.1	2101.2	0.0756488
7339	27	OrdR	3	2	96.2	2075.2	0.0869996
7403	27	OrdR	3	2	97.4	2151.4	0.0617493
7468	27	OrdR	3	2	97.5	2235.5	0.0601198
7534	27	OrdR	3	2	93.6	2414.8	0.123894
7598	27	OrdR	3	2	78.2	2533.6	0.302089
7789	29	Darw	3	2	107.8	2093.3	0.046
7869	29	Darw	3	2	101.4	2233.1	0.321
7934	29	Darw	3	2	96.8	2615.5	0.236
8017	29	Darw	3	2	88.1	2960.5	0.021
10088	38	Cons	3	2	103.32	2787.01	0.090106
10103	38	Cons	3	2	98.85	3052.26	0.108568
10115	38	Cons	3	2	95.1	3286.61	0.124778
4394	22	More	3	3	102.8	2017.2	0.199449
4466	22	More	3	3	102.7	2048.4	0.132922
9644	37	Fitz	3	3	91.92	2229.41	0.097385
9671	37	Fitz	3	3	93.38	2282.55	0.130678
9796	37	Fitz	3	3	91	2323.79	0.158243
9876	37	Fitz	3	3	88.52	2349.17	0.201092
9917	37	Fitz	3	3	88.4	2332.46	0.234626
9970	37	Fitz	3	3	89.38	2313.43	0.226691
9995	37	Fitz	3	3	87.72	2300.78	0.234109
10011	37	Fitz	3	3	89.3	2305.51	0.262088
10045	37	Fitz	3	3	82.66	2306.09	0.271058
2601	15	BotB	3	4	107.9	2081.6	0.412758
2692	15	BotB	3	4	99.1	2138.6	0.389303
2749	15	BotB	3	4	102.9	2172.5	0.422715
2769	16	Geor	3	4	101.4	2128.5	0.163109
2812	16	Geor	3	4	96.3	2154.55	0.117108
2884	16	Geor	3	4	92.1	2197.6	0.175482
2961	16	Geor	3	4	90.1	2149.9	0.325155
3010	16	Geor	3	4	83.2	2067.15	0.229504
3047	16	Geor	3	4	75.6	1995.15	0.268284
3099	16	Geor	3	4	77.1	1927.2	0.313509
3132	16	Geor	3	4	84	1877.9	0.312148
3139	17	Hawk	3	4	91.7	2118.7	0.315957
3217	17	Hawk	3	4	88.3	2107.6	0.260521
3301	17	Hawk	3	4	90.7	2046.4	0.276462
3372	17	Hawk	3	4	86.6	2002.2	0.422061
3447	17	Hawk	3	4	85.5	1798.3	0.347639
3462	17	Hawk	3	4	83.2	1791.4	0.397301
3534	17	Hawk	3	4	85.3	1575.8	0.356744
3560	17	Hawk	3	4	87.8	1508.8	0.448946
3622	17	Hawk	3	4	89.5	1334.8	0.436509
3682	17	Hawk	3	4	90.9	1119	0.434903
3722	17	Hawk	3	4	88.5	1009.7	0.444752

## Sheet: Supp Figure 5
Est code	Est name	Estuary type	Disturbance	%seagrass	CO2	water-air CO2 flux
					uatm	mmol CO2 m-1 d-1
11	Mero	1	1	55.1	41.0641	-17.4293
5	Camd	1	2	31.9	638	21.9472
6	Wala	1	2	19.4	392.669	-2.15168
7	Coru	1	2	7.6	604.909	9.74094
9	Cutt	1	2	28.5	675.3	15.932
13	StGe	1	3	7.7	1526.58	39.9872
21	Wall	1	3	32.3	565.06	7.25995
3	Clar	1	4	0.6	594.714	20.6164
18	Curl	1	4	0	742.113	12.2212
20	LMac	1	4	12.8	1208.6	49.9517
